# Supplementary material for: Lipid droplets are a metabolic vulnerability in melanoma
Source: Nat Commun. 2023 Jun 2;14:3192. doi: 10.1038/s41467-023-38831-9 (PMC10238408; doi:10.1038/s41467-023-38831-9)
Supplement: Supplementary file 5 — Supplementary Data 2 [file 41467_2023_38831_MOESM5_ESM.xlsx]

## Sheet: Normalized Counts
Gene Name	Ensembl ID	sgNT #1	sgNT #2	sgNT #3	sgDGAT1a #1	sgDGAT1a #2	sgDGAT1a #3
slc35a5	ENSDARG00000000001	192.065	178.236	409.881	298.327	246.089	295.426
ccdc80	ENSDARG00000000002	675.049	656.639	1787.67	1829.69	1504.03	1712.61
nrf1	ENSDARG00000000018	971.972	993.83	1413.45	914.949	834.786	653.742
ube2h	ENSDARG00000000019	2187.58	1978.16	3115.71	1668.89	1679.27	1450.61
slc9a3r1a	ENSDARG00000000068	320.397	346.652	363.53	863.368	1002.26	1093.14
dap	ENSDARG00000000069	3104.03	3855.79	2048.91	1786.64	2206.71	5539.09
itsn1	ENSDARG00000000086	538.669	645.816	634.977	367.193	425.297	419.841
myh10	ENSDARG00000000103	3879.84	3582.7	3724.56	3120.25	2858.49	1648.74
tmem267	ENSDARG00000000142	203.125	194.516	145.32	60.3412	140.635	26.5313
thraa	ENSDARG00000000151	174.049	65.2856	278.575	425.677	483.74	372.015
itsn2a	ENSDARG00000000161	5.59703	37.2611	17.2546	27.9223	55.8373	2.67821
hoxb2a	ENSDARG00000000175	1.99923	0	0.755507	6.39922	4.79026	21.9402
ptpn4b	ENSDARG00000000183	173.782	252.077	141.018	303.256	211.663	180.596
sema6e	ENSDARG00000000189	218.087	288.646	774.842	552.714	598.928	340.1
krt97	ENSDARG00000000212	1119.4	1121.14	6567.73	12204.9	9088.11	20437.2
usp49	ENSDARG00000000229	306.883	173.792	352.675	240.215	272.44	106.618
slc40a1	ENSDARG00000000241	210.736	179.255	692.6	890.485	927.176	535.06
cfap300	ENSDARG00000000349	26.9462	25.673	0	9.77284	7.2473	3.05707
prkag3b	ENSDARG00000000369	1.95339	1.86827	0	16.0516	2.34741	0
triob	ENSDARG00000000370	49.7608	90.9097	109.441	127.658	146.977	65.5416
pde6a	ENSDARG00000000380	5.37756	2.18185	2.86722	17.3375	3.8763	0
matr3l1.2	ENSDARG00000000394	2935.3	2303.63	2401.27	2964.58	2245.24	1397.97
si:ch73-314g15.3	ENSDARG00000000423	300.608	273.992	194.542	320.481	328.051	195.129
slc39a13	ENSDARG00000000442	994.765	1063.16	295.768	1226.19	950.604	368.2
nitr2b	ENSDARG00000000460	4.05536	1.8786	2.36148	18.4123	16.8115	3.07713
pms1	ENSDARG00000000476	288.05	257.904	219.635	208.046	160.689	139.95
upf3b	ENSDARG00000000489	605.786	742.065	500.406	816.234	839.781	778.666
stx1b	ENSDARG00000000503	0	13.9989	24.4562	16.1406	7.65249	0
ankar	ENSDARG00000000516	0	0	3.73376	2.63697	2.98114	5.52983
ofd1	ENSDARG00000000529	266.761	191.965	155.184	166.026	218.16	145.131
asnsd1	ENSDARG00000000540	1046.12	1028.85	1026.15	698.744	680.264	614.732
asdurf	ENSDARG00000000540	1046.12	1028.85	1026.15	698.744	680.264	614.732
gtf2e1	ENSDARG00000000542	376.929	407.246	408.28	222.614	227.788	445.001
slc1a4	ENSDARG00000000551	807.994	755.121	161.708	263.414	168.022	68.1524
ttn.1	ENSDARG00000000563	0	119.845	33.4126	916.119	1947.14	96.1886
znf281a	ENSDARG00000000567	260.89	173.041	202.321	161.93	131.919	180.686
ell	ENSDARG00000000568	1214.54	1241.4	1291.85	1160.2	963.614	588.669
grasp	ENSDARG00000000588	1374.51	1232.35	1609.22	2665.11	2592.52	1519.42
dnah6	ENSDARG00000000606	8.08635	11.9681	7.34568	20.3746	58.3292	7.77216
ptpn4a	ENSDARG00000000631	229.57	372.371	449.851	449.597	697.153	387.623
opn1mw4	ENSDARG00000000638	4.02343	0	0	0	0	0
osgepl1	ENSDARG00000000651	152.133	108.599	149.396	84.967	65.027	174.959
psmb9a	ENSDARG00000000656	4.02343	0	0	0	0	0
creg2	ENSDARG00000000666	1595.04	1669.43	2448.03	2612.74	2529.22	2475.8
sypl2b	ENSDARG00000000690	5240.04	5391.69	3558.65	3555.44	4223.16	4820.56
daxx	ENSDARG00000000729	1292.55	1314.87	1032.76	653.002	680.333	713.873
slc6a22.1	ENSDARG00000000730	71.6257	72.5576	147.367	240.134	275.845	204.204
lcmt2	ENSDARG00000000747	42.7073	61.2325	60.4028	37.4879	28.1903	30.9201
znf511	ENSDARG00000000760	214.347	234.681	120.095	106.673	159.606	133.936
spi1b	ENSDARG00000000767	2816.68	2803.68	2616.35	2211.43	2180.04	2966.54
scfd1	ENSDARG00000000779	1249.93	1312.55	2185.04	1518.53	1486.64	2146.88
nr4a1	ENSDARG00000000796	3435.14	3038.56	13029	9995.87	8699.09	6807.59
rassf6	ENSDARG00000000804	17.7878	13.0842	62.4356	163.581	144.007	147.54
telo2	ENSDARG00000000830	877.674	887.186	564.156	339.616	379.353	521.765
snx9a	ENSDARG00000000837	73.9897	19.4208	79.4894	314.839	261.645	106.329
dstyk	ENSDARG00000000853	2880.58	2644.26	3064.79	2753.81	2124.05	5080.88
mapk14a	ENSDARG00000000857	1398.43	1368.98	1273.39	1726.01	1626.74	1677.74
scrib	ENSDARG00000000861	1576.41	832.142	1956.85	1951.31	1683.51	1715.56
zgc:56699	ENSDARG00000000887	0	8.59975	0	0	0	0
skap2	ENSDARG00000000906	1178.87	1233.51	1245.85	1110.9	1138.33	1671.99
unk	ENSDARG00000000935	252.042	213.468	499.838	275.109	341.455	237.778
dzip1	ENSDARG00000000943	105.442	26.8658	50.0463	192.228	196.286	173.348
ncor2	ENSDARG00000000966	1934.82	1798.42	2118.23	2511.74	2894.78	2637.98
myh9b	ENSDARG00000001014	1981.66	1394.97	2820.14	2834.55	2045.13	2695.4
znf384l	ENSDARG00000001015	652.074	568.095	339.565	433.523	411.277	389.113
bysl	ENSDARG00000001057	2693.8	2758.56	2813.53	2104.49	1904.45	4148.51
dicer1	ENSDARG00000001129	409.939	365.363	353.566	539.936	458.608	622.03
rimbp2	ENSDARG00000001154	0	0	3.03366	30.1908	1.2951	0
matr3l1.1	ENSDARG00000001162	1536.32	1197.57	1659.34	1608	1433.63	1156.59
hsd17b8	ENSDARG00000001169	59.6854	65.8375	47.095	42.6023	56.7069	54.7355
arl14ep	ENSDARG00000001210	661.435	782.984	295.825	542.221	574.215	1046.62
mycbp2	ENSDARG00000001220	1438.92	1925.73	2247.92	2566.65	2504.03	2926.38
map4k2	ENSDARG00000001234	70.2265	26.7418	314.222	365.66	361.933	236.183
puf60b	ENSDARG00000001241	4904.06	4767.51	3734.18	4916.86	4695.68	5267.71
srrm1	ENSDARG00000001244	3114.15	3199.9	4980.63	5135.72	5249.95	3577.92
pcgf1	ENSDARG00000001249	105.644	183.162	122.681	143.542	167.33	188.605
gas2	ENSDARG00000001259	98.1449	97.6715	47.1199	90.2506	91.1132	29.9259
psmb8a	ENSDARG00000001303	272.348	183.931	122.506	92.9003	68.9016	48.557
g2e3	ENSDARG00000001313	632.42	591.815	438.394	135.653	155.832	167.371
slc6a22.2	ENSDARG00000001354	0	0.643555	2.28909	1.07102	0	0
mctp2a	ENSDARG00000001414	25.2935	41.8769	29.0953	56.1808	32.8098	51.8412
actn3b	ENSDARG00000001431	4.08069	3.98672	75.7116	389.815	314.329	101.769
inppl1b	ENSDARG00000001442	117.59	49.7915	108.637	168.781	189.51	93.1949
mier1b	ENSDARG00000001447	93.4011	58.172	57.4221	71.762	86.2582	71.0875
adam8a	ENSDARG00000001452	9142.94	9178.56	3886.29	3753.28	3431.97	3056.12
tdh2	ENSDARG00000001463	2.69042	1.67814	4.01207	10.1694	22.925	10.4428
mhc1zea	ENSDARG00000001470	1552.01	1913.84	2367.77	2402.73	2490.08	2106.08
skap1	ENSDARG00000001498	42.3203	46.9989	27.6026	108.715	43.3673	37.4444
sp3a	ENSDARG00000001549	1545.74	1637.02	1526.68	1419.38	1195.68	1237.9
tomm34	ENSDARG00000001557	1486.73	1475.37	936.388	1093.45	1229.17	757.5
kifc1	ENSDARG00000001558	2674.89	2248.17	975.858	464.307	362.486	805.007
csmd2	ENSDARG00000001559	262.361	241.572	257.685	199.559	162.014	150.636
prf1.3	ENSDARG00000001572	0	2.38352	3.94222	10.0749	0	0
echs1	ENSDARG00000001578	2255.85	2585.86	1440.13	2094.94	2132.16	2988.51
nfyal	ENSDARG00000001621	124.056	70.9772	79.6871	207.702	88.6085	117.507
kirrel1a	ENSDARG00000001634	378.924	437.356	363.701	945.793	1154.21	785.841
gpm6bb	ENSDARG00000001676	3373.54	3470.74	3701.06	2880.78	3127.8	4101.44
uckl1a	ENSDARG00000001686	0	0	1.50731	0	0	4.68949
flot1a	ENSDARG00000001710	285.846	315.037	194.145	26.6398	88.5446	51.7032
si:ch211-247n2.1	ENSDARG00000001712	5.44857	1.75842	0.683875	61.6237	23.8836	50.8639
oc90	ENSDARG00000001721	0	0	0.753411	0.529987	0	3.12812
strn3	ENSDARG00000001729	548.759	695.726	895.087	634.473	711.685	940.853
gulp1a	ENSDARG00000001733	135.932	171.501	384.488	1219.33	1081.43	473.265
fkbp8	ENSDARG00000001734	1384.86	1352.68	727.146	840.178	1023.88	975.691
noc2l	ENSDARG00000001754	1845.36	1665.62	2487.4	966.321	758.908	1181.4
tnxba	ENSDARG00000001760	0	2.64845	0	1.06938	2.41474	7.75438
slc29a2	ENSDARG00000001767	1042.34	1394.73	466.46	302.05	181.812	387.438
ptpra	ENSDARG00000001769	531.175	670.074	631.208	593.998	815.02	570.509
otol1a	ENSDARG00000001771	7.97717	2.57731	0	5.44014	9.71419	0
stim2b	ENSDARG00000001776	64.3552	69.5207	134.543	162.753	165.835	125.546
nup155	ENSDARG00000001777	1011.95	1314.66	967.177	475.743	471.353	687.944
tspan11	ENSDARG00000001781	15.4014	13.0545	17.3211	68.5913	83.6911	54.1272
prkacba	ENSDARG00000001782	236.414	253.135	197.208	212.887	269.381	133.373
irx2a	ENSDARG00000001785	5.97842	5.81661	89.8976	68.9265	69.5317	124.332
atp5po	ENSDARG00000001788	8608.58	11957.8	6559.01	6251.83	7979.31	12872.4
kcnh6a	ENSDARG00000001803	42.1016	16.138	13.5442	56.7006	49.3378	30.9205
zgc:112148	ENSDARG00000001804	6.11876	14.3693	29.6671	86.8174	98.6374	123.207
tnfrsf21	ENSDARG00000001807	1822.2	1819	2941.38	1591.28	1548.18	1587.8
zmp:0000000521	ENSDARG00000001817	18.0856	18.9627	12.6292	3.84273	4.8204	1.55794
c3b.2	ENSDARG00000001818	0	0	1.50923	5.3037	8.38607	17.2393
cfap43	ENSDARG00000001825	4.02561	1.30686	12.1429	41.5405	6.00127	134.786
zgc:112982	ENSDARG00000001829	1649.18	1580.46	1359.47	1249.89	1045.67	999.938
nalcn	ENSDARG00000001835	2.45406	0.791165	44.233	20.0374	25.4947	25.0627
aff4	ENSDARG00000001857	916.547	908.775	1380.32	874.498	758.261	958.227
dbx1b	ENSDARG00000001859	124.875	96.1647	16.1365	2.68221	0	23.4223
atp1a1a.4	ENSDARG00000001870	0	6.00928	0	1.9098	0	6.72094
phgdh	ENSDARG00000001873	1667.65	1642.34	435.98	864.432	683.056	3268.84
nav2b	ENSDARG00000001879	134.531	173.939	573.166	486.486	262.128	576.576
stx3a	ENSDARG00000001880	66.6501	76.0526	175.899	211.515	187.066	202.73
cacnb3a	ENSDARG00000001881	0	1.01035	14.7289	0	0	0
kbtbd12	ENSDARG00000001882	3.1683	1.06434	18.5511	38.4896	42.0402	0
ppm1ba	ENSDARG00000001888	712.83	567.712	868.839	702.088	766.319	771.887
tuba1a	ENSDARG00000001889	14277.1	14951.9	5757.28	3422.64	3374.31	2874.77
stt3b	ENSDARG00000001890	683.365	784.259	759.146	662.359	782.462	700.979
syt14b	ENSDARG00000001891	13.4108	15.9059	19.6338	14.8854	11.948	39.1772
man2b1	ENSDARG00000001897	1862.22	1570.25	1976.97	2155.82	1761.47	2468.57
manea	ENSDARG00000001898	379.991	345.214	324.512	385.575	279.584	468.322
si:dkey-247m21.3	ENSDARG00000001906	74.6234	75.6305	120.292	88.5215	97.2232	141.187
vill	ENSDARG00000001909	0	1.30231	38.2791	82.0103	93.8181	130.206
rorab	ENSDARG00000001910	883.488	958.146	591.075	813.879	708.729	591.939
drd4-rs	ENSDARG00000001912	0	0	5.24903	0	0	0
palmda	ENSDARG00000001913	0	0	0	13.2995	14.388	0
pink1	ENSDARG00000001929	172.172	161.754	487.064	362.148	455.854	317.759
klhl15	ENSDARG00000001930	594.011	410.023	398.969	313.541	251.645	256.852
prkag2b	ENSDARG00000001933	120.774	116.301	170.262	228.154	150.019	124.937
LOC100334818	ENSDARG00000001937	2.02702	1.96101	0.762353	5.28308	3.57821	0
b3gat3	ENSDARG00000001939	489.777	455.533	319.606	534.93	336.43	394.471
dnajc1	ENSDARG00000001940	4572.25	4607.64	2409.47	3243	3092.96	3306.79
ak1	ENSDARG00000001950	501.077	718.21	1115	3496.13	3936.55	3745.16
pfkfb3	ENSDARG00000001953	1829.48	1635.21	1672.35	1957.4	2274	1273.46
dock5	ENSDARG00000001968	43.9021	34.161	183.441	236.987	273.405	281.764
txlng	ENSDARG00000001969	243.856	240.676	444.431	135.937	179.31	179.345
cthrc1b	ENSDARG00000001971	59.6117	40.4758	218.877	242.76	264.326	57.0042
hsd11b2	ENSDARG00000001975	87.1195	103.068	600.734	7046.11	6544.51	1884.98
fkbp16	ENSDARG00000001976	10.0015	2.57881	0	21.4773	15.721	11.1482
myhb	ENSDARG00000001993	0	3.93467	25.6326	30.3267	26.4629	0
stxbp1a	ENSDARG00000001994	9.37297	0	7.94118	18.3063	42.6934	66.4568
adamts18	ENSDARG00000001999	8.02071	0	6.77299	19.6419	19.2026	122.642
lmcd1	ENSDARG00000002002	365.76	380.76	280.465	496.428	534.124	606.11
rxrbb	ENSDARG00000002006	1967.36	1526.11	3524.1	1570.98	1805.55	1330.04
grb10a	ENSDARG00000002013	1899.31	2241.67	2355.24	3431.57	3639.7	2647.27
ppil2	ENSDARG00000002016	1017.05	1156.9	922.949	1024.89	826.082	894.996
rictorb	ENSDARG00000002020	321.034	267.374	439.028	317.784	343.171	342.352
pygb	ENSDARG00000002021	344.432	359.083	288.636	448.989	322.483	450.449
qkib	ENSDARG00000002026	148.23	123.317	223.985	236.528	194.749	70.0044
tox4a	ENSDARG00000002031	1053.86	802.014	1326.08	574.808	588.71	539.352
pfkfb2b	ENSDARG00000002037	25.9283	24.0318	21.8505	59.2097	54.2559	44.1766
brf2	ENSDARG00000002060	250.199	204.231	213.53	67.7139	106.878	235.64
adss2	ENSDARG00000002071	42.1454	26.6276	73.573	171.779	95.0794	179.6
mnat1	ENSDARG00000002077	315.065	316.51	168.09	255.989	198.551	290.076
csnk2a1	ENSDARG00000002082	2746.2	2756.82	2384.93	1507.28	1519.8	1582.07
lamb2	ENSDARG00000002084	55.6315	88.7309	314.404	166.745	209.752	57.6177
stam	ENSDARG00000002127	2096.31	1526.1	1947.67	930.19	870.797	1088.2
cwf19l1	ENSDARG00000002128	635.355	581.533	767.413	374.644	338.203	569.079
celf2	ENSDARG00000002131	5318.51	5049.54	6118.35	4153.17	4408.67	3456.52
psme1	ENSDARG00000002165	7409.94	9593.65	2785.01	1621.81	1697.62	2475.82
cacnb1	ENSDARG00000002167	26.6921	39.48	52.1294	65.5094	42.4398	71.9188
tra2b	ENSDARG00000002168	1489.2	1375.83	913.746	1026.58	955.052	893.885
aplnra	ENSDARG00000002172	29.9645	3.22056	52.2344	89.2089	139.743	220.423
itfg2	ENSDARG00000002174	823.549	841.828	1016.39	696.733	696.837	713.803
igbp1	ENSDARG00000002184	2076.96	1870.1	1307.93	1094.41	925.755	1181.57
chmp2bb	ENSDARG00000002190	2411.22	2386.05	2400.09	2171.4	2052.77	3280.39
aspn	ENSDARG00000002192	96.3891	149.448	178.597	178.822	108.82	350.086
rho	ENSDARG00000002193	0	7.27671	0	0	0	0
rhd	ENSDARG00000002194	2.00276	12.296	27.3442	27.8279	21.665	141.932
bach1b	ENSDARG00000002196	1060.73	850.6	1231.39	1085.38	782.717	1014.19
pygl	ENSDARG00000002197	0	0	4.49917	0	0	0
hspb11	ENSDARG00000002204	16.0496	13.2832	20.8872	209.734	269.795	56.4707
stk25a	ENSDARG00000002210	189.907	145.723	219.898	265.911	328.537	319.289
invs	ENSDARG00000002213	330.554	336.692	489.66	508.454	667.155	263.517
rtca	ENSDARG00000002215	5889.47	5580.88	3490.76	2839.19	2582.09	2261.04
tbx3a	ENSDARG00000002216	129.147	210.593	43.821	31.3924	44.4246	15.6986
scocb	ENSDARG00000002217	947.472	1217.79	705.22	864.87	1107	1161.84
zgc:103692	ENSDARG00000002220	215.736	262.65	51.4163	135.133	218.572	200.385
sypb	ENSDARG00000002230	11.7967	13.1816	0.491292	4.29087	3.87855	9.24962
plpp2a	ENSDARG00000002231	57.7213	88.556	332.504	368.398	417.586	300.222
mmp14a	ENSDARG00000002235	787.201	808.204	1036.24	3120.22	2599.06	2682.78
psmb6	ENSDARG00000002240	6542.66	8240.5	4105.97	2633.67	3191.16	6542.2
LOC100537815	ENSDARG00000002241	0	0	0	8.4819	0	0
tbxas1	ENSDARG00000002249	389.549	467.724	910.632	1108.5	1025.52	904.536
epb41l3a	ENSDARG00000002255	7.85984	17.603	11.7802	22.0811	11.8694	69.2182
ca15c	ENSDARG00000002259	0	0	0.7758	28.8142	8.33718	1.52407
mrpl41	ENSDARG00000002264	347.494	445.209	151.877	253.316	177.349	449.174
dcaf13	ENSDARG00000002267	1908.56	1874.98	2677.02	1144.3	968.744	1642.64
zfand5b	ENSDARG00000002271	1784.88	2511.97	1933.5	1773.09	2141.81	2402.6
mcoln1a	ENSDARG00000002285	1176.97	1014.53	1047.38	311.204	514.745	438.744
si:ch211-197g15.9	ENSDARG00000002293	491.276	406.546	311.427	208.407	255.551	124.087
si:dkey-21p1.3	ENSDARG00000002295	4.02343	0	0	0	0	0
ankrd22	ENSDARG00000002298	123.077	90.3923	151.232	479.344	407.935	663.651
arsh	ENSDARG00000002299	38.8449	24.1652	27.2018	39.7286	8.37563	65.772
p2rx2	ENSDARG00000002300	0	3.92601	6.91656	12.7913	4.7995	10.8204
gins2	ENSDARG00000002304	890.765	1058.71	242.167	292.764	363.097	451.062
me3	ENSDARG00000002305	13384	12597.4	9146.03	4728.1	4190.43	4831.67
lhx8a	ENSDARG00000002330	0	0	11.3812	30.85	9.55184	7.79724
frmd6	ENSDARG00000002332	107.771	135.612	217.884	376.985	392.731	203.445
fam102bb	ENSDARG00000002333	67.6811	87.9003	208.759	137.701	154.374	147.86
dlc	ENSDARG00000002336	107.794	47.641	32.9205	142.662	174.272	125.227
sgf29	ENSDARG00000002339	206.702	284.278	215.194	249.384	313.781	266.119
tubb4b	ENSDARG00000002344	68919.5	71850.7	58900.1	52522	54509	78831.8
cyp11a1	ENSDARG00000002347	7.48092	0	0	11.5537	0	3.48925
tagapa	ENSDARG00000002353	1391.25	1532.13	1940.36	2477.81	2968.39	1194.11
shpk	ENSDARG00000002355	30.2473	38.8968	58.3727	14.3953	21.6567	36.3059
ubald1a	ENSDARG00000002362	630.779	678.509	1003.29	755.883	747.307	1091.45
cers5	ENSDARG00000002365	1818.49	1906.25	1257.1	1258.98	1252.76	1709.5
mief2	ENSDARG00000002377	99.7647	144.041	160.588	90.6892	66.7183	57.9951
atm	ENSDARG00000002385	176.712	247.444	187.562	285.106	289.519	274.743
tlcd1	ENSDARG00000002391	22.0498	37.8693	179.534	474.458	427.521	329.595
ugt5d1	ENSDARG00000002394	0	0	0	6.40327	7.17206	0
cry-dash	ENSDARG00000002396	857.328	836.359	1999.95	370.39	345.096	1657.74
gale	ENSDARG00000002401	628.297	694.47	589.553	681.76	867.481	1383.22
ercc3	ENSDARG00000002402	825.483	680.181	1017.54	1047.42	884.991	940.502
nusap1	ENSDARG00000002403	2805.59	2664.92	884.25	771.756	603.876	782.478
si:ch211-225b11.1	ENSDARG00000002405	519.059	511.738	421.724	377.911	280.602	433.947
pde4cb	ENSDARG00000002411	24.3092	38.2915	17.8707	116.558	53.9252	49.0541
prdm1a	ENSDARG00000002445	229.039	231.987	122.329	228.313	305.304	698.12
arhgef37	ENSDARG00000002463	130.941	125.532	217.164	268.702	295.579	101.449
rdh14b	ENSDARG00000002467	865.058	1061.26	1278.34	511.365	542.567	818.93
ercc6l	ENSDARG00000002479	607.997	432.446	99.606	130.359	123.786	179.695
LOC568110	ENSDARG00000002483	2.85544	11.3508	31.4057	105.559	76.0363	64.5455
noc3l	ENSDARG00000002487	998.716	1058.46	1444.27	819.887	637.092	1366.56
itgb6	ENSDARG00000002494	23.9175	30.5084	190.135	690.068	497.664	593.734
zgc:92818	ENSDARG00000002506	440.186	625.032	372.22	1033.53	990.971	1429.99
itga10	ENSDARG00000002507	26.9784	28.6064	234.162	84.0467	143.449	112.515
ankrd33ab	ENSDARG00000002508	0	0	0	1.06024	0	0
zgc:153911	ENSDARG00000002509	763.891	993.149	5309.79	20578.5	15822.6	27162.4
hsdl2	ENSDARG00000002523	3993.19	4973.44	3777.7	1952.28	2139.82	3148.77
adora2b	ENSDARG00000002533	37.9906	34.8931	72.216	172.525	145.29	97.212
tm9sf4	ENSDARG00000002536	2527.37	2481.66	2724.7	2563.57	2416.77	2660.16
smu1a	ENSDARG00000002538	2656.41	2748.23	2399.47	2294.56	2424.11	3369.93
rundc3ab	ENSDARG00000002546	456.645	519.73	452.673	303.354	259.512	25.5412
eif3eb	ENSDARG00000002549	1274.34	1255.27	608.198	631.923	628.459	689.474
mapkapk2a	ENSDARG00000002552	2544.73	2001.04	2427.65	2457.61	2317.38	1938.44
syngr1a	ENSDARG00000002564	2641.21	2801.58	2790.59	2786.34	2675.2	5705.52
tmod2	ENSDARG00000002571	539.178	543.556	461.468	468.465	474.13	486.12
cabp5a	ENSDARG00000002576	6.09512	5.11344	6.91589	0	0	0
tbx15	ENSDARG00000002582	8.72501	15.8842	33.7746	130.239	188.225	35.1558
dpysl3	ENSDARG00000002587	1547.78	1642.05	1107.66	1295.42	1386.22	640.933
mylpfb	ENSDARG00000002589	2.48748	0	0	3.80042	4.47564	36.1636
ruvbl1	ENSDARG00000002591	3210.14	3080.37	2373.97	1455.15	1222.03	1499.62
slc45a2	ENSDARG00000002593	6292.39	6469.21	4169.68	1255.41	1433.86	6649.66
pabpc1l	ENSDARG00000002597	4.76193	1.12853	0	2.10042	0	0
pcsk1	ENSDARG00000002600	0	0	0	0	0	6.2843
irx7	ENSDARG00000002601	0	2.56632	0.773166	0	0	0
unm_sa1614	ENSDARG00000002607	130.422	89.8114	197.02	147.84	68.5616	101.151
rnf145a	ENSDARG00000002609	296.713	303.795	328.973	657.771	931.448	424.7
rpa3	ENSDARG00000002613	1385.05	1973.69	350.132	366.09	511.917	735.914
anxa11b	ENSDARG00000002632	9420.08	8203.65	9319.49	8942.31	7291.82	9914.84
zgc:85722	ENSDARG00000002635	103.44	34.6841	17.1969	47.5243	101.216	36.7259
sh3gl1b	ENSDARG00000002642	405.348	243.332	307.055	443.878	533.949	312.845
rgs5a	ENSDARG00000002644	80.434	112.334	237.344	511.595	547.476	482.795
stxbp5a	ENSDARG00000002656	50.6178	27.6432	46.2846	65.775	28.7723	46.6564
mapre1b	ENSDARG00000002659	8099.87	8179.21	7009.86	5252.02	5382.35	5837.16
optn	ENSDARG00000002663	1646.43	1396.78	1633.27	1235.61	1037.26	1464.28
kcnj1b	ENSDARG00000002666	46.0222	18.5941	12.2167	10.7335	14.4507	3.15908
zgc:113944	ENSDARG00000002670	209.96	187.278	87.6693	195.168	142.041	196.761
tbcela	ENSDARG00000002682	294.054	177.208	668.767	294.966	450.384	381.327
fam113	ENSDARG00000002685	0	0.641648	6.10715	0.536848	0	0
rabif	ENSDARG00000002690	1431.61	1687.25	852.102	783.691	906.443	1401.26
rasl12	ENSDARG00000002701	67.2884	106.038	491.461	98.7232	221.284	116.049
her11	ENSDARG00000002707	1.97826	0	1.52488	1.06038	0	0
ncl	ENSDARG00000002710	17596.7	16635.4	14449.3	9837.35	8684.68	12039.1
utp15	ENSDARG00000002720	2146	2112.03	1853.88	798.025	647.323	1284.74
ankrd2	ENSDARG00000002722	0	0	2.99944	0	0	0
kiss1ra	ENSDARG00000002728	0	0	3.04209	0	1.18634	0
sdc2	ENSDARG00000002731	3622.29	3751.53	3178.03	3205.41	3359.08	3778.76
spon2b	ENSDARG00000002732	73.3287	48.9165	372.134	3200.96	3726.7	2962.92
tdh	ENSDARG00000002745	7171.21	7138.9	10898.8	7445.45	6411.91	8210.45
sema6d	ENSDARG00000002748	11.9394	62.8229	23.1858	80.5521	48.213	41.5174
phf20a	ENSDARG00000002750	163.808	268.933	192.861	275.466	307.135	183.349
pdcd2l	ENSDARG00000002754	335.148	444.885	149.32	292.025	269.563	380.713
dedd1	ENSDARG00000002758	776.826	901.996	2548.99	2844.78	2817.17	1744.6
gdf5	ENSDARG00000002760	0	0	0	0	3.60962	0
miox	ENSDARG00000002764	2.0396	1.93664	0	0.538835	1.20387	10.9297
pvalb2	ENSDARG00000002768	0	6.75696	20.4975	458.64	377.316	166.472
si:ch211-48m9.1	ENSDARG00000002771	30.4352	14.5034	25.8296	34.4095	10.7726	38.8263
pdx1	ENSDARG00000002779	3.99298	4.44724	1.53472	5.41922	3.62016	0
tle3a	ENSDARG00000002787	492.714	433.377	509.451	417.441	540.962	571.373
ap2m1a	ENSDARG00000002790	28952.1	28221.1	14506	9796.88	9314.62	17717.1
atp1a1a.1	ENSDARG00000002791	20311.2	19067	20488.5	13640.7	12264.8	14926.2
arcn1a	ENSDARG00000002792	2126.86	2119.74	1520.17	1733.62	1559.59	1326.86
meis3	ENSDARG00000002795	26.1519	26.8655	103.698	49.3924	105.268	160.906
cog8	ENSDARG00000002798	595.633	532.652	618.23	261.474	263.683	425.801
rasgrf2b	ENSDARG00000002816	0	8.50034	6.74624	21.2599	12.023	14.284
cep57l1	ENSDARG00000002826	218.94	238.762	354.884	196.758	190.605	169.131
trmt2a	ENSDARG00000002830	838.588	782.34	585.044	315.21	311.962	409.502
col4a4	ENSDARG00000002831	9.3676	2.29284	61.8831	71.9126	16.7224	71.543
si:dkey-28b4.8	ENSDARG00000002840	792.67	527.065	455.829	512.41	408.575	312.225
fndc1	ENSDARG00000002847	32.2697	19.6575	204.201	1120.98	1196.39	448.319
zgc:113210	ENSDARG00000002872	483.324	430.078	248.332	325.102	296.232	222.145
reps1	ENSDARG00000002877	1187.48	846.342	2737.46	955.431	974.761	1036.24
vps50	ENSDARG00000002880	317.434	257.216	336.996	250.8	148.005	174.14
aven	ENSDARG00000002894	284.161	266.414	461.896	308.791	294.007	281.255
si:ch211-160o17.2	ENSDARG00000002897	503.766	419.859	463.653	524.214	437.189	284.8
tjp3	ENSDARG00000002909	61.8242	60.1211	144.64	443.542	263.064	620.76
adipor1a	ENSDARG00000002912	1213.56	1349.6	1328.94	1452.13	1327.51	1487.07
sec31b	ENSDARG00000002916	337.314	288.206	389.237	369.529	246.803	298.603
gls2b	ENSDARG00000002917	0	0	0	16.4496	16.8285	0
gbx2	ENSDARG00000002933	0	1.30554	0	0	7.26311	3.16502
meis1a	ENSDARG00000002937	24.7166	21.6344	49.7483	192.261	260.155	190.146
bgnb	ENSDARG00000002945	25.4756	19.7405	65.4952	277.108	430.098	129.958
abcd3b	ENSDARG00000002947	261.326	234.151	264.274	295.426	207.925	116.063
ppp6c	ENSDARG00000002949	4653.62	4999.52	3265.42	3401.15	3238.82	4650.73
smo	ENSDARG00000002952	452.429	528.428	930.624	728.206	815.528	432.53
si:dkey-32n7.4	ENSDARG00000002956	151.159	185.108	212.874	309.64	218.262	304.395
gpr34b	ENSDARG00000002959	44.6249	29.2948	12.4722	29.6021	41.9541	7.6965
pdap1b	ENSDARG00000002967	515.105	651.424	411.748	485.496	684.59	622.761
a1cf	ENSDARG00000002968	0	0.738752	1.15669	1.23096	0	0
ss18	ENSDARG00000002970	3151.17	2946.15	3443.41	1937.84	2195.86	2684.86
phc1	ENSDARG00000002971	504.039	479.239	383.184	343.665	462.15	247.486
gda	ENSDARG00000002986	3107.9	3117.58	1127.22	1209.2	1002.59	1988.72
tnnt2d	ENSDARG00000002988	33.2911	51.2372	52.479	673.689	841.295	104.659
cep135	ENSDARG00000002991	372.792	308.865	291.823	273.939	199.378	243.539
itpkca	ENSDARG00000002994	178.761	227.883	129.211	270.844	214.707	188.485
prkcea	ENSDARG00000003008	810.264	805.731	1252.74	1217.49	1078.85	1251.77
ube2al	ENSDARG00000003017	2080.06	2114.76	1513.22	2235.62	2513.49	2357.46
lrrc4.2	ENSDARG00000003020	0	8.4212	8.30975	12.3241	6.03328	0
hdac8	ENSDARG00000003021	470.449	472.202	392.42	555.251	560.561	407.183
limk1b	ENSDARG00000003022	152.961	100.201	312.53	116.348	154.197	129.983
scnm1	ENSDARG00000003027	134.955	162.485	315.656	155.892	228.538	215.613
eif4a1b	ENSDARG00000003032	7189.53	7497.12	5023.22	6444.52	6172.44	8903.83
hspa9	ENSDARG00000003035	5502.45	5251.69	4692.01	5106.57	4489.77	4048.74
LOC100334245	ENSDARG00000003041	1911.77	1781.69	3864.68	1785.47	2102.05	2211.73
sorbs2a	ENSDARG00000003046	5.95485	0	17.1303	3.18125	19.4062	1.59003
tacr3l	ENSDARG00000003054	30.6398	28.8964	5.36583	4.23924	7.16655	1.53645
fgfr1op	ENSDARG00000003058	960.144	1072.74	1517.54	916.119	1052.87	1351.38
cd276	ENSDARG00000003061	2056.6	2022.59	933.494	1234.12	1034.66	2003.95
gorasp1a	ENSDARG00000003068	665.747	674.633	669.569	475.233	535.351	429.744
btbd7	ENSDARG00000003069	23.4858	43.822	86.8327	52.8399	39.2503	58.288
gpx9	ENSDARG00000003077	0	0.665337	0	0	1.1963	0
mybphb	ENSDARG00000003081	2.98108	26.3533	55.7239	392.766	356.797	92.7639
spire2	ENSDARG00000003084	37.6841	42.3922	103.417	0	0	19.1198
stambpl1	ENSDARG00000003085	63.6678	63.1687	62.7305	190.178	204.615	317.489
ubxn6	ENSDARG00000003087	244.498	259.399	289.464	170.093	154.039	182.989
oclnb	ENSDARG00000003091	11.7346	22.8355	224.034	599.968	502.519	738.088
kdm5bb	ENSDARG00000003098	1487.81	1271.53	1903.05	1490.93	1657.7	1468.39
rcan1a	ENSDARG00000003109	3723.53	3651.67	1920.48	2643.46	2953.58	3509.19
ada	ENSDARG00000003113	902.495	775.088	833.577	760.139	899.829	1028.25
zgc:123105	ENSDARG00000003127	3996.07	3599.99	2855.34	1750.31	1786.51	1756.48
apip	ENSDARG00000003132	0	3.13984	0	2.73799	6.07969	14.2687
dachc	ENSDARG00000003142	875.238	960.119	142.789	209.069	167.038	175.179
pxmp2	ENSDARG00000003144	334.089	377.387	285.789	307.752	406.791	424.383
LOC567924	ENSDARG00000003146	0	0	1.95859	3.24736	0	0
skp1	ENSDARG00000003151	15399.3	17366.3	11704.3	9494.91	10000.1	16606.8
nudt21	ENSDARG00000003153	2893.48	3243.07	1598.36	1571.45	1734.97	1999.38
nfkbil1	ENSDARG00000003157	76.9966	79.8729	109.061	35.0871	43.1319	15.5182
nr2f6b	ENSDARG00000003165	210.094	158.356	241.744	316.874	257.775	500.036
mlst8	ENSDARG00000003167	529.951	428.262	540.454	614.305	574.57	604.525
magi1b	ENSDARG00000003169	498.326	269.807	475.19	1054.63	737.179	692.32
stx5al	ENSDARG00000003175	1057.4	1051.1	921.228	581.014	594.357	711.625
sult1st4	ENSDARG00000003181	2.00994	1.2752	18.4852	68.8375	33.6789	120.595
psmd1	ENSDARG00000003189	16399.6	13490.5	9196.57	6488.65	5598.26	7840.74
rassf7b	ENSDARG00000003193	29.5464	79.7769	134.851	749.362	624.57	656.615
LOC110437968	ENSDARG00000003197	228.051	276.063	569.488	295.609	367.517	364.15
foxm1	ENSDARG00000003200	275.156	255.06	133.374	49.8668	54.959	100.524
ngly1	ENSDARG00000003205	1362.7	1207.04	892.174	652.745	488.106	801.963
chchd6a	ENSDARG00000003206	692.599	797.803	894.343	725.295	830.919	1132.03
mterf3	ENSDARG00000003207	467.559	546.206	498.64	281.352	333.768	561.205
pomk	ENSDARG00000003208	96.0737	49.2309	161.135	72.0843	47.759	102.831
naa15a	ENSDARG00000003213	2692.47	2640.14	2448.97	2267.05	2300.21	2554.46
anxa2a	ENSDARG00000003216	62674.2	67559.4	17667.9	41915.2	42198.8	100130
urb2	ENSDARG00000003217	489.87	385.521	456.311	295.344	269.297	326.095
bin2a	ENSDARG00000003219	4.14258	4.69739	1.11128	3.91411	0	0
gdf9	ENSDARG00000003229	0	0	2.24958	0	0	0
nup88	ENSDARG00000003235	1872.1	1660.97	1501.64	1186.96	954.772	1125.41
si:ch211-195h23.3	ENSDARG00000003244	1580.5	1451.2	1409.68	841.513	548.965	724.674
pik3cd	ENSDARG00000003250	268.592	240.623	236.193	284.785	300.145	109.128
zbtb22b	ENSDARG00000003251	23.847	14.3033	32.2988	45.0278	22.8985	14.3551
zgc:101559	ENSDARG00000003257	133.256	185.079	229.621	90.9167	93.273	112.303
loxa	ENSDARG00000003259	279.78	274.163	407.267	1570.43	1569.17	2041.08
clcn3	ENSDARG00000003269	1740.51	1638.57	1435.28	1552.91	1873.96	1591.82
dhps	ENSDARG00000003270	719.338	644.676	787.279	605.4	757.477	1091.44
pik3ip1	ENSDARG00000003281	6349.38	6388.31	1907.52	1797.64	1512.86	1396.54
wdr12	ENSDARG00000003287	1684.16	1876.32	1759.39	880.962	894.66	1261.29
sox9a	ENSDARG00000003293	5.87312	27.7466	16.7939	53.2355	62.8135	53.9173
stc1	ENSDARG00000003303	19.9075	37.6895	33.8623	83.1088	85.6816	82.427
stx16	ENSDARG00000003307	271.672	427.551	337.264	398.568	245.37	344.472
emc2	ENSDARG00000003308	2188.48	2149.11	2814.72	1937.42	1928.61	2610.17
pank2	ENSDARG00000003311	960.104	916.76	1537.71	1382	1242.29	1050.23
eps8l1b	ENSDARG00000003313	20.4343	5.45129	99.4997	260.333	185.92	331.217
fam91a1	ENSDARG00000003320	1489.96	1240.07	1266.05	1193.24	1106.88	1127.51
slf2	ENSDARG00000003328	140.285	242.141	202.104	366.613	400.698	327.564
trpc2b	ENSDARG00000003344	14.0241	24.8296	9.82009	4.80753	2.41002	0
commd2	ENSDARG00000003373	1722.89	2190	1065.11	960.9	1129.2	2015.28
gng12a	ENSDARG00000003375	1719.29	1743.32	1217.73	1199.79	1462.57	1204.39
si:dkey-275b16.2	ENSDARG00000003380	10.6048	219.939	146.172	16.2597	0	209.578
si:ch211-266g18.6	ENSDARG00000003381	497.851	609.594	114.007	383.984	268.954	425.745
cwc25	ENSDARG00000003382	673.969	786.209	532.638	453.851	448.468	681.136
asb8	ENSDARG00000003383	901.341	948.53	893.918	677.115	737.074	866.283
rbpja	ENSDARG00000003398	829.212	871.228	996.71	692.761	642.532	638.016
fgf8a	ENSDARG00000003399	0	1.969	0	0.536718	3.6215	14.03
tenm1	ENSDARG00000003403	277.822	207.826	587.874	408.836	394.485	172.773
capslb	ENSDARG00000003414	0	1.89874	3.9459	1.08173	0	6.11708
chrna5	ENSDARG00000003420	2.371	9.77428	9.36675	0.5069	0	0
igf2bp2a	ENSDARG00000003421	74.9313	24.1426	39.0912	91.7808	128.553	28.5768
hnrnpdl	ENSDARG00000003429	2371.22	2902.77	3501.33	2290.33	2140.71	2748.32
dhrs7	ENSDARG00000003444	171.431	208.676	191.028	233.051	205.03	317.27
ippk	ENSDARG00000003446	447.001	315.694	347.304	254.007	283.951	146.702
pde10a	ENSDARG00000003449	907.13	680.981	3042.53	835.35	831.514	1004
fech	ENSDARG00000003462	93.4165	124.499	120.415	67.3924	129.051	98.7048
sult1st5	ENSDARG00000003475	116.058	100.917	160.441	159.04	124.79	101.235
ppp1caa	ENSDARG00000003486	1764.77	1729.66	2129.37	1999.6	1956.04	2605.3
nup93	ENSDARG00000003487	4030.69	3371	2184.96	1551.83	1300.75	1725.54
madd	ENSDARG00000003495	162.522	146.358	125.146	216.667	358.211	258.39
anks1b	ENSDARG00000003512	3186.24	2785.57	8129.74	3191.56	3742.79	1317.19
impa1	ENSDARG00000003517	1944.67	2148.7	950.945	786.14	1030.53	1777.99
aprt	ENSDARG00000003519	1025.02	1010.27	880.511	940.659	971.144	1675.88
tbc1d14	ENSDARG00000003520	1080.98	782.387	513.132	469.239	481.118	819.419
psma5	ENSDARG00000003526	6504.22	7884.79	3792.78	2987.88	3635.21	6105.21
mak16	ENSDARG00000003527	1428.79	1492.46	1458.61	1311.02	1154.19	1434.78
tcea1	ENSDARG00000003531	3608.24	3956.12	1915.71	1549.85	1881.84	1768.61
col8a1b	ENSDARG00000003533	60.2755	85.3398	16.6824	159.785	173.472	118.337
adarb1b	ENSDARG00000003544	294.116	201.902	332.238	124.063	142.265	84.6444
dohh	ENSDARG00000003564	607.981	905.393	398.132	421.092	414.97	773.603
hsp90b1	ENSDARG00000003570	9061.04	8454.23	4996.95	5087.07	4306.15	3850.78
dctn5	ENSDARG00000003573	1265.6	1512.4	1480.78	1374.93	1676.25	2895.95
klhl32	ENSDARG00000003576	595.947	401.961	794.472	680.894	545.799	511.291
pla2g7	ENSDARG00000003584	927.322	868.516	1344.02	1468.29	1385.37	1896.73
surf1	ENSDARG00000003592	690.306	929.387	589.902	552.089	527.819	1060.68
rpl3	ENSDARG00000003599	30313.1	33485.2	21548	31296.1	32266.3	51485.7
nr2f6a	ENSDARG00000003607	1077.93	887.493	953.238	603.913	527.312	628.545
arih1	ENSDARG00000003616	1732.41	1694.23	1661.93	998.208	887.198	1053.23
clockb	ENSDARG00000003631	350.707	315.454	553.722	400.998	299.804	174.386
zgc:172270	ENSDARG00000003632	0	0	0	14.4527	22.802	9.35962
mogat3b	ENSDARG00000003635	252.693	237.072	86.743	164.021	190.103	208.946
tfg	ENSDARG00000003641	6218.52	6493.5	6209.83	4680.26	5180.8	7847.17
zfyve19	ENSDARG00000003642	341.904	400.175	384.476	608.982	583.609	578.782
tmem59l	ENSDARG00000003655	4167.1	3913.22	2080.99	2351.92	2504.1	2108.23
cryl1	ENSDARG00000003675	474.633	674.496	730.554	537.721	753.222	1146.64
runx1t1	ENSDARG00000003680	32.4082	57.9417	36.0366	204.712	304.777	47.6422
eif5	ENSDARG00000003681	9808.5	10182.3	12097.2	7515.92	7790.3	13725.8
obsl1a	ENSDARG00000003684	2.00997	0	0	4.78805	4.80179	4.71138
hars	ENSDARG00000003693	3665.64	3616.59	2807.37	2199.7	2336.18	3813.8
vdac3	ENSDARG00000003695	2929.68	2686.92	2650.26	3743.79	4110.63	4609.43
slc5a8l	ENSDARG00000003697	4.03225	4.57965	0	8.55757	0	0
atp7a	ENSDARG00000003699	983.103	825.878	1271.5	723.109	910.903	755.372
cldng	ENSDARG00000003701	5.07774	15.2849	5.0048	5.56543	3.07373	2.88044
prnprs3	ENSDARG00000003705	1153.32	778.342	1521.16	884.706	846.135	702.9
ryr2b	ENSDARG00000003706	0	1.98501	0	0	1.20293	0
mitfa	ENSDARG00000003732	11505	12139.1	20742.4	8329.16	7901.09	7313.14
polb	ENSDARG00000003749	381.156	520.201	513.066	600.914	544.969	616.981
pfas	ENSDARG00000003750	1319.99	1038.43	3307.01	1250.5	1358.41	1115.46
lats1	ENSDARG00000003751	426.591	280.614	1036.34	560.712	623.224	576.796
tspan2a	ENSDARG00000003754	318.98	369.361	402.931	405.431	451.686	269.117
cnpy1	ENSDARG00000003757	1832.15	2013.98	950.341	848.251	981.099	924.718
tada2b	ENSDARG00000003769	138.612	84.8801	123.099	108.57	152.048	93.494
pip4k2aa	ENSDARG00000003776	754.545	732.675	748.813	625.89	412.942	596.465
ctnnd2b	ENSDARG00000003779	173.163	348.554	464.341	361.125	447.683	56.375
dennd5b	ENSDARG00000003789	349.132	161.707	740.515	399.295	344.112	228.165
idh2	ENSDARG00000003795	5361.65	5750.73	3286.94	4412.25	4290.61	5407.6
asb2a.1	ENSDARG00000003797	2.98414	7.982	3.93317	0.778525	7.02014	9.62451
aqp3a	ENSDARG00000003808	4839.07	4975.62	3790.5	14795.3	12665.6	12418
plxnb2a	ENSDARG00000003811	1002.49	1014.11	1330.9	842.872	856.282	572.954
prkag1	ENSDARG00000003818	1496.91	1444.73	1601.35	1293.63	1419.05	1016.35
nr1d2a	ENSDARG00000003820	4522.33	4390.92	7888.95	9148.1	8330.31	4031.94
ankrd16	ENSDARG00000003822	64.8707	62.1457	199.755	87.0817	93.0372	62.9053
snapc1b	ENSDARG00000003827	358.312	419.996	301.436	283.056	293.177	229.549
galnt2	ENSDARG00000003829	1360.88	1041.56	1270.3	1190.92	1396.05	1001.98
stom	ENSDARG00000003835	6197.73	5280.04	5915.17	2648.62	2699.82	2959.36
usb1	ENSDARG00000003841	595.353	730.057	341.622	312.738	488.755	244.125
chm	ENSDARG00000003845	1963.43	1798.36	1918.59	1301.64	1266.45	1407.97
mrpl21	ENSDARG00000003846	484.372	664.941	282.222	368.191	429.45	721.617
acsl1b	ENSDARG00000003854	644.341	750.521	1079.6	1237.1	1156.67	889.9
cbx3a	ENSDARG00000003860	12002.6	13491.2	5972.25	4707.9	4929.68	6526.37
pard6b	ENSDARG00000003865	23.7632	9.48062	43.4878	68.0008	59.1304	22.3331
tm9sf2	ENSDARG00000003866	4602.84	4641.35	5715.55	5468.37	5373.05	5408.96
cdk20	ENSDARG00000003867	32.1765	40.0408	54.188	52.6675	139.742	53.566
decr1	ENSDARG00000003869	213.122	209.241	408.999	457.03	478.74	308.157
ccdc102a	ENSDARG00000003872	24.6226	10.2676	6.61157	34.6484	24.5238	8.31549
pbrm1	ENSDARG00000003877	156.04	172.354	198.884	307.156	238.478	146.038
zdhhc23b	ENSDARG00000003899	395.256	412.95	502.062	483.552	514.502	586.344
gpr61l	ENSDARG00000003900	26.2316	11.7078	12.9731	2.6681	15.6038	1.55884
ctsl.1	ENSDARG00000003902	94.3993	69.9201	91.7709	217.822	419.738	197.283
hapln2	ENSDARG00000003903	5.99236	10.1481	9.21445	1.62035	40.9933	41.0413
sycp1	ENSDARG00000003904	20.4376	10.4441	17.7361	49.9549	38.2353	41.3324
med13b	ENSDARG00000003910	696.362	622.427	1313.53	1164.57	1320.43	954.722
setb	ENSDARG00000003920	17516.7	17635	13626.8	11135	10372.5	10396.6
cx28.6	ENSDARG00000003925	0	0	6.97904	11.2718	3.55229	12.1974
cldn12	ENSDARG00000003927	1396.1	1336.12	2572.94	1734.63	1719.49	1623.78
cndp2	ENSDARG00000003931	5012.84	5230.94	3253.58	2531.05	2714.35	4653.89
nxnl2	ENSDARG00000003934	50.2122	69.755	47.3524	68.3133	50.5687	101.628
rpa1	ENSDARG00000003938	2828.65	2527.22	1874.65	2400.83	2170.92	2747.25
mtfr1l	ENSDARG00000003940	820.58	747.495	1443.93	845.779	741.264	1373.98
rrs1	ENSDARG00000003941	2316.59	2789.67	1455.45	1329.23	1398.63	1341.49
nmur1b	ENSDARG00000003944	0	0	0	1.59036	0	0
pfn2	ENSDARG00000003952	22572.5	21737.2	14197.5	11543	11362.6	13327.4
parp3	ENSDARG00000003961	1542	1421.8	1082.43	1073.3	742.87	975.936
traf4a	ENSDARG00000003963	701.869	706.593	685.508	1202.31	1049.25	956.147
tlx1	ENSDARG00000003965	0	0	49.3008	8.50764	7.17198	16.8823
larp6b	ENSDARG00000003968	0	1.98456	0	0	0	0
trim35-13	ENSDARG00000003970	2.00123	1.28288	4.58181	18.2837	8.42566	1.57605
isl2a	ENSDARG00000003971	0	7.75738	1.51808	0	6.03088	1.58435
chordc1a	ENSDARG00000003973	94.1207	143.072	117.273	330.144	279.309	143.387
spoplb	ENSDARG00000003974	819.275	948.198	886.752	1145.6	1003.67	1485.17
zgc:153896	ENSDARG00000003977	156.539	144.792	191.311	124.964	152.193	179.316
si:dkey-175g6.5	ENSDARG00000003984	1023.6	1022.33	843.829	494.685	450.504	546.835
crhr1	ENSDARG00000003989	209.373	166.631	976.057	282.903	336.518	74.618
fhl2b	ENSDARG00000003991	0	0	0	22.0175	9.05016	1.44837
phyhipla	ENSDARG00000003998	2.01973	0	2.27504	55.8542	60.9116	76.8751
adcyap1a	ENSDARG00000004015	2.00811	8.29377	16.9217	3.22611	10.8299	36.0745
spag1a	ENSDARG00000004017	2511.56	2710.78	1700.77	1296.99	1422.74	2192.57
si:ch211-236h17.3	ENSDARG00000004018	470.415	416.325	475.833	836.161	894.047	509.449
arhgdig	ENSDARG00000004034	4734.98	5840.63	3175.74	3906.6	4208.99	5277.88
cog2	ENSDARG00000004037	1505.78	1070.43	1002.58	870.235	789.57	727.37
phf6	ENSDARG00000004046	622.089	770.216	557.486	533.982	624.065	468.57
marcksa	ENSDARG00000004049	483.994	439.055	816.355	236.807	271.848	109.814
cyp7a1b	ENSDARG00000004051	10.3118	1.96703	8.52266	5.81933	11.8949	4.55035
uhrf1bp1l	ENSDARG00000004055	356.833	399.774	527.931	386.387	513.511	383.864
galk2	ENSDARG00000004059	288.685	246.984	222.998	398.613	419.197	284.045
bhlhe40	ENSDARG00000004060	9990.26	10156.2	11624	7191.31	6404.87	8032.48
bach2b	ENSDARG00000004074	31.0263	54.4797	99.7291	62.4774	27.2248	65.7241
acsl4a	ENSDARG00000004078	1108.05	994.366	2211.67	2561.78	2552.9	2680.28
acsbg2	ENSDARG00000004094	1979.12	1586.71	1341.75	2045.48	1787.94	1809.04
tie1	ENSDARG00000004105	360.049	205.196	393.956	570.621	457.996	284.672
esr1	ENSDARG00000004111	13.8612	23.8048	3.70943	66.6576	26.064	21.54
tti1	ENSDARG00000004114	260.703	227.353	286.425	126.284	128.602	108.815
mgat4b	ENSDARG00000004115	613.587	674.224	944.93	911.257	777.021	488.248
mvk	ENSDARG00000004130	251.913	191.559	182.719	180.523	198.179	240.766
rttn	ENSDARG00000004131	257.206	286.597	148.342	248.642	157.723	165.434
usp19	ENSDARG00000004132	1109.89	1245.1	1649.08	1389.03	1250.27	1294.39
zgc:92630	ENSDARG00000004141	0	1.92429	23.2763	37.0684	34.8359	46.4332
rab23	ENSDARG00000004151	315.359	192.733	135.263	212.202	191.629	158.504
orai1b	ENSDARG00000004154	662.278	777.719	648.119	468.885	560.89	664.772
tmem63c	ENSDARG00000004158	2.02702	3.96091	3.40612	0.464261	0	0
reep3b	ENSDARG00000004160	2558.81	2545.49	2921.51	2496.9	2322.65	3430.9
ik	ENSDARG00000004161	4030.43	3796.48	3078.07	2330	2085.6	2851.71
zgc:110366	ENSDARG00000004167	838.591	927.827	688.835	661.487	641.829	943.179
stmn1a	ENSDARG00000004169	8365.41	10078.3	1705.23	1840.9	2031.07	2674.14
rabac1	ENSDARG00000004171	1372.69	1516.89	1426.61	1314.04	1279.75	1361
copa	ENSDARG00000004173	7543.85	6932.65	8513.06	4380.12	4017.69	4829.48
cnot1	ENSDARG00000004174	1051.27	1402.8	972.215	949.031	659.925	1042.24
ulk4	ENSDARG00000004176	39.9913	24.2718	41.2956	64.9856	72.1834	60.2093
fam169ab	ENSDARG00000004177	346.607	331.408	785.786	198.985	221.4	279.109
nf1b	ENSDARG00000004184	308.85	310.91	405.052	236.901	398.763	220.262
zgc:122979	ENSDARG00000004187	21.8953	55.24	18.9662	196.793	218.077	126.966
cbx1a	ENSDARG00000004189	1228.22	2053.64	1651.94	2091.35	1989.49	1711.53
tnfsf10l	ENSDARG00000004196	233.291	105.208	277.159	942.084	820.01	824.654
spam1	ENSDARG00000004199	0	0.459697	0	10.2532	0	8.41615
efhc2	ENSDARG00000004204	0	3.25884	4.56647	0	0	0
ccdc106a	ENSDARG00000004211	510.226	443.607	595.436	467.704	482.43	316.761
rnd1b	ENSDARG00000004218	58.3565	52.3675	24.9358	296.854	332.042	145.719
slc6a3	ENSDARG00000004219	0	0	0	2.65059	0	0
pde3a	ENSDARG00000004227	128.968	187.684	171.296	183.361	257.603	43.5549
dlb	ENSDARG00000004232	2.00976	14.3628	1.51453	18.1366	40.8314	0
asic4b	ENSDARG00000004243	0	0	1.50275	15.4303	9.56504	28.2966
slit2	ENSDARG00000004246	129.488	132.41	99.5293	396.148	201.128	209.097
dhfr	ENSDARG00000004251	661.533	750.747	158.305	422.744	399.741	422.612
cul5b	ENSDARG00000004260	6.00249	8.33789	12.165	10.6161	34.4119	0
tmed9	ENSDARG00000004261	8106.13	8268.79	6216.02	7085.42	7777.67	9099.64
cyp46a1.2	ENSDARG00000004262	597.355	667.786	1598.29	872.56	793.64	657.258
atl3	ENSDARG00000004270	7552.16	7848.77	8581.51	5542.12	5512.05	9369.49
zgc:112496	ENSDARG00000004274	643.597	728.642	143.521	181.496	258.933	335.591
seh1l	ENSDARG00000004280	8448.68	8017.66	7055.38	5039.96	4678.82	4966.45
zgc:77375	ENSDARG00000004282	47.7183	54.5643	39.9077	46.7983	31.385	56.0872
hecw1b	ENSDARG00000004291	5.98862	7.91005	54.5514	13.9009	19.3717	0
irf2bpl	ENSDARG00000004297	1139.2	919.736	1131.58	2017.16	1945.9	1123.73
rhogb	ENSDARG00000004301	2272.19	2316.48	1004.36	1378.24	1702.58	1652.71
slc45a1	ENSDARG00000004302	152.95	63.7854	24.1739	73.6834	31.6679	23.4569
vangl1	ENSDARG00000004305	382.855	439.021	325.248	234.878	256.995	121.516
klhl18	ENSDARG00000004306	351.267	307.475	315.887	154.388	143.415	254.077
lypd6	ENSDARG00000004307	14.1475	33.1633	29.4455	60.7048	117.752	96.1682
fam8a1b	ENSDARG00000004308	374.077	368.471	351.894	259.797	285.74	212.394
ldlrap1a	ENSDARG00000004311	241.486	307.935	66.6364	608.446	607.374	442.428
cbwd	ENSDARG00000004318	881.561	1034.11	657.553	482.143	600.025	728.277
ush1ga	ENSDARG00000004322	2.03308	0	0	0.528939	3.57965	0
casp9	ENSDARG00000004325	601.08	501.595	796.598	410.299	423.5	696.82
exoc4	ENSDARG00000004336	251.467	297.977	841.346	474.264	591.102	366.978
nelfe	ENSDARG00000004343	1326.69	1274.76	1068.84	562.336	610.342	1039.83
gnb3a	ENSDARG00000004358	0	0	0	18.6702	2.40152	7.82244
lhfpl6	ENSDARG00000004363	1255.65	1457.3	924.524	1431.81	1589.21	1639.71
fmnl3	ENSDARG00000004372	165.741	88.6018	84.2064	399.081	458.839	151.591
ppp1r13ba	ENSDARG00000004377	345.45	325.993	173.444	743.927	610.083	621.402
yrk	ENSDARG00000004378	1019.22	1038.3	1023.55	1168.05	1245.33	849.341
si:dkey-153k10.9	ENSDARG00000004386	6.00558	17.0347	6.01893	2.65903	0	9.50244
hdr	ENSDARG00000004392	384.347	288.341	339.833	543.717	559.657	176.13
b3gnt5b	ENSDARG00000004396	119.272	116.596	75.4722	71.2206	74.413	119.462
elovl6	ENSDARG00000004402	266.27	434.669	249.942	632.3	638.566	899.188
snx10a	ENSDARG00000004405	139.381	92.3397	36.8813	66.7863	87.6553	69.6626
spra	ENSDARG00000004406	964.612	897.291	2441.18	2126.02	1551.75	1975.91
tcf7l2	ENSDARG00000004415	144.181	200.667	225.949	260.081	373.697	175.32
dpy30	ENSDARG00000004427	1001.27	1559.95	559.145	378.746	497.238	870.014
btk	ENSDARG00000004433	487.848	484.116	244.883	278.671	321.208	223.702
fam92a1	ENSDARG00000004436	424.294	480.524	225.963	323.012	268.549	203.256
grm5a	ENSDARG00000004445	0	0.656314	3.03825	0	2.39452	0
aplnr2	ENSDARG00000004447	26.9332	25.5742	62.3901	106.774	85.0922	31.632
tnfrsfa	ENSDARG00000004451	994.795	713.241	849.894	917.377	939.025	576.407
tardbpl	ENSDARG00000004452	2595.87	2736.9	3000.72	2095.24	2091.56	2774.55
p2rx5	ENSDARG00000004455	0	16.2564	6.1982	0	0	17.0157
unc119.2	ENSDARG00000004459	0	0	3.0426	0	4.74455	0
desi2	ENSDARG00000004460	1073.67	993.903	629.446	552.219	536.973	683.497
prkcsh	ENSDARG00000004470	5035.6	4914.44	3980.33	3022.07	2702.78	4674.1
atat1	ENSDARG00000004472	266.733	273.779	192.059	250.987	384.864	46.024
tbx21	ENSDARG00000004473	93.6411	100.241	6.02401	54.9105	75.0675	0
pcyt1ab	ENSDARG00000004492	379.62	468.23	375.292	268.944	268.782	170.425
tspan33a	ENSDARG00000004497	137.872	131.551	103.205	401.948	388.08	527.668
xkr8.1	ENSDARG00000004498	8.15033	35.1201	14.0663	19.8723	14.3712	21.4069
rcor3	ENSDARG00000004502	57.7412	52.7479	20.2688	37.0174	18.0928	3.21452
ppat	ENSDARG00000004517	1401.09	1425.4	2755.77	1214.34	1020.82	1974.29
zgc:63882	ENSDARG00000004525	372.288	434.032	262.919	265.142	324.913	246.419
pin4	ENSDARG00000004527	712.832	981.164	506.758	405.835	517.026	1028.09
zgc:173742	ENSDARG00000004529	3.78632	1.14891	3.17945	0	10.9003	1.01349
kmt2a	ENSDARG00000004537	419.474	392.301	901.189	1092.46	915.377	992.622
ptgs2a	ENSDARG00000004539	1237.58	1197.67	2005.49	6044.56	4121.97	6405.57
prkcg	ENSDARG00000004561	0	0	0	3.19067	11.9945	0
gtf3c2	ENSDARG00000004574	28.1134	67.6758	60.0753	67.8029	75.1303	75.6056
plk4	ENSDARG00000004576	603.004	513.994	215.611	187.824	95.0923	290.46
zgc:194665	ENSDARG00000004577	21.9307	5.71646	3.81607	23.1866	10.8628	7.94899
nmnat2	ENSDARG00000004580	66.1769	38.0935	23.6034	29.9427	30.0953	17.3351
sel1l	ENSDARG00000004581	1146.55	1092.52	1395.81	865.819	939.839	962.609
ntrk1	ENSDARG00000004586	0	9.95263	4.18663	0	0	0
kat5a	ENSDARG00000004587	553.124	588.617	904.939	985.686	762.234	676.535
sox4a	ENSDARG00000004588	20084.9	18744.2	35815.6	8869.3	9362.54	6835.75
gpr22a	ENSDARG00000004592	12.4692	22.8676	22.886	27.326	46.7719	23.5409
znf800a	ENSDARG00000004594	526.156	410.101	303.079	181.764	162.973	187.5
lrrc4ba	ENSDARG00000004597	4.03842	0	0	64.2751	32.4474	35.9708
or102-2	ENSDARG00000004598	0	0	1.58945	0	2.39	2.98512
mtmr2	ENSDARG00000004616	1188.03	969.911	1007.75	1108.46	834.211	918.249
stx2a	ENSDARG00000004618	697.419	595.883	298.415	239.769	238.927	259.31
gpm6ab	ENSDARG00000004621	17949.4	18123.9	28131.9	18025.1	19736	14745.3
panx3	ENSDARG00000004627	6.91191	6.6435	15.4129	28.4924	42.2473	52.0602
egln1b	ENSDARG00000004632	1183.42	963.708	819.573	917.338	802.381	795.094
epn3b	ENSDARG00000004633	0	0	2.97025	1.07066	0	0
osbp	ENSDARG00000004634	341.439	414.262	507.662	233.259	91.097	300.19
epha7	ENSDARG00000004635	219.135	252.221	253.271	285.965	523.964	210.144
ccdc9	ENSDARG00000004636	419.474	394.806	346.388	504.807	465.389	489.915
spice1	ENSDARG00000004647	369.791	248.526	226.034	215.939	85.4838	242.609
kctd16a	ENSDARG00000004648	17.9421	38.2552	6.95891	4.35767	4.83513	0
zgc:101810	ENSDARG00000004658	82.5843	88.726	272.695	1003.7	727.246	845.812
ptk2ab	ENSDARG00000004672	89.0224	102.026	186.826	373.087	394.026	540.46
dnajb6a	ENSDARG00000004680	1324.27	1390.69	751.634	474.657	479.029	652.579
acaa1	ENSDARG00000004687	1252.25	1441.66	743.072	699.789	690.519	906.058
nabp1a	ENSDARG00000004692	1412.99	1342.04	2279.03	2309.29	2201	1499.85
six4a	ENSDARG00000004695	0	0	16.1159	69.2135	65.4369	10.5472
eefsec	ENSDARG00000004696	532.168	462.374	409.249	448.007	311.812	295.905
rxrgb	ENSDARG00000004697	269.645	328.026	201.155	233.807	258.942	424.737
irf2bp2a	ENSDARG00000004702	10510.6	9471.32	8109.72	7321.72	7194.54	5827.34
syf2	ENSDARG00000004706	1926.44	2301.28	1421.1	1683.53	1973.99	2684.56
tbr1b	ENSDARG00000004712	2.04857	0	0	0	0	3.08563
mad2l1	ENSDARG00000004713	1552.78	1661.54	395.078	429.814	417.428	966.556
tcf12	ENSDARG00000004714	1329.36	1357.77	1265.13	2783.95	3362.08	1558.39
mpp5b	ENSDARG00000004721	3.98684	4.5419	3.01354	1.60442	2.41088	3.18369
tcea3	ENSDARG00000004724	136.676	236.684	365.983	594.155	449.96	417.655
trappc11	ENSDARG00000004726	1398.97	1320.14	1660.14	1177.26	1071.22	1227.28
hnrnpub	ENSDARG00000004735	2932.32	3107.3	3730.09	2824.25	2515.73	2671.04
lmbr1l	ENSDARG00000004745	11.953	1.29011	79.1298	328.839	315.464	331.545
zgc:100868	ENSDARG00000004748	34.2369	10.4749	128.381	467.785	320.659	339.479
mylkb	ENSDARG00000004753	3.25458	1.14904	0	8.55485	14.9706	7.0168
hspa4a	ENSDARG00000004754	5837.58	5165.76	3979.87	3839.77	2880.42	2361.05
ybx1	ENSDARG00000004757	46232.4	47037	49417.1	55092.4	49563.2	57825.2
ankrd10b	ENSDARG00000004771	350.805	210.672	266.773	463.467	310.457	447.805
wdr36	ENSDARG00000004774	2605.62	2350.47	2126.36	1301.72	1321.09	1632.03
fgfr3	ENSDARG00000004782	222.614	230.224	458.487	756.183	514.17	524.93
cops2	ENSDARG00000004785	2642.92	2546.43	1384.62	1220.01	1180.96	925.449
lrp1ba	ENSDARG00000004789	75.0543	13.8636	195.69	81.7131	102.441	24.9219
ccdc146	ENSDARG00000004794	12.7086	3.83328	5.43656	21.9269	20.312	35.0935
mgrn1b	ENSDARG00000004796	940.468	972.976	822.189	554.398	744.714	933.885
grwd1	ENSDARG00000004806	927.491	870.283	1126.27	654.132	695.662	863.502
asz1	ENSDARG00000004823	0	2.59993	0	5.39528	0	0
flot2a	ENSDARG00000004830	1555.96	1392.3	2084.59	1503.13	1510.22	1423.01
dnajc5ab	ENSDARG00000004836	2136.36	1720.21	1581.52	703.374	886.012	748.83
rassf1	ENSDARG00000004840	2895.53	3132.96	1175.22	969.047	1179.27	1803.43
foxp1a	ENSDARG00000004843	673.068	433.425	1158.06	729.093	551.299	694.246
hinfp	ENSDARG00000004851	310.892	224.306	207.639	165.409	203.954	107.353
esrrga	ENSDARG00000004861	0	4.58096	0	22.7324	1.73686	5.62959
foxr1	ENSDARG00000004864	0	0	1.51127	2.13444	2.38266	50.0579
mindy1	ENSDARG00000004866	925.084	1091.92	1366.51	682.354	634.758	764.593
penka	ENSDARG00000004869	14.0272	0	3.05452	30.9159	46.617	41.8633
psen1	ENSDARG00000004870	2203.63	1731.35	1634.14	1788.05	1859.56	2141.21
mst1rb	ENSDARG00000004871	0	0	21.6072	28.559	9.59596	38.1553
spata6l	ENSDARG00000004874	2.52855	8.73792	1.87413	6.6009	2.56469	24.1027
rock2b	ENSDARG00000004877	255.325	445.804	1086.37	926.243	937.307	435.305
acsm3	ENSDARG00000004880	18.2099	30.1	35.0661	124.957	119.911	59.0509
aga	ENSDARG00000004889	300.766	343.239	249.376	398.329	450.391	839.054
pex19	ENSDARG00000004891	3288.28	3092.92	2803.63	1438.03	1382.6	1644.22
zp2l2	ENSDARG00000004898	0	0	0	35.22	28.6725	17.2903
gys2	ENSDARG00000004904	0	3.9176	12.1555	0	0	0
stip1	ENSDARG00000004906	6588.38	5870.43	5101.23	4113.81	3828.85	4226.94
immp2l	ENSDARG00000004925	259.013	266.582	133.628	252.476	231.711	195.259
lmo7a	ENSDARG00000004930	85.471	108.526	803.004	1570.52	1279.09	1336.33
slc8a3	ENSDARG00000004931	3.9997	3.93165	0.753293	31.0818	0	0
anos1b	ENSDARG00000004932	46.4771	52.3896	18.1905	255.367	240.018	103.064
skp2	ENSDARG00000004937	629.811	665.853	150.51	163.293	189.961	155.794
mtdhb	ENSDARG00000004939	1644.19	1633.54	1637.67	1458.93	1413.57	1291.83
bccip	ENSDARG00000004948	2255.53	2794.18	1999.11	1827.91	1970.81	3065.01
rsad2	ENSDARG00000004952	474.362	597.364	410.234	1258.71	988.609	580.051
mxb	ENSDARG00000004953	4087.94	3418.89	5755.56	729.56	415.35	377.849
grna	ENSDARG00000004954	18076.2	16539.3	12448.7	10338.3	7954.87	9353.71
zmat2	ENSDARG00000004956	1758.2	2015.69	1327.16	952.492	1020.01	1436.88
cyp4t8	ENSDARG00000004964	9.60567	3.98556	51.7234	91.3631	46.0909	51.5168
elovl5	ENSDARG00000004979	644.461	561.612	482.788	711.757	519.695	386.689
ppp3ca	ENSDARG00000004988	0	16.6643	41.7163	46.8818	19.2231	2.73503
brf1b	ENSDARG00000005002	61.2892	48.9917	147.455	227.846	196.902	229.553
slc5a12	ENSDARG00000005004	10.3824	2.70368	4.71263	14.2943	5.54556	24.8895
si:dkeyp-2e4.8	ENSDARG00000005010	14.0386	16.7107	35.3113	22.3409	7.23412	3.12552
tspy	ENSDARG00000005015	379.064	340.197	482.169	445.648	292.605	353.055
fkbp9	ENSDARG00000005023	1068.74	1392.76	1289.05	1900.33	1681.3	1692.13
tshz1	ENSDARG00000005026	55.4673	52.8938	182.849	308.379	263.232	137.799
crppa	ENSDARG00000005034	257.407	245.775	466.405	752.276	791.966	884.46
rab20	ENSDARG00000005049	1204.31	1202.96	517.025	666.701	780.332	1259.05
wnt2ba	ENSDARG00000005050	0	0	0	0.53284	21.5471	0
dimt1l	ENSDARG00000005057	295.443	343.692	273.988	168.813	270.796	269.041
ncapd2	ENSDARG00000005058	3735.49	3145.9	1474.43	530.672	373.249	605.523
eif4e3	ENSDARG00000005078	1858.67	1952.15	2019.01	1171.64	965.626	1316.29
ggctb	ENSDARG00000005085	381.419	439.505	281.96	336.412	426.09	477.516
cep89	ENSDARG00000005092	38.2323	26.0625	36.932	60.4858	54.9117	107.02
glcea	ENSDARG00000005095	304.881	292.766	196.328	123.378	216.516	201.414
zgc:86764	ENSDARG00000005098	591.381	564.041	208.883	182.133	168.695	187.357
limk2	ENSDARG00000005104	78.9467	126.657	506.207	1376.55	870.972	970.818
oclna	ENSDARG00000005108	100.609	120.745	792.673	1804.9	1204.55	1994.82
cdh17	ENSDARG00000005112	10.0003	0	3.77115	0	0	0
calub	ENSDARG00000005115	1324.28	1022.64	844.225	822.659	969.419	680.006
atp2a2b	ENSDARG00000005122	1352.82	1067.59	1067.84	948.113	1074.64	890.838
large1	ENSDARG00000005126	66.6072	47.8917	81.1444	9.47443	80.4216	23.6421
rnaseh2b	ENSDARG00000005128	86.4561	118.06	36.7596	81.7841	52.7735	98.2677
psmd11b	ENSDARG00000005134	2919.06	3181.36	2590.91	2179.53	1909.46	2334.58
hhatlb	ENSDARG00000005139	8.15134	15.669	3.07233	41.4431	51.3876	27.7407
tbx20	ENSDARG00000005150	4.02343	0	0	0	0	0
aspa	ENSDARG00000005154	11.7087	13.0063	43.3545	34.1561	41.3298	85.7943
cyth3b	ENSDARG00000005159	13.6579	24.8594	9.59557	38.659	18.8105	4.63868
tpm3	ENSDARG00000005162	27807.2	26175.2	14087.6	17018.8	16614.6	15098.5
efr3a	ENSDARG00000005163	228.389	260.919	402.263	296.365	165.989	267.989
dynll2b	ENSDARG00000005172	2829.08	3788.82	1102.38	1099.77	1284.58	1997.13
zgc:101040	ENSDARG00000005176	0	5.073	0.776048	1.60307	0	0
dglucy	ENSDARG00000005179	296.887	285.484	282.334	360.503	356.771	237.865
cpn1	ENSDARG00000005185	333.929	444.175	1257.32	4755.41	4616.77	5742.08
sp4	ENSDARG00000005186	1208.54	1369.55	889.334	935.196	708.958	601.662
ahcy	ENSDARG00000005191	3768.78	3892.75	2301.65	2369.33	2177.77	4477.59
coro2a	ENSDARG00000005210	47.0202	15.6489	143.32	217.557	184.05	318.111
zgc:158328	ENSDARG00000005216	47.9877	40.4035	60.7523	14.2325	29.0787	0
wrnip1	ENSDARG00000005218	756.011	679.544	443.45	345.503	397.327	502.543
pdcd6	ENSDARG00000005220	4578.36	5410.93	3737.77	3897.15	4679.05	6580.59
desmb	ENSDARG00000005221	0	2.59184	0	1.07787	7.2497	0
ssr2	ENSDARG00000005230	5803.58	6844	3410.48	3739.07	4072.14	6054.42
ccdc85ca	ENSDARG00000005232	5.95047	0	9.01049	67.6594	52.2856	18.6333
srcap	ENSDARG00000005236	618.07	654.174	715.872	639.224	664.714	396.989
asb3	ENSDARG00000005246	229.381	232.781	256.496	228.066	189.221	360.571
rpe	ENSDARG00000005251	1949.21	2072.47	1984.9	1634.77	1539.98	1951.18
kdelr2a	ENSDARG00000005254	3671.65	3800.16	3740.89	4497.64	4675.35	4930.4
zc3h12a	ENSDARG00000005271	0	5.68915	7.64829	32.3592	4.81746	22.1609
rad52	ENSDARG00000005274	43.8981	68.9185	7.42307	7.30595	14.0476	6.12276
fbxl15	ENSDARG00000005284	178.137	193.712	105.006	188.655	168.232	166.389
calhm1	ENSDARG00000005314	0	0	4.49917	0	0	0
celf1	ENSDARG00000005315	564.643	613.056	637.178	766.6	760.55	1011.87
stam2	ENSDARG00000005318	2268.07	1780.53	2805.48	1867.43	1870.9	1899.27
ftr66	ENSDARG00000005327	6.05696	4.52903	0	30.1463	16.8881	3.1442
lipib	ENSDARG00000005332	10.829	6.58368	6.15866	0	0	0
ccdc85al	ENSDARG00000005343	19.3783	5.48068	16.1937	10.1384	0	3.37436
dip2ba	ENSDARG00000005350	1457.37	1067.15	1636.46	1246.7	1168.93	1369.24
larp6a	ENSDARG00000005355	1609.21	1417.31	1384.54	1717.24	1427.96	1722.72
tyro3	ENSDARG00000005356	1.99856	0	21.0547	55.8063	30.0055	23.6529
sucla2	ENSDARG00000005359	3022.48	2529.56	2731.65	2800.83	2249.39	3451.74
grin3ba	ENSDARG00000005364	21.9143	0	0	35.2401	9.65035	0
mcamb	ENSDARG00000005368	1547.98	1392.01	2043.26	4225.85	4052.03	3483.77
gprc6a	ENSDARG00000005371	0	0	3.80337	67.5354	25.0999	6.21687
camk4	ENSDARG00000005372	18.3138	21.4908	26.2054	104.208	33.6855	57.8688
tubgcp4	ENSDARG00000005374	693.714	666.449	756.329	896.501	717.415	882.91
prdm9	ENSDARG00000005382	90.1457	231.241	347.073	216.707	165.949	195.796
dnmt3aa	ENSDARG00000005394	193.065	264.523	214.327	147.981	86.0622	168.825
trim3b	ENSDARG00000005397	1338.52	1033.22	1143.43	1172.91	878.814	967.197
grapa	ENSDARG00000005414	678.909	817.775	444.86	496.623	610.672	567.479
map3k5	ENSDARG00000005416	164.59	204.04	736.961	510.08	516.613	490.827
pgam1a	ENSDARG00000005423	4165.17	4497.24	2525.81	2011.1	1964.64	3972.74
wdfy1	ENSDARG00000005425	962.1	1106.74	1572.29	1797.99	1883.33	2102.46
mtfmt	ENSDARG00000005448	405.934	365.733	420.258	417.474	387.614	394.747
gdi2	ENSDARG00000005451	6041.76	6839.29	6202.92	4401.75	4539.41	8688.08
foxp2	ENSDARG00000005453	101.764	82.6187	19.6106	45.1302	22.2552	14.9447
tacc3	ENSDARG00000005454	1878.79	1713.57	724.243	281.347	233.048	965.723
katnb1	ENSDARG00000005456	431.891	320.893	437.485	467.447	303.261	443.589
csnk1g2a	ENSDARG00000005458	3119.5	3224.92	2910.17	2198.38	2220.72	2209.31
kif4	ENSDARG00000005462	1718.75	1562.06	505.446	199.353	175.244	462.311
slc30a1a	ENSDARG00000005463	2898.42	2548.99	3930.56	3618.62	3635.8	4412.14
dnase1l1	ENSDARG00000005464	473.096	518.561	760.822	820.093	910.873	955.449
irf2bp1	ENSDARG00000005468	3309.01	3135.39	3705.57	2584.36	2025.56	1927.39
nav3	ENSDARG00000005476	457.346	272.242	389.137	542.647	617.615	384.138
nfkbiaa	ENSDARG00000005481	6227.26	6134.89	5427.06	7227.81	6884.87	8660.17
rapgef2	ENSDARG00000005482	1154.88	930.947	1525.42	1037.28	955.97	1385.97
ucmab	ENSDARG00000005485	2.03341	1.29093	0	11.8233	27.6783	0
dgcr6	ENSDARG00000005500	596.54	626.329	578.186	489.587	468.691	931.608
naca	ENSDARG00000005513	9358.97	12164.7	7494.41	7038.46	7652.83	11730.9
slc5a9	ENSDARG00000005518	0	3.52368	5.60964	22.5053	10.9846	5.37115
acy3.2	ENSDARG00000005525	163.534	188.323	89.9657	200.746	155.748	153.469
igfn1.1	ENSDARG00000005526	0	0	0	28.4032	33.6691	12.4404
ubr7	ENSDARG00000005536	1848.87	1942.9	2406.12	1369.64	1646.35	1677.46
xpo7	ENSDARG00000005540	1049.1	910.75	1387.91	580.891	403.857	489.055
wif1	ENSDARG00000005541	20.0146	18.7827	39.4338	65.8137	89.0847	71.0653
btbd3a	ENSDARG00000005544	166.201	265.886	185.605	159.295	240.287	232.173
rint1	ENSDARG00000005547	406.876	480.225	783.18	323.423	225.312	373.624
znf710b	ENSDARG00000005549	551.973	538.127	527.183	437.205	377.048	592.262
hnrnph1l	ENSDARG00000005551	4507.82	4058.3	3953.11	2658.51	2484.87	3265.2
pou4f1	ENSDARG00000005559	0	0	3.03066	5.8497	1.19617	4.67735
ywhah	ENSDARG00000005560	5830.95	5493.5	3958.86	1488.6	1744.16	1212.28
gfm2	ENSDARG00000005561	304.138	447.509	317.322	317.039	286.719	321.884
entpd8	ENSDARG00000005565	24.026	38.292	81.7779	1585.41	1415.4	431.803
vsx2	ENSDARG00000005574	0	1.32304	0	0	0	0
mphosph8	ENSDARG00000005576	879.583	817.748	877.322	882.292	845.816	792.786
ugp2a	ENSDARG00000005578	243.169	167.093	124.537	66.4385	71.1168	15.892
zbtb20	ENSDARG00000005586	11192.5	11268.9	13728.4	10519.6	11051.8	7703.88
mtf2	ENSDARG00000005590	272.022	338.068	194.198	170.775	153.939	83.6582
adgb	ENSDARG00000005595	8.03738	21.6224	2.26715	22.3353	10.811	31.4675
paxip1	ENSDARG00000005606	630.354	561.812	459.993	437.587	268.167	273.798
aph1b	ENSDARG00000005612	1492.67	1526.37	860.643	1771.96	1600.78	3339.98
bfb	ENSDARG00000005616	10.1968	19.9361	41.1745	3.20414	0	6.1099
nek2	ENSDARG00000005619	179.505	146.775	148.89	48.2917	55.2846	92.8488
maco1a	ENSDARG00000005625	1020.93	929.047	1218.06	735.544	857.202	743.618
si:ch211-133l11.10	ENSDARG00000005626	2.66694	0	17.0507	7.04032	17.8279	2.11355
smyd2b	ENSDARG00000005629	143.842	134.816	56.9034	92.0427	63.5381	177.165
adat3	ENSDARG00000005640	151.321	186.735	286.916	102.046	128.522	233.027
gcat	ENSDARG00000005643	692.102	635.058	580.279	752.078	765.889	1254.81
robo3	ENSDARG00000005645	1383.32	1422.84	419.133	168.986	262.766	155.81
olfml2a	ENSDARG00000005648	0	0	33.0134	461.21	446.49	195.476
hrasb	ENSDARG00000005651	581.338	481.494	321.345	384.934	428.988	261.708
man1a1	ENSDARG00000005652	1126.66	1104.39	1652.09	950.715	981.629	792.083
ttbk2a	ENSDARG00000005670	261.224	188.409	120.215	290.99	284.143	247.487
f3b	ENSDARG00000005673	5431.25	6261.49	5129.92	4338.54	4979.56	4372.51
sec61a1l	ENSDARG00000005675	2390.06	2170.07	1814.67	2195.45	2249.79	1540.08
trip10a	ENSDARG00000005679	1438.37	1260.75	1551.98	1996.49	1907.24	1116.82
slc25a23a	ENSDARG00000005690	97.9213	131.41	179.714	155.869	150.819	55.342
ddx19	ENSDARG00000005699	1763.72	1777.56	2132.75	1825.25	1530.61	1626.35
eps8l3b	ENSDARG00000005704	0	2.27456	0.711294	0	3.32016	0
ethe1	ENSDARG00000005713	314.627	305.369	347.717	300.959	367.124	522.53
olfml2ba	ENSDARG00000005716	17.9554	0	21.1334	54.7922	77.9017	48.8137
rpf1	ENSDARG00000005738	452.254	578.668	532.695	442.66	466.721	534.404
gpm6ba	ENSDARG00000005739	2.0237	36.1315	142.887	15.4155	11.9377	0
cand2	ENSDARG00000005749	12.0971	27.5494	10.6019	44.0888	43.1724	17.2422
ptprfb	ENSDARG00000005754	937.33	858.377	1510.94	1422.63	1598.26	1843.55
col14a1a	ENSDARG00000005762	40.5243	26.8836	72.5063	309.429	288.819	55.7276
tsr2	ENSDARG00000005772	583.985	798.242	709.602	560.983	643.416	820.275
ddx3xb	ENSDARG00000005774	4158.71	3802.31	5534.02	3018.83	1958.98	4169.02
scn8aa	ENSDARG00000005775	0	0	11.226	5.8259	0	11.0292
ppm1f	ENSDARG00000005786	426.745	498.999	387.841	332.924	386.942	267.03
enpp1	ENSDARG00000005789	4566.53	4136.15	5945.73	3252.66	3531.36	5452.29
rpl28	ENSDARG00000005791	4666.29	7207.3	2736.28	2831	3403.26	5493.42
smim14	ENSDARG00000005799	668.949	616.189	1585.42	930.454	977.471	1002.67
ampd3a	ENSDARG00000005800	0	0	14.7028	58.6074	71.5868	19.3043
klhl10a	ENSDARG00000005814	5.73774	0	0	0	14.9959	3.44734
ncf2	ENSDARG00000005821	2331.47	2269.05	1286.67	851.873	1040.89	1982.19
slc39a10	ENSDARG00000005823	2077.48	1989.19	7872.97	4581.64	4594.35	25363.4
eif2s1a	ENSDARG00000005827	2123.67	2454.69	1206.27	1711.69	1828.53	2051.87
faima	ENSDARG00000005828	24.7305	32.9115	64.8141	46.0096	75.3412	62.0009
gatad2b	ENSDARG00000005834	229.581	230.706	194.825	119.591	72.3886	74.0248
got2b	ENSDARG00000005840	3437.87	3539.6	2672.32	2792.8	2907.97	5381.76
tnni2a.2	ENSDARG00000005841	42.566	44.4242	72.6132	152.099	143.769	58.924
cd9a	ENSDARG00000005842	939.172	962.467	475.458	600.037	689.735	1010.48
slc25a6	ENSDARG00000005853	0	1.29054	0	4.34775	0	0
ralgapa2	ENSDARG00000005861	250.628	295.061	663.606	504.179	720.54	577.982
gon4l	ENSDARG00000005867	235.963	144.865	283.821	269.679	95.6202	163.459
mmadhc	ENSDARG00000005870	680.528	644.238	719.555	605.324	669.777	834.845
rfx1a	ENSDARG00000005883	50.208	30.9203	37.0018	82.7717	63.0699	61.5489
cyb5r3	ENSDARG00000005891	2096.53	2304.09	1968.09	1947.52	1915.4	1927.37
slc7a9	ENSDARG00000005894	6.98727	0	0	0.97451	21.9043	8.65034
dera	ENSDARG00000005897	1011.82	886.889	1430.77	933.618	1042.27	1044.29
clk4b	ENSDARG00000005908	917.983	1100.73	1334.98	1272.9	1064.83	922.746
tgm1l3	ENSDARG00000005913	52.0552	67.2685	147.054	25.0582	14.4447	22.1228
tcf3a	ENSDARG00000005915	1136.13	795.701	1366.41	704.91	833.72	218.618
srpk3	ENSDARG00000005916	123.098	157.464	138.851	105.69	161.25	97.8273
serpina10a	ENSDARG00000005924	3548.5	3422.4	6941.59	5599.9	6114.18	4717.82
ak2	ENSDARG00000005926	3446.76	3731.75	1868.91	1542.29	1468.65	2778.28
tbc1d17	ENSDARG00000005927	619.578	605.615	1342.09	943.706	1193.11	1961.12
yes1	ENSDARG00000005941	5721.27	4601.23	4497.27	2305.95	2605.43	2446.16
vmn2r1	ENSDARG00000005942	0	0	10.4981	0	0	0
htra4	ENSDARG00000005943	0	8.44451	5.35844	20.842	3.60137	4.67479
sart1	ENSDARG00000005945	2394.25	2624.35	2548.3	1460.84	1118.59	1902.75
ankmy2a	ENSDARG00000005948	274.625	248.285	196.679	327.013	405.889	285.154
ric8b	ENSDARG00000005972	1767.86	1556.48	2397.12	1735.54	1399.04	1125.78
sfswap	ENSDARG00000005980	1255.84	1174.34	1642.11	1241.78	1033.36	1246.04
rgl1	ENSDARG00000005989	9140.36	7845.04	6291.34	3997.11	3978.99	4113.19
prc1b	ENSDARG00000005993	1183.34	1138.03	529.506	372.325	267.559	365.622
mycla	ENSDARG00000006003	392.064	469.124	203.923	343.177	282.283	307.607
dct	ENSDARG00000006008	1775.57	1812.48	3094.1	1646.09	1879.39	7445.78
bmi1a	ENSDARG00000006010	1877.89	1878.23	673.016	389.242	455.473	432.339
klhl42	ENSDARG00000006011	99.6294	73.1587	251.009	130.393	131.831	73.8158
tktb	ENSDARG00000006019	10118.9	9409.07	9786	7436.46	7462.49	10628.1
tp53i11b	ENSDARG00000006025	2802.2	2296.29	7988.59	2728.91	2578.72	3388.3
lta4h	ENSDARG00000006029	935.643	1004.18	433.394	828.155	816.4	518.551
abat	ENSDARG00000006031	3422.18	3427.19	3203.34	4407.16	4143.19	3885.61
aebp2	ENSDARG00000006038	1523.34	1509.76	2669.14	1783.41	1627.7	1001.26
cyp20a1	ENSDARG00000006040	1211.38	1228.33	1351.03	1717.93	1596.68	2517.82
usta	ENSDARG00000006044	280.06	190.719	201.077	328.707	354.667	183.88
malt2	ENSDARG00000006052	227.011	335.959	503.158	359.2	392.082	356.829
crybg1b	ENSDARG00000006060	69.7615	63.2346	302.249	1126.99	905.416	845.284
akap1b	ENSDARG00000006062	639.935	433.417	770.348	750.619	587.227	700.445
znf385b	ENSDARG00000006065	226.21	235.968	302.167	479.264	660.634	150.943
uck2a	ENSDARG00000006074	812.69	901.761	731.244	915.402	1248.24	507.802
gpr37l1a	ENSDARG00000006079	25.305	16.8627	13.9319	25.8128	41.3879	10.805
rad21a	ENSDARG00000006092	7250.95	6356.78	7107.21	4947.5	4031.42	4781.64
cdk15	ENSDARG00000006093	3753.97	3266.2	4724.28	3023.04	3271.29	4792.39
igf2r	ENSDARG00000006094	219.053	351.24	778.42	557.916	372.628	282.328
chrd	ENSDARG00000006110	2.01804	18.5266	5.29362	4.32864	11.2761	14.6083
myof	ENSDARG00000006112	80.4418	68.8353	283.636	575.793	566.726	584.386
tbx2b	ENSDARG00000006120	2952.11	2949.03	2558.03	2177.29	2595.16	2246.2
kdm5c	ENSDARG00000006124	2227.24	2097.46	2863.79	2066.7	2272.65	2269.73
csnk1db	ENSDARG00000006125	4738.14	3780.65	4828.01	5776.5	5568.94	4230.94
cep170aa	ENSDARG00000006128	3546.72	3320.28	1224.45	1637.2	1720.8	1021.86
pde11al	ENSDARG00000006151	0	10.9323	5.95887	41.0427	98.3623	9.38362
lrrk2	ENSDARG00000006169	309.751	296.193	294.433	355.787	282.867	203.273
lrrc23	ENSDARG00000006174	19.0197	32.1732	23.7866	21.2411	5.6364	75.6316
hif1aa	ENSDARG00000006181	158.147	180.589	226.044	184.55	208.334	172.485
gatad2ab	ENSDARG00000006192	2509.15	2316.54	1416.39	1627.94	1624.15	1191.97
sav1	ENSDARG00000006196	708.728	785.231	913.64	1002.82	1097.3	1056.49
eif4g1a	ENSDARG00000006200	9052.32	8482.11	7342.59	4797.62	4332.81	5146.12
erbb3a	ENSDARG00000006202	0	0	53.3947	216.54	127.468	142.528
pou4f3	ENSDARG00000006206	0	0	11.2479	0	0	0
gpx1b	ENSDARG00000006207	49.8457	82.4616	20.9128	51.6744	44.6637	107.347
akr1b1.1	ENSDARG00000006215	458.528	429.866	852.79	288.606	326.671	2529.81
gnl3	ENSDARG00000006219	2749.2	2952.77	2823.95	2253.43	1923.57	2011.54
ugt1ab	ENSDARG00000006220	206.073	248.935	60.8711	75.647	51.1545	272.711
ugt1a1	ENSDARG00000006220	206.073	248.935	60.8711	75.647	51.1545	272.711
ugt1a4	ENSDARG00000006220	206.073	248.935	60.8711	75.647	51.1545	272.711
ugt1a5	ENSDARG00000006220	206.073	248.935	60.8711	75.647	51.1545	272.711
ugt1a6	ENSDARG00000006220	206.073	248.935	60.8711	75.647	51.1545	272.711
ugt1a7	ENSDARG00000006220	206.073	248.935	60.8711	75.647	51.1545	272.711
ugt1a2	ENSDARG00000006220	206.073	248.935	60.8711	75.647	51.1545	272.711
ddx39aa	ENSDARG00000006225	6299.94	6568.92	5704.7	4538.82	4509.2	5815.39
brms1la	ENSDARG00000006235	764.563	901.665	598.68	687.487	655.395	501.898
slc27a1a	ENSDARG00000006240	258.615	243.016	348.122	322.281	378.985	231.273
ptp4a1	ENSDARG00000006242	8305.37	8759.67	7348.93	6578.17	6301.65	8365.76
ell2	ENSDARG00000006251	2770.31	2640.2	1993.27	1735.85	1355.64	1493.69
mier3a	ENSDARG00000006253	384.942	266.493	636.994	330.62	275.688	130.952
vldlr	ENSDARG00000006257	283.625	317.014	221.743	399.572	268.661	253.188
tuba8l4	ENSDARG00000006260	36487.9	36224	22715.6	24216.5	24281.8	32425.7
stat1a	ENSDARG00000006266	5462.32	4926.15	5766.06	4091.39	4051.63	2642.36
mpp5a	ENSDARG00000006272	135.875	139.068	187.362	244.577	308.948	134.691
rragd	ENSDARG00000006279	63.666	73.3234	46.1184	180.365	155.84	133.789
waslb	ENSDARG00000006283	173.952	228.677	438.11	645.871	654.696	614.71
prdm5	ENSDARG00000006288	19.1361	21.7548	24.178	186.591	245.134	107.464
ndufs5	ENSDARG00000006290	1721.21	2875.01	924.477	817.157	982.474	2096.94
maats1	ENSDARG00000006292	0	0	0	0	8.73778	2.37973
arhgef7a	ENSDARG00000006299	195.983	243.654	405.145	223.902	170.846	230.726
psmd9	ENSDARG00000006300	640.06	827.12	448.995	733.719	823.691	1097.28
raph1a	ENSDARG00000006301	433.723	525.371	358.221	509.223	426.906	279.211
shisa4	ENSDARG00000006307	144.388	179.309	148.185	190.649	131.624	127.561
ptpn18	ENSDARG00000006308	39.3341	51.8771	124.747	165.988	107.68	229.633
itgav	ENSDARG00000006314	1159.03	1082.45	1324.28	1554.7	1377.26	893.268
rpl23a	ENSDARG00000006316	6152.34	8640.73	3271.44	3366.85	3915.36	6899.29
snx14	ENSDARG00000006332	1448.61	1285.14	2564.38	1465.57	1239.3	1450.06
tas1r3	ENSDARG00000006341	2.00897	0.654185	0	1.07359	0	0
med17	ENSDARG00000006345	352.199	372.644	504.537	551.536	443.383	557.311
itga5	ENSDARG00000006353	2532.42	2455.85	3591.14	2858.2	3222.11	3173.83
slc18a3a	ENSDARG00000006356	0	5.23593	0	5.89392	0	0
crlf1b	ENSDARG00000006368	8.84648	1.42258	26.6326	46.4307	43.5412	7.43508
atp6v1h	ENSDARG00000006370	9141.36	8987.5	5516.79	4614.36	3990.23	7530.17
ugt5c2	ENSDARG00000006372	680.713	604.607	269.721	414.527	412.164	326.811
stxbp5l	ENSDARG00000006383	0	0	3.2815	2.45006	1.72793	6.81532
triobpb	ENSDARG00000006385	44.0769	43.5383	54.4548	86.0737	96.6482	155.605
smad2	ENSDARG00000006389	1080.02	2033.59	2178.24	813.136	1389.22	1104.9
exosc9	ENSDARG00000006392	924.45	958.426	1045.73	472.431	626.877	1072.81
rbm25b	ENSDARG00000006395	2111.02	2225.84	2853.98	1928.99	1762.81	1838.2
nrcama	ENSDARG00000006396	43.8759	7.05169	21.5043	44.3394	19.6059	9.43551
laptm4a	ENSDARG00000006397	11623.1	12306	13929.1	9806.37	10959.8	13955.2
ywhae1	ENSDARG00000006399	3391.86	3793.5	2762.82	3324.04	3619.93	4024.27
hmgb3b	ENSDARG00000006408	3870.83	4467.23	2672.14	2442.15	2927.65	5486.28
mapk12b	ENSDARG00000006409	112.486	178.009	176.151	84.7151	88.9773	418.92
rpl38	ENSDARG00000006413	1272.63	2077.05	750.174	939.767	1314.72	1903.85
atrnl1b	ENSDARG00000006420	619.203	578.554	909.443	1328.65	1576.36	1075.25
esyt3	ENSDARG00000006422	42.0302	54.2479	203.767	438.413	308.265	360.026
fabp2	ENSDARG00000006427	2.01332	4.42726	0.776615	19.9602	42.1091	15.5802
polr1e	ENSDARG00000006434	488.947	648.954	470.894	193.67	364.195	558.46
slc19a3a	ENSDARG00000006447	10.057	8.44622	14.4433	18.6852	18.0225	14.1241
pdgfrl	ENSDARG00000006456	529.047	758.647	374.701	722.961	863.56	667.503
grap2a	ENSDARG00000006468	808.634	920.631	944.568	1107.06	896.384	795.14
saxo2	ENSDARG00000006474	45.8008	31.5549	7.57145	22.5369	18.0948	9.5466
ddi2	ENSDARG00000006477	1288.42	1232.83	1393	1035.13	1077.64	941.679
anp32a	ENSDARG00000006487	9166.68	10266.2	3267.78	5627.86	6069.25	5481.3
agpat9l	ENSDARG00000006491	168.669	150.877	121.504	371.564	391.673	552.463
asb7	ENSDARG00000006494	200.854	228.861	185.22	262.594	263.698	199.669
rtn1a	ENSDARG00000006497	9377.87	9074.2	5890.94	5131.5	5364.63	5347.14
pip5k1bb	ENSDARG00000006508	254.648	241.705	911.082	633.95	664.338	1180.97
her6	ENSDARG00000006514	365.417	246.208	1590.89	653.01	740.388	635.548
otop2	ENSDARG00000006522	7.9329	3.85482	0.754804	7.54435	3.61928	1.59936
supt6h	ENSDARG00000006524	1524.08	1608.54	1498.3	1138.37	980.451	1211.26
fn1b	ENSDARG00000006526	1778.56	2005.38	954.96	3103.07	3547.62	4375.14
brd3a	ENSDARG00000006527	2863.42	2788.07	2766.23	1824.96	1944.12	1549.3
c1qtnf6b	ENSDARG00000006544	473.695	640.839	164.222	191.078	296.618	679.746
rgp1	ENSDARG00000006545	468.695	484.924	296.085	518.131	504.255	670.784
ak4	ENSDARG00000006546	4287.54	3771.1	11170.1	3061.14	3185.67	4809.22
rras	ENSDARG00000006553	1806.49	1506.52	1937.79	2780.39	2580.71	2261.56
irf4a	ENSDARG00000006560	3.97989	3.8602	6.77908	25.2762	6.03245	17.5803
nlk1	ENSDARG00000006566	358.701	375.585	487.485	555.068	591.088	408.868
dus4l	ENSDARG00000006567	317.345	399.254	453.802	276.016	285.05	566.253
kcnmb2	ENSDARG00000006568	0	0	0	29.372	2.38876	0
cldnd	ENSDARG00000006580	0	0	1.52441	0	5.9186	0
phf8	ENSDARG00000006584	707.521	625.909	878.193	649.349	668.456	412.595
zmp:0000000529	ENSDARG00000006585	165.746	123.144	249.081	323.274	311.558	219.866
zgc:111983	ENSDARG00000006588	182.554	236.581	2231.68	5829.83	5256.4	5625.1
sgk2b	ENSDARG00000006598	310.377	295.454	158.722	180.932	96.2758	210.615
lsm14aa	ENSDARG00000006600	503.731	681.927	392.44	469.658	552.762	396.31
kaznb	ENSDARG00000006601	633.568	470.663	612.106	662.942	613.538	517.483
chrna2a	ENSDARG00000006602	0	9.12821	3.04317	0	0	0
csrp1a	ENSDARG00000006603	558.962	411.331	309.751	184.876	309.132	471.581
nectin3b	ENSDARG00000006604	42.2472	61.9545	65.4002	280.093	203.617	247.207
gpr27	ENSDARG00000006607	67.5616	112.178	112.774	90.0815	119.335	101.298
map2k2a	ENSDARG00000006609	1743.44	1574.55	958.97	1310.35	1284.37	1142.14
napga	ENSDARG00000006617	433.558	394.594	317.502	230.141	259.434	465.529
pspc1	ENSDARG00000006621	978.185	835.35	798.233	764.081	850.606	351.994
ppp2r2ab	ENSDARG00000006624	2640.96	2274.34	2209.31	1218.46	1136.53	1042.22
slitrk2	ENSDARG00000006636	2.01124	23.4735	4.55165	66.6628	25.234	7.84285
lnpk	ENSDARG00000006639	973.126	980.264	635.319	662.919	640.29	360.214
eomesa	ENSDARG00000006640	437.969	593.273	114.226	52.7583	40.2627	40.1177
drg2	ENSDARG00000006642	2250.61	2517.13	1933.68	2224.35	2413.14	2619.71
bud13	ENSDARG00000006666	291.87	512.437	335.494	309.173	234.843	314.895
fam49a	ENSDARG00000006672	2973.55	4068.86	8261.82	5300.9	6073.86	3280.96
ripk1l	ENSDARG00000006677	244.773	145.919	131.727	93.1973	67.5111	76.5205
pth2ra	ENSDARG00000006678	1.95282	0	0	0	7.04423	117.765
arhgef6	ENSDARG00000006683	1354.9	1050.17	1453.38	1010.57	1399.05	1204.92
rpl12	ENSDARG00000006691	2863.18	3871.2	1068.05	1902.3	2545.91	4401.58
wipf2b	ENSDARG00000006712	138.89	207.494	192.057	87.3966	126.331	178.723
specc1la	ENSDARG00000006719	324.629	303.093	540.215	663.543	589.634	409.438
tmem178b	ENSDARG00000006747	106.826	62.5963	8.4684	90.3583	68.9006	82.316
mllt3	ENSDARG00000006754	15.1603	10.4285	10.7295	58.7327	38.8801	29.5761
klhl41b	ENSDARG00000006757	0	0	1.51056	23.3336	26.395	6.25482
fam234b	ENSDARG00000006758	230.336	239.435	234.717	282.262	242.095	347.109
slc24a3	ENSDARG00000006760	55.8026	45.3257	227.98	169.987	213.497	140.101
snd1	ENSDARG00000006766	4159.07	3681.77	5503.16	3619.38	3647.38	3533.76
elovl4a	ENSDARG00000006773	52.558	24.0173	216.53	467.474	693.06	114.991
cass4	ENSDARG00000006775	162.389	107.227	74.687	89.5216	97.403	41.0323
rb1	ENSDARG00000006782	1462	1336.06	1071.06	1035.88	1007.85	629.533
copz2	ENSDARG00000006786	223.449	194.898	230.912	454.229	565.26	553.46
arntl1a	ENSDARG00000006791	1203.39	1055.97	404.953	664.113	651.664	356.75
nt5dc1	ENSDARG00000006797	50.0569	31.4051	111.606	131.962	40.1057	38.7159
sult1st6	ENSDARG00000006811	38.8651	25.8113	124.39	470.883	518.132	198.76
wdr26b	ENSDARG00000006812	1699.72	1618.43	2576.34	1139.25	1200.2	963.32
gtf2f2b	ENSDARG00000006816	2.01336	0.630909	3.11173	0.540367	6.01112	12.462
urod	ENSDARG00000006818	959.204	947.503	618.651	461.364	507.837	623.321
galnt9	ENSDARG00000006832	14.9091	33.5463	4.35017	28.3723	43.6831	7.49397
mycn	ENSDARG00000006837	1335.6	1453.39	3836.5	679.287	601.895	1898.5
gnmt	ENSDARG00000006840	720.506	889.609	605.097	1282.83	1235.85	2050.62
parp9	ENSDARG00000006848	787.013	724.245	1241.69	791.611	818.154	420.328
asic2	ENSDARG00000006849	0	5.21111	30.9832	53.9778	33.6758	0
nkain1	ENSDARG00000006859	3001.43	3183.76	1637.75	1284.47	1110.61	1587.28
kifap3b	ENSDARG00000006862	1536.53	1325.32	533.698	367.937	244.205	316.438
si:ch1073-349o24.2	ENSDARG00000006863	0	0	1.49219	0	14.3883	20.5986
trh	ENSDARG00000006868	0	0	0	6.39322	1.19722	0
stx17	ENSDARG00000006869	213.661	179.53	342.67	228.009	270.428	185.915
enpp4	ENSDARG00000006877	0	4.52529	22.8979	1.60213	2.40141	0
phf21aa	ENSDARG00000006878	147.153	159.881	140.729	107.263	438.962	57.491
mpped2a	ENSDARG00000006889	335.708	275.119	300.479	834.702	769.495	734.013
kcns3a	ENSDARG00000006891	0	0	0	5.83131	0	0
myo3b	ENSDARG00000006892	0	0	0	0	7.21923	0
lhx6	ENSDARG00000006896	16.3161	3.92531	15.3199	16.9943	32.2429	12.3421
far1	ENSDARG00000006899	473.462	400.741	645.073	532.572	491.637	401.886
impdh2	ENSDARG00000006900	615.045	586.839	852.751	962.996	733.35	842.146
si:ch1073-459j12.1	ENSDARG00000006901	178.644	173.606	337.595	3034.83	3043.93	1757.37
wnt8b	ENSDARG00000006911	0	7.87681	5.42563	0	0	1.53179
arl8ba	ENSDARG00000006915	1511.01	1797.4	1503.06	1073.54	1260.67	1545.13
lrp5	ENSDARG00000006921	202.965	227.147	279.569	772.783	857.876	437.765
cacna1ab	ENSDARG00000006923	5.74912	0	0	1.1257	2.76921	26.9966
fbxo38	ENSDARG00000006924	126.692	186.997	308.776	230.134	192.851	199.552
tbx16l	ENSDARG00000006939	2.00489	1.95644	6.80497	9.06705	0	3.1525
gdpd3b	ENSDARG00000006944	12.0876	22.6318	5.46464	0.541859	31.2336	10.8766
cse1l	ENSDARG00000006963	2836.44	2681.61	2033.09	1987.96	1702.82	1653.98
zak	ENSDARG00000006978	178.55	154.604	200.119	105.113	51.121	47.7897
ccdc113	ENSDARG00000006981	107.08	99.0268	157.859	261.208	372.122	111.37
celf3b	ENSDARG00000006983	23.0274	15.2912	20.1904	7.92225	54.1375	36.4451
creld1	ENSDARG00000006990	245.394	172.899	83.6698	276.226	228.071	209.418
hoxa11b	ENSDARG00000007009	61.1058	92.9979	107.702	246.534	235.952	176.15
ms4a17a.6	ENSDARG00000007018	1819.46	1962.97	1658.24	1462.91	1829.84	1764.96
uox	ENSDARG00000007024	0	4.43244	32.119	0	0	0
ttc9c	ENSDARG00000007025	214.8	193.06	85.8948	137.876	183.359	342.774
hnrpkl	ENSDARG00000007034	5980.4	5837.82	4565.62	4024.4	3586.23	4028.88
tmigd1	ENSDARG00000007040	8.85749	0	32.3155	20.0418	76.6938	42.692
cnot4a	ENSDARG00000007045	434.789	500.377	406.788	362.488	380.54	228.74
mrps18b	ENSDARG00000007065	2349.88	2909.37	1486.01	747.074	811.912	1518.86
ankrd50l	ENSDARG00000007077	0	29.3846	57.7391	156.862	174.681	213.234
rhcgl1	ENSDARG00000007080	20.2995	10.9673	114.337	132.687	142.563	214.347
pias4a	ENSDARG00000007081	2850.61	2607.12	1815.22	2078.35	2057.78	1719.5
aqp10a	ENSDARG00000007086	0	0	2.28735	0	8.28337	0
xab2	ENSDARG00000007092	1056.62	710.801	1320.69	744.163	643.149	918.897
itm2ba	ENSDARG00000007098	6689.41	6448.22	8527.89	14636.1	14723.6	17823
cx43.4	ENSDARG00000007099	558.306	458.186	657.682	1018.17	876.72	634.759
lipia	ENSDARG00000007108	201.058	257.024	119.054	393.245	332.275	296.324
asb6	ENSDARG00000007125	63.9757	46.762	38.9497	33.237	42.9638	82.1728
acat2	ENSDARG00000007127	850.59	912.879	1261.77	836.412	639.646	1353.7
slc6a16a	ENSDARG00000007129	0	1.68494	15.549	30.4433	35.608	24.6998
mrto4	ENSDARG00000007130	1541.03	1618.83	1285.01	978.715	1087.65	1550.51
cnot3a	ENSDARG00000007135	940.758	849.626	1412.4	921.791	716.959	748.223
sh3bp5lb	ENSDARG00000007136	395.998	286.115	387.298	182.959	377.262	126.232
psmc3	ENSDARG00000007141	4330.32	4703.41	2586.74	2312.62	2141.76	4306.95
l1cama	ENSDARG00000007149	6.13595	0	39.0803	281.928	387.748	158.911
kcnk2b	ENSDARG00000007151	3.97108	0	0	18.6884	0	14.2232
itgb1bp1	ENSDARG00000007169	1625.18	1874.25	957.115	1358.64	1304.44	2513.4
aig1	ENSDARG00000007171	135.883	126.312	360.02	82.1262	79.1714	62.0041
plxna3	ENSDARG00000007172	1676.3	1369.07	2515.33	1590.47	1474.66	919.082
recql	ENSDARG00000007175	615.667	598.099	672.852	463.226	319.912	337.607
sash1a	ENSDARG00000007179	1323.55	1258.17	1358.92	1473.36	1445.31	1079.31
slc30a4	ENSDARG00000007180	1060.35	904.223	620.586	654.525	602.802	786.254
nadk2	ENSDARG00000007181	436.755	437.693	416.959	385.689	356.104	346.895
zbtb16a	ENSDARG00000007184	925.225	900.551	14434.4	2878.17	3072.63	3695.2
ppp1r8a	ENSDARG00000007186	81.7219	51.0682	118.652	42.5427	44.6368	38.1731
grm2b	ENSDARG00000007195	16.1857	7.89145	5.30813	3.18301	11.9864	14.0284
rae1	ENSDARG00000007196	1560.7	1629.62	1328.64	1153.42	1148.38	1628.36
mta1	ENSDARG00000007198	688.637	631.143	478.122	784.378	754.796	680.917
cnpy2	ENSDARG00000007207	278.34	295.645	157.167	317.774	332.371	111.06
abce1	ENSDARG00000007216	5586.44	5184.9	5358.31	3529.38	3363.75	4991.08
wdr55	ENSDARG00000007217	345.888	532.007	415.823	253	165.624	230.937
actn1	ENSDARG00000007219	479.764	452.72	710.733	977.055	871.369	1295.88
ncam1b	ENSDARG00000007220	6.11307	5.21723	16.6623	56.2135	9.51881	38.4222
pbk	ENSDARG00000007221	1108.83	1310.79	691.112	464.389	289.141	580.347
ryk	ENSDARG00000007231	1363.77	1566.61	1716.09	1413.94	1400.69	1142.78
mycb	ENSDARG00000007241	4305.69	4109.47	13364	12124.3	12461.9	12207.7
acp2	ENSDARG00000007244	560.447	432.747	765.714	681.723	601.584	1004.63
rundc3aa	ENSDARG00000007245	10.0829	25.0748	28.4523	211.299	139.237	56.0921
ric8a	ENSDARG00000007247	277.402	247.541	374.413	273.769	328.044	240.077
use1	ENSDARG00000007250	528.824	563.752	356.911	291.276	256.733	410.19
rab5ab	ENSDARG00000007257	1503.67	1513.43	2179.91	1700.53	1647.5	2162.01
mynn	ENSDARG00000007271	650.44	730.807	493.257	386.038	367.467	432.826
si:ch211-251b21.1	ENSDARG00000007275	2008.09	2035.77	5671.34	63028.6	66181.4	14333.1
myf5	ENSDARG00000007277	2.07113	1.9158	19.1252	97.4429	64.0059	26.7663
ect2	ENSDARG00000007278	428.283	270.518	179.109	157.334	156.682	98.8024
yipf5	ENSDARG00000007279	1515.37	1596.25	1339.82	1110.08	1064.53	1219.45
mrpl57	ENSDARG00000007285	415.261	573.228	263.057	340.337	448.214	722.461
metrnlb	ENSDARG00000007289	0	0.695145	7.19714	29.3884	28.741	0
aco2	ENSDARG00000007294	4661.97	3805.51	3748.8	3539.12	3206.2	3465.28
sh3gl3b	ENSDARG00000007302	2437.59	2157.11	959.307	520.63	732.674	194.747
tmpoa	ENSDARG00000007315	1275.01	1638.55	794.867	660.656	815.618	837.231
rpl7	ENSDARG00000007320	15331.2	19678.6	7950.41	7778.94	8240.11	14291
chmp4bb	ENSDARG00000007323	3478.08	3744.02	3736.53	4630.4	4416.16	4774.99
tbx16	ENSDARG00000007329	2.07805	13.939	3.0485	0.519768	0	16.732
tcap	ENSDARG00000007344	28.3121	12.7309	162.449	835.361	1028.63	321.181
degs1	ENSDARG00000007347	7135.1	7422.72	4290.59	6417.84	6911.36	8345.74
dmrt1	ENSDARG00000007349	0	0	4.49917	0	0	0
cxcr3.1	ENSDARG00000007358	65.6408	112.277	79.3194	213.57	202.183	133.076
zgc:56596	ENSDARG00000007359	597.226	761.998	467.83	448.818	471.975	750.117
sft2d1	ENSDARG00000007362	2029.95	2054.33	1231.76	1869.7	1618.17	2013.3
si:ch73-71d17.1	ENSDARG00000007366	3.43953	1.64034	1.98267	9.44235	2.94371	1.85253
tcf7l1b	ENSDARG00000007369	145.741	99.923	147.088	452.184	483.564	263.375
dysf	ENSDARG00000007370	261.343	221.633	279.193	261.367	320.488	281.916
slc26a3.1	ENSDARG00000007371	0	0	0	0	0	3.14215
odc1	ENSDARG00000007377	10662.1	9638.86	3049.63	10628.7	9851.48	7148.66
ubtd1a	ENSDARG00000007382	0	8.04379	11.7971	0	8.01302	0
kcnk6	ENSDARG00000007383	149.69	172.975	333.505	159.27	139.093	267.239
cct7	ENSDARG00000007385	7708.75	7315.84	5726.6	6385.47	6341.55	8524.31
irf2a	ENSDARG00000007387	595.769	653.553	661.233	588.938	600.279	462.113
rnd3b	ENSDARG00000007396	306.549	326.993	426.725	1336.74	1557.9	1310.93
lrrk1	ENSDARG00000007398	87.3117	196.207	151.766	277.622	236.578	147.168
strap	ENSDARG00000007405	2084.49	2240.45	2138.69	1215.64	1079.44	1841.7
phox2a	ENSDARG00000007406	0	2.63757	0	1.07213	0	1.55866
barx1	ENSDARG00000007407	0	0	8.33213	3.71751	16.6458	0
ppifa	ENSDARG00000007409	174.706	225.515	179.952	121.115	137.599	190.653
slc2a1b	ENSDARG00000007412	506.64	438.83	656.77	667.873	784.059	405.505
arid2	ENSDARG00000007413	437.292	499.741	569.431	376.586	416.849	419.288
chmp4c	ENSDARG00000007418	4.04176	1.27577	48.7875	103.167	106.82	135.133
apol1	ENSDARG00000007425	133.947	139.815	293.108	270.872	308.394	417.169
ndor1	ENSDARG00000007429	377.727	339.741	352.287	776.12	619.273	988.21
prdm12b	ENSDARG00000007430	0	0	0.753629	9.53789	0	42.2257
avpr2aa	ENSDARG00000007436	0	3.19113	6.13075	0	0	1.59339
ube2ib	ENSDARG00000007438	5301.24	6253.2	3598.85	3025.67	3278.14	4140.31
fbxl18	ENSDARG00000007443	169.638	125.734	169.016	88.7646	79.4964	123.998
ift81	ENSDARG00000007444	197.425	149.85	205.929	264.469	288.898	109.304
slc25a39	ENSDARG00000007449	566.3	611.528	633.752	734.794	755.242	760.022
srgap1a	ENSDARG00000007461	416.855	345.823	337.668	187.237	158.962	107.039
tdrd1	ENSDARG00000007465	0	0	0	3.71083	0	0
ifit10	ENSDARG00000007467	2852.01	2394.92	1382.75	508.325	323.023	741.232
fbxo8	ENSDARG00000007477	216.335	196.598	297.864	185.477	199.818	151.642
rpe65a	ENSDARG00000007480	0	0	0	3.71043	0	6.28497
epc2	ENSDARG00000007485	913.385	721.284	1238.62	675.602	640.798	611.475
adrb1	ENSDARG00000007490	19.9484	15.3401	128.803	222.165	162.812	103.103
st3gal8	ENSDARG00000007494	110.806	137.046	109.184	282.587	308.904	323.803
ufl1	ENSDARG00000007496	1088.12	901.516	1711.5	1197.04	718.205	1083.93
kmt2e	ENSDARG00000007523	219.022	261.359	241.433	243.491	249.989	242.595
ndufs2	ENSDARG00000007526	5005.88	4851.31	2419.67	4634.32	4611.35	7980.76
zcchc9	ENSDARG00000007531	1390.93	1466.57	1176.09	395.195	501.025	1092.73
itln1	ENSDARG00000007534	223.456	250.661	26.7873	72.2941	24.7748	66.4118
opn4.1	ENSDARG00000007553	0	0	0	6.94032	0	1.56003
sema3bl	ENSDARG00000007560	8.00787	3.26927	18.8396	65.5509	62.5657	123.316
cdh23	ENSDARG00000007561	12.0013	7.95776	15.6975	0	1.21096	0
appbp2	ENSDARG00000007566	755.655	570.784	824.578	689.554	781.448	474.549
crybb1l1	ENSDARG00000007576	0	0	1.13568	5.87477	0.890039	2.27776
olfcb1	ENSDARG00000007582	2.00938	0.656306	19.6136	34.5234	21.627	4.72546
bloc1s4	ENSDARG00000007597	1348.37	1309.52	993.795	691.438	845.176	972.73
zmynd8	ENSDARG00000007601	293.5	317.026	263.064	310.712	244.22	218.867
stxbp2	ENSDARG00000007603	1614.58	1898.6	1855.53	1672.6	1714.1	1741.37
wwox	ENSDARG00000007614	377.038	314.363	379.32	441.421	388.764	433.651
gins1	ENSDARG00000007624	462.492	523.585	175.212	253.49	235.201	335.306
mkrn2	ENSDARG00000007630	510.681	389.089	394.27	508.625	443.407	492.279
cnot4b	ENSDARG00000007639	1185.59	1095.46	2061.26	858.868	1297.86	872.698
nsfa	ENSDARG00000007654	7.89549	4.49256	43.8351	43.2374	22.4212	53.9324
ccnh	ENSDARG00000007657	279.423	368.972	278.422	241.863	351.812	399.495
amph	ENSDARG00000007663	14.0853	7.21832	0	0.533338	2.41067	0
ghrb	ENSDARG00000007671	66.8136	86.7253	252.842	860.09	1248.59	604.277
ttyh3b	ENSDARG00000007678	2106.78	2143.42	1060.2	1784.67	2068.81	488.222
ppdpfa	ENSDARG00000007682	868.366	1358.57	2395.33	3958.94	4984.23	6434.87
cul1b	ENSDARG00000007691	1652.9	1394.2	1592.03	990.953	762.293	829.982
nfkbiab	ENSDARG00000007693	11808.5	11278.9	6099.17	17669.6	17826.4	13801.2
fabp7a	ENSDARG00000007697	848.347	1072.72	488.063	1977.89	2459.46	2017.86
nsa2	ENSDARG00000007708	5872.47	6719.89	7725.46	8216.23	8773.6	10760
adamts8a	ENSDARG00000007709	7.96814	9.78043	45.8038	199.403	211.011	197.77
rab3il1	ENSDARG00000007711	4143.46	4142.92	2444.35	2235.02	2202.18	1875.38
lgsn	ENSDARG00000007715	0	0	0	1.05887	0	12.5849
sub1b	ENSDARG00000007720	1950.3	2229.21	868.031	810.988	991.798	1642.79
nudt8	ENSDARG00000007722	105.947	143.399	244.606	190.434	99.9481	377.827
rgl2	ENSDARG00000007727	528.884	351.619	758.365	529.401	390.303	214.35
stn1	ENSDARG00000007734	291.788	405.438	214.899	210.323	289.576	429.545
zyg11	ENSDARG00000007737	298.723	232.101	803.777	668.563	409.518	451.382
atp1a1a.2	ENSDARG00000007739	0	0	7.503	10.0664	0	0
il15l	ENSDARG00000007743	45.0176	86.6511	130.23	497.065	768.365	470.593
tsr1	ENSDARG00000007744	1165	980.116	1515.31	1174.12	984.322	1597.44
uqcrfs1	ENSDARG00000007745	5672.63	6489.63	4004.73	5527.76	6139.95	10771.2
lmnl3	ENSDARG00000007751	446.83	445.916	207.155	196.116	95.7491	422.949
cpne2	ENSDARG00000007753	117.448	93.6957	27.6838	56.4697	60.4818	204.47
wdr61	ENSDARG00000007755	1674.04	1632.59	1001.88	962.038	992.41	1041.84
spg21	ENSDARG00000007760	1872.38	2001.51	1339.79	1738.63	1783	2750.08
klhdc10	ENSDARG00000007764	365.106	508.081	625.516	336.766	196.033	329.994
sult5a1	ENSDARG00000007769	267.458	339.616	60.6805	166.111	69.9788	142.76
vash2	ENSDARG00000007774	1564.28	1078.14	3852.07	1802.04	2158.22	806.652
blk	ENSDARG00000007783	107.288	66.6683	138.921	161.217	188.195	56.226
tmx2b	ENSDARG00000007786	847.174	815.199	631.695	855.547	1035.88	804.093
zgc:112965	ENSDARG00000007787	0	2.82861	0	1.23978	0	0
atp2b1b	ENSDARG00000007788	50.0082	30.8703	80.6425	65.7438	19.0866	47.2123
ppp2r1ba	ENSDARG00000007791	8827.48	8222.49	7694.78	5607.5	5659.11	7794.75
cst3	ENSDARG00000007795	14267.6	15893.6	11104.4	20118.7	22859.6	15285.5
gas6	ENSDARG00000007804	3719.01	3658.78	1091.24	1489.71	1516.02	848.272
cyth3a	ENSDARG00000007807	223.875	309.057	183.231	586.043	487.771	330.891
zdhhc16a	ENSDARG00000007808	498.934	323.093	425.079	509.801	519.7	434.554
sp3b	ENSDARG00000007812	1136.19	1073.27	955.509	917.131	827.637	731.614
rnpepl1	ENSDARG00000007813	474.892	429.256	415.161	426.976	435.595	600.304
palm1b	ENSDARG00000007818	21672.6	19796.3	17671.6	8489.89	7954.35	7976.87
atf3	ENSDARG00000007823	2823.25	3038.15	8519.62	6989.32	7177.22	3377.69
camta1b	ENSDARG00000007824	20.1489	42.1834	77.6881	165.69	141.66	15.6589
map2k1	ENSDARG00000007825	424.281	527.378	408.709	463.354	357.219	494.193
ctsla	ENSDARG00000007836	12036.2	13282.6	13609.5	11522.8	11878.2	27545.8
si:dkey-165n16.5	ENSDARG00000007842	0	0	0	0	3.60962	0
tra2a	ENSDARG00000007863	3225.17	3356.42	1678.67	1823.38	2079.28	1999.25
dazap2	ENSDARG00000007867	3300.02	3005.8	3549.37	2301.3	2375.4	3201.37
ehd3	ENSDARG00000007869	120.89	67.8494	294.968	175.205	188.649	117.29
fancl	ENSDARG00000007885	306.438	273.865	88.4579	149.219	113.993	130.444
slc35b2	ENSDARG00000007886	1027.42	1030.96	753.446	674.381	936.61	889.637
meox1	ENSDARG00000007891	250.788	245.335	196.424	188.673	477.32	144.838
pdcd2	ENSDARG00000007892	197.071	278.465	211.435	237.878	171.948	289.493
crnkl1	ENSDARG00000007901	1696.21	1547.37	1712.95	1091.84	821.124	959.934
lrp2b	ENSDARG00000007906	0	10.4223	0	34.1383	6.16668	0
si:ch211-196i2.1	ENSDARG00000007912	31.9682	45.249	64.4724	223.568	165.986	131.661
xpnpep3	ENSDARG00000007916	228.609	311.906	420.579	433.777	320.398	377.313
ttc27	ENSDARG00000007918	931.967	935.471	457.102	700.062	584.862	610.492
ptpn1	ENSDARG00000007923	893.605	944.674	1019.74	1222.72	1312.57	1156.99
hmx4	ENSDARG00000007941	0	0	6.06111	2.62338	0	0
gabpb2a	ENSDARG00000007943	871.933	766.212	601.431	377.783	397.553	226.632
lhx1b	ENSDARG00000007944	0	1.29787	3.05761	0	0	0
itga11b	ENSDARG00000007950	23.1936	12.7182	1.76841	215.997	161.872	56.8478
iars1	ENSDARG00000007955	1650.14	1465.38	1521.51	1618.35	1012.7	2111.27
hibadhb	ENSDARG00000007959	2922.89	3039.45	2851.88	2559.65	2710.62	2856.83
hnrnpaba	ENSDARG00000007960	13656.5	14097.6	11672.5	13278.7	12681.4	16514.8
cks1b	ENSDARG00000007971	2669.47	3086.98	533.32	471.302	468.576	709.467
fth1b	ENSDARG00000007975	945.607	945.607	564.535	526.444	409.064	488.658
si:ch211-220f16.2	ENSDARG00000007976	388.208	346.684	220.533	400.004	494.052	227.638
onecut1	ENSDARG00000007982	4.00386	1.2777	0	5.38355	0	1.60977
masp2	ENSDARG00000007988	0	6.70958	10.6	19.88	13.0956	0
nedd8	ENSDARG00000007989	1560.19	1997.33	647.177	954.307	1086.67	2332.18
wt1b	ENSDARG00000007990	635.91	470.152	137.728	115.357	102.56	324.02
pou2f1b	ENSDARG00000007996	460.274	384.186	612.825	272.997	625.878	403.047
zgc:194189	ENSDARG00000008010	0	0.624656	1.55027	0	3.64003	15.9609
nudt17	ENSDARG00000008014	832.479	722.315	1525.99	743.553	1003.63	1225.46
mxg	ENSDARG00000008019	5.71787	0	26.4717	2.57352	2.47349	3.16297
med31	ENSDARG00000008020	1157.76	1533.73	671.239	566.419	689.846	951.621
kif18a	ENSDARG00000008022	407.849	347.498	99.8748	93.1812	61.3677	115.811
niban2b	ENSDARG00000008026	1475.74	1321.67	985.592	1402.16	1510.5	1155.47
mep1a.2	ENSDARG00000008029	0	0	1.51418	1.05011	0	0
myl9b	ENSDARG00000008030	658.11	657.669	1778.93	2833.48	2937.07	1963.34
sart3	ENSDARG00000008032	1677.6	1186.87	1072.68	1007.08	651.426	767.373
skib	ENSDARG00000008034	673.341	609.954	881.814	666.689	684.771	725.261
si:dkey-42i9.4	ENSDARG00000008049	2144.76	2471.56	1634.07	1157.91	1319.28	1859.04
scara3	ENSDARG00000008060	108.496	69.4817	231.239	843.914	828.911	718.167
tma16	ENSDARG00000008068	268.018	307.091	293.124	123.407	176.208	191.874
illr4	ENSDARG00000008075	104.847	134.201	23.5821	86.972	52.8502	287.958
srsf9	ENSDARG00000008097	3420.92	3869.61	2849.34	1358.54	1743.9	2680.79
ifit9	ENSDARG00000008098	258.416	289.135	621.411	152.863	177.601	10.8546
slc7a10a	ENSDARG00000008100	513.822	620.506	1350.87	1487.29	1194.15	2388.74
mettl2a	ENSDARG00000008105	246.293	281.2	298.151	446.09	367.093	649.945
src	ENSDARG00000008107	556.401	493.356	358.799	428.187	577.207	271.199
si:ch211-195d17.2	ENSDARG00000008119	874.738	862.265	1693.2	780.724	737.847	1269.67
pcdh15b	ENSDARG00000008127	0	0	52.8427	5.71739	49.393	0
sox1b	ENSDARG00000008131	0	0	5.99347	8.48957	0	0
foxl1	ENSDARG00000008133	18.1942	1.29539	0.765987	0	0	20.3211
kcnab1a	ENSDARG00000008140	457.572	460.414	138.646	113.153	125.787	3.10136
rbl1	ENSDARG00000008141	1094.21	985.698	882.987	755.159	863.064	611.609
stxbp3	ENSDARG00000008142	1595.53	1925.75	2005.42	1915.24	1777.49	1885.66
serinc5	ENSDARG00000008153	4459.2	4558.08	2437.23	3956.16	4148.78	3501.27
sms	ENSDARG00000008155	1297.92	1317.02	1360.08	931.453	767.925	1344.31
btr33	ENSDARG00000008164	41.1115	87.6204	22.4769	13.2524	22.6539	15.1874
caspa	ENSDARG00000008165	559.467	622.887	446.661	466.171	511.241	837.649
dbnla	ENSDARG00000008170	3.96476	30.0678	124.275	475.793	386.301	420.848
si:ch73-111e15.1	ENSDARG00000008182	299.722	234.705	160.227	104.428	150.858	83.0154
mia3	ENSDARG00000008184	1444.19	1529.86	2105.69	1279.55	1267.54	1322.77
syk	ENSDARG00000008186	1015.98	787.614	940.017	775.218	693.328	299.946
sf1	ENSDARG00000008188	4109.61	3713.52	3670.95	3973.52	3731.47	3898.18
tmeff1a	ENSDARG00000008191	21.6971	8.06381	3.05363	0	2.57097	0
pank1a	ENSDARG00000008192	19.4137	20.2757	23.9688	53.4576	129.474	72.0965
ugp2b	ENSDARG00000008200	2958.97	3308.04	2554.81	2288.48	2266	3046.94
pax1a	ENSDARG00000008203	0	0	2.99944	0	0	0
kcnk13a	ENSDARG00000008212	0	0	1.51277	0	0	6.23009
znf410	ENSDARG00000008218	1176.4	1195.08	2195.72	963.788	1058.41	1531.16
crygm4	ENSDARG00000008219	0	0	0	3.18071	0	0
vps35	ENSDARG00000008224	3675.65	3399.39	3775.49	3323.81	3017.98	3566.24
cog5	ENSDARG00000008235	483.449	442.831	737.094	421.216	324.698	341.492
sars1	ENSDARG00000008237	2313.24	1994.46	1966.87	1447.39	1377.14	2183.92
manba	ENSDARG00000008238	524.148	419.791	427.419	357.096	460.16	531.048
mocs3	ENSDARG00000008239	401.855	710.34	612.082	674.389	720.69	809.445
cct8	ENSDARG00000008243	8969.6	9155.46	6178.41	4133.61	3838.39	5396.29
vezf1a	ENSDARG00000008247	115.017	137.936	132.042	76.9641	51.2271	75.0101
ptchd4	ENSDARG00000008249	477.404	458.71	77.8282	225.827	255.916	32.9318
cnot6a	ENSDARG00000008255	1653.35	1175.95	1588.11	865.94	1277.3	844.838
rcor2	ENSDARG00000008278	22.8985	17.696	10.7618	73.4287	26.6361	33.7841
map2k7	ENSDARG00000008279	75.1074	46.8177	59.8123	40.7392	51.422	101.327
fam114a1	ENSDARG00000008287	193.725	244.098	160.374	167.988	149.268	115.195
eif2s3	ENSDARG00000008292	6826.57	7149.96	3882.11	3900.88	3480.55	5943.72
hand2	ENSDARG00000008305	10.1429	19.9652	24.6788	94.2566	25.1964	41.7028
rdh5	ENSDARG00000008306	2.08489	1.62496	4.93014	3.30342	24.9178	0
ip6k2a	ENSDARG00000008310	2838	2595.95	8504.71	5063.11	4173.49	2830.37
ambra1a	ENSDARG00000008322	164.041	146.118	333.737	198.699	421.144	192.057
asic1a	ENSDARG00000008329	24.0673	20.2581	47.5946	80.4713	62.531	42.5506
znfl2a	ENSDARG00000008333	69.2785	64.1719	11.4982	24.5573	16.8912	97.0546
mcl1b	ENSDARG00000008363	2959.58	3907.34	3783.3	8486.12	9076.34	7694.14
csnk1da	ENSDARG00000008370	982.165	722.251	1119.77	1356.39	1352.9	1193.41
spred2b	ENSDARG00000008372	503.374	430.574	381.221	423.682	331.983	374.606
epn2	ENSDARG00000008377	1136.81	957.97	933.139	1406.23	1482.42	1010.47
brd7	ENSDARG00000008380	800.26	821.942	661.541	591.532	619.96	831.681
arpc1a	ENSDARG00000008383	6149.52	6512.62	5039.34	7335.08	7228.78	9628.23
hdac6	ENSDARG00000008384	1069.55	730.611	893.08	648.182	413.907	592.174
mmp14b	ENSDARG00000008388	4183.16	4113.9	3072.62	3601.53	3651.48	2563.68
snupn	ENSDARG00000008395	825.546	819.834	539.366	378.629	595.515	577.717
ftr24	ENSDARG00000008396	446.476	418.744	374.41	145.23	134.553	200.415
cacna1c	ENSDARG00000008398	3.99447	0	7.37081	4.78842	10.8598	4.79849
phospho1	ENSDARG00000008403	8.08579	6.46432	1.52664	7.4619	32.3261	0
tspan7b	ENSDARG00000008407	90.1281	37.7368	162.095	59.6165	58.5709	15.2053
atp11a	ENSDARG00000008413	1764.46	1191.1	2726.13	1529.45	1947.97	2244.63
unc45b	ENSDARG00000008433	74.2677	62.8456	500.613	407.942	329.359	260.119
bcl2l1	ENSDARG00000008434	1583.22	1522.08	1780.18	1365.92	1369.7	1157.49
atxn10	ENSDARG00000008439	197.923	216.422	176.251	172.62	147.978	194.03
fkbp4	ENSDARG00000008447	7261.7	6263.82	4135.13	3692.32	3041.37	3448.42
pcolce2a	ENSDARG00000008450	188.019	214.231	173.584	129.196	124.319	30.6628
cpeb1b	ENSDARG00000008454	0	0	0	1.06188	0	3.1373
faah2a	ENSDARG00000008457	376.888	520.841	371.781	359.963	378.048	161.158
anapc5	ENSDARG00000008461	390.517	423.714	446.617	485.361	528.809	572.333
apex2	ENSDARG00000008472	195.623	207.495	224.22	206.261	237.561	208.298
asb14a	ENSDARG00000008473	0	0	0	24.5691	11.9363	58.7871
trmt61a	ENSDARG00000008480	949.858	983.738	658.874	557.308	452.73	799.508
lrp3	ENSDARG00000008485	22.1166	31.4314	27.242	73.6257	79.2598	43.8645
dmd	ENSDARG00000008487	159.161	206.46	302.974	395.716	279.59	208.7
ltv1	ENSDARG00000008490	968.376	761.698	945.941	586.197	536.23	847.943
si:ch211-107o10.3	ENSDARG00000008491	206.692	255.463	241.311	553.594	514.425	651.813
myl6	ENSDARG00000008494	3664.23	4105.55	2123.94	1264.65	1557.68	2546.49
pno1	ENSDARG00000008502	1510.84	1844.1	1093.03	1005.5	1048.9	1548.44
glcci1a	ENSDARG00000008503	1315	1466.58	1047.39	1066.97	1015.91	747.23
yod1	ENSDARG00000008542	71.668	103.25	147.523	70.6469	124.391	111.175
arhgap12a	ENSDARG00000008548	309.838	128.101	281.141	266.785	385.783	293.632
pole3	ENSDARG00000008551	1442.75	1541.27	752.013	960.45	1138.72	1549.12
zgc:136872	ENSDARG00000008553	0	19.654	29.2607	9.31747	14.5399	0
brap	ENSDARG00000008560	602.164	777.94	936.554	454.118	391.732	552.416
slc25a24	ENSDARG00000008568	1672.84	1794.76	2796.67	1865.93	1812.46	3079.67
fam20b	ENSDARG00000008573	959.229	925.091	1384.39	1222.35	917.803	1104.66
lyst	ENSDARG00000008575	1886.27	1474.89	1792.85	560.85	618.452	974.244
mtmr8	ENSDARG00000008592	357.41	499.988	560.002	585.417	589.898	410.972
nbas	ENSDARG00000008593	399.192	363.424	745.311	406.978	584.266	380.839
mttp	ENSDARG00000008637	5.85176	0	3.69356	8.39126	6.85757	2.77117
kifap3a	ENSDARG00000008639	375.757	495.081	492.817	457.502	370.938	283.564
coro1b	ENSDARG00000008660	279.344	383.84	357.701	224.486	277.505	142.967
fign	ENSDARG00000008662	93.009	140.795	59.1422	184.679	68.5371	21.5977
snx3	ENSDARG00000008678	2664.84	3018.42	3214.83	1935.8	2329.86	3783.07
epas1a	ENSDARG00000008697	265.185	111.153	360.705	230.534	354.725	200.246
apeh	ENSDARG00000008703	1574.34	1287.53	1361.73	1177.94	940.65	1547.28
paip2b	ENSDARG00000008706	2449.15	3187.54	1706.02	1460.6	1419.87	1725.21
lmo3	ENSDARG00000008720	0	0	2.99944	0	0	0
prkcba	ENSDARG00000008723	9.75174	7.60006	30.6344	77.0618	28.1285	55.3426
ranbp3a	ENSDARG00000008727	71.841	116.756	137.317	142.222	157.911	136.629
zgc:66479	ENSDARG00000008732	376.904	353.609	83.3202	254.396	224.537	51.5372
atp6ap2	ENSDARG00000008735	12703	14763.8	5215	5472.87	5685.79	10122.9
esf1	ENSDARG00000008740	626.754	643.239	674.292	605.828	489.092	455.293
ube2na	ENSDARG00000008748	7913.99	8247.13	4358.64	3137.63	3081.1	3894.86
entpd6	ENSDARG00000008757	322.481	277.949	167.758	303.362	353.9	416.396
tmed5	ENSDARG00000008765	1549.13	1807.11	1589.33	1331.25	1489.98	1533.69
tle2b	ENSDARG00000008767	75.7852	37.4574	25.1266	63.3526	47.9028	24.533
cacng1a	ENSDARG00000008772	2.35744	21.2899	5.20147	14.2242	15.9917	0
prpf4ba	ENSDARG00000008784	344.485	269.489	470.897	193.41	207.51	127.462
dldh	ENSDARG00000008785	4309.27	4298.35	3097.24	2890.63	3090.73	3554.29
camk1gb	ENSDARG00000008788	0	0	0	6.95147	16.8753	3.10946
actr3b	ENSDARG00000008790	8.01619	1.27059	13.1119	7.54549	6.01329	0
marcksb	ENSDARG00000008803	8890.33	9394.69	4026.46	4586.31	4682.09	2817.64
orc3	ENSDARG00000008805	1162.51	1280.32	548.689	754.007	514.388	590.004
bokb	ENSDARG00000008807	28.1453	46.2393	16.0956	16.63	0	25.0498
eml2	ENSDARG00000008808	1594.4	1378.95	2875.74	2746.33	2405.16	3029.63
cmtm3	ENSDARG00000008811	2108.88	2197.72	1441.76	1289.79	1576.36	1511.89
glud1a	ENSDARG00000008816	7380.98	6898.08	4275.98	6761.76	6095.91	8786.43
hsf1	ENSDARG00000008818	557.042	550.431	536.255	297.951	434.392	278.111
chga	ENSDARG00000008829	1.75301	16.4171	9.31461	9.86316	12.6617	12.2246
neu1	ENSDARG00000008832	607.345	608.616	500.538	467.152	511.561	392.429
hmbsa	ENSDARG00000008840	828.754	839.744	465.25	429.829	545.399	711.148
ptprq	ENSDARG00000008849	14.0069	0	11.2335	0	6.05608	0
elp4	ENSDARG00000008852	592.094	510.186	417.52	522.139	574.011	790.837
cyp7b1	ENSDARG00000008858	244.286	194.261	198.289	250.955	278.046	86.7494
mylipa	ENSDARG00000008859	788.399	786.598	1426.08	968.203	1289.07	1280.59
tfap2e	ENSDARG00000008861	11738	12386.7	7694.06	2707.5	2932.17	9718.19
cabp4	ENSDARG00000008866	3.94066	0	1.53122	0	0	0
rap1b	ENSDARG00000008867	9067.95	9473.3	11146.4	6196.87	6216.97	7924.3
usp28	ENSDARG00000008880	0	2.87519	2.62902	14.6545	25.972	16.4212
hprt1	ENSDARG00000008884	2835.11	2542.22	2262.9	1558.38	1399.05	1730.85
msx1b	ENSDARG00000008886	22.1833	30.7902	13.8484	67.6605	68.4933	62.286
ctns	ENSDARG00000008890	686.006	615.791	531.249	430.295	401.432	777.703
smarca2	ENSDARG00000008904	1665.75	1673.81	3317.63	2511.71	3049.64	2270.3
si:ch211-241e1.5	ENSDARG00000008906	205.994	167.473	148.705	101.087	103.599	140.789
mrpl53	ENSDARG00000008920	436.27	691.116	174.951	144.791	190.66	321.951
renbp	ENSDARG00000008931	404.204	388.003	189.349	213.928	216.128	289.34
sec11a	ENSDARG00000008936	4070.93	5026.58	1862.82	1989.7	2388.52	2643.56
ccdc127b	ENSDARG00000008946	224.665	159.784	83.8981	93.2798	70.8886	187.15
rtf1	ENSDARG00000008947	1023.69	1145.92	779.469	848.266	951.092	1102.42
pla2g3	ENSDARG00000008948	2.01048	0	13.689	0	0	9.30028
pofut1	ENSDARG00000008953	531.618	682.473	680.042	540.018	539.469	494.322
tbl1xr1b	ENSDARG00000008966	1895.09	1299.34	1270.37	1108.67	1122.81	654.683
fgb	ENSDARG00000008969	0	2.64608	0	0	0	0
mdn1	ENSDARG00000008976	556.498	696.228	1070.91	727.054	673.15	567.333
golga1	ENSDARG00000008979	471.995	350.294	505.299	458.155	728.765	413.025
casq2	ENSDARG00000008982	6.10803	0.650457	6.93105	136.878	152.087	27.6712
sh3glb2a	ENSDARG00000008983	52.1403	72.1392	104.592	126.297	50.6249	136.149
e2f7	ENSDARG00000008986	428.575	363.525	112.045	130.96	79.7389	140.865
pdia6	ENSDARG00000009001	3304.46	3385.9	3092.26	2863.15	2885.81	2600.65
col11a1b	ENSDARG00000009014	128.662	107.33	141.324	842.232	625.266	549.698
rhbg	ENSDARG00000009018	110.663	102.088	90.3827	250.355	191.161	138.608
cnr1	ENSDARG00000009020	0	2.45431	38.3184	195.725	360.744	75.6371
chrna1	ENSDARG00000009021	32.5687	64.8574	37.4854	44.3727	62.4257	38.1873
ankrd28b	ENSDARG00000009023	950.128	864.492	1479.82	1016.38	755.603	637.584
ank2a	ENSDARG00000009026	0	0	0	0	2.41184	3.13507
si:ch73-141c7.1	ENSDARG00000009040	101.288	105.586	446.331	1249.76	1171.05	1645.55
nphp1	ENSDARG00000009046	12.9405	19.6839	17.5353	28.6103	4.43659	18.9052
cbr4	ENSDARG00000009074	154.509	284.889	326.709	225.42	395.055	416.295
cd74a	ENSDARG00000009087	36393.8	41795.2	47044.4	61115.4	66053.1	45541.5
gata2b	ENSDARG00000009094	2.00504	0	50.6601	225.054	204.749	118.956
serinc1	ENSDARG00000009106	9194.81	9698.9	15683.6	8954.8	9190.78	16460.4
pigc	ENSDARG00000009113	460.315	456.827	576.805	394.928	384.897	622.919
sele	ENSDARG00000009123	54.6789	28.6805	62.6736	228.535	145.794	61.6958
slc10a4	ENSDARG00000009131	0	1.92321	2.27123	29.701	35.0091	0
myo1eb	ENSDARG00000009133	40.1728	27.4998	80.0811	211.731	147.758	148.038
hlx1	ENSDARG00000009134	467.047	403.448	438.291	206.28	206.238	331.51
tp53bp2a	ENSDARG00000009136	683.799	647.086	913.374	726.339	729.374	810.688
ppp1r13bb	ENSDARG00000009142	463.835	335.447	888.673	336.667	307.364	597.544
pla2g1b	ENSDARG00000009153	4.02058	0	1.50079	0	0	0
kmo	ENSDARG00000009160	164.976	146.938	82.1101	106.085	175.44	47.0912
mob1ba	ENSDARG00000009169	2472.48	2327.1	3221.81	2442.69	2449.88	2171.5
ctr9	ENSDARG00000009170	1682.74	1613.66	2114.16	1728.54	1336.11	1559.4
zfand1	ENSDARG00000009178	712.439	1161.34	380.051	176.345	192.466	362.214
col16a1	ENSDARG00000009194	106.516	185.885	222.76	1192.9	1358.15	1321.88
anxa3a	ENSDARG00000009196	36.337	68.0319	229.698	679.991	414.112	751.333
prkcda	ENSDARG00000009208	145.414	224.233	294.93	507.749	353.997	520.32
slc9a6a	ENSDARG00000009209	723.917	562.953	507.7	762.735	629.067	807.855
ppiaa	ENSDARG00000009212	18609.7	22788.4	10741	13144.9	15596.3	33040.7
mfsd13a	ENSDARG00000009214	965.337	971.209	823.865	918.075	875.763	1106.99
zgc:112437	ENSDARG00000009215	18.2908	8.31655	0	14.6512	13.2626	40.762
tom1l2	ENSDARG00000009217	23.4638	41.7862	93.929	77.0907	86.8186	81.871
mars2	ENSDARG00000009218	68.2353	198.868	57.8031	80.1152	86.5933	51.9571
fev	ENSDARG00000009242	0	0	20.0712	34.5735	1.10644	17.0175
etfb	ENSDARG00000009250	2001.82	2175.58	2648.57	2372.27	2379.69	3543.37
napepld	ENSDARG00000009252	1186.79	1362.36	2497.04	930.954	1049.32	2350.46
rtraf	ENSDARG00000009253	1372.43	1434.84	763.962	1072.33	1187.37	1442.95
si:dkey-97m3.1	ENSDARG00000009262	60.3979	39.0339	35.3891	50.7477	60.1305	33.4439
uevld	ENSDARG00000009266	246.096	390.601	355.295	398.587	351.946	463.289
zgc:136439	ENSDARG00000009267	473.047	530.993	182.24	368.888	368.959	460.559
ppm1da	ENSDARG00000009273	223.529	313.623	446.566	350.845	349.747	302.126
smyd1a	ENSDARG00000009280	68.0458	111.139	167.965	735.326	804.652	378.852
dnm1b	ENSDARG00000009281	2.69662	4.04806	0	0.415222	8.72251	7.55574
rpl15	ENSDARG00000009285	15380.3	19846	7422.52	7024.08	8098.91	15801.9
dusp8a	ENSDARG00000009299	1500.86	1251.27	606.543	1679.78	1886.21	369.946
pvalb6	ENSDARG00000009311	18.0424	15.7409	79.8202	126.408	177.61	1657.14
napsa	ENSDARG00000009313	5421.96	5357.37	5396.68	7656.88	7410.53	8951.15
clgn	ENSDARG00000009315	1593.11	1539.58	1354.98	1158.66	1035.69	1437.67
aif1l	ENSDARG00000009336	1271.61	1520.81	1026.49	1048.9	1035.82	1024.86
nrap	ENSDARG00000009341	1.50563	6.38557	20.3726	60.4252	74.4345	10.5854
txndc5	ENSDARG00000009342	4800.97	4322.59	3570.09	2623.49	2372.61	3102.58
caprin1a	ENSDARG00000009346	2131.72	2004.49	1416.88	2045.38	1838.22	1720.13
atg3	ENSDARG00000009350	3031.45	2926.93	2948.71	2220.19	2297.81	2989.47
fgf6a	ENSDARG00000009351	0	1.28796	13.7552	18.7774	2.40467	15.6594
robo4	ENSDARG00000009387	783.184	512.623	528.411	255.371	231.502	427.597
npl	ENSDARG00000009390	1166.98	971.074	1555.23	1316.91	1571.56	1389.09
vcanb	ENSDARG00000009401	1619.45	1379.07	1127.15	3288.76	2783	3155.42
si:ch211-210b2.2	ENSDARG00000009402	2.0063	1.30282	28.7799	14.9233	0	9.45258
mef2cb	ENSDARG00000009418	2221.34	2190.5	2836	2411.93	2529.8	1234.16
tmem30c	ENSDARG00000009430	10.29	5.25303	0	5.81041	7.13501	0
ubxn7	ENSDARG00000009436	967.985	1028.96	1007.8	540.518	630.661	457.536
myog	ENSDARG00000009438	83.9509	157.751	523.051	317.304	765.076	308.553
zgc:92137	ENSDARG00000009443	5.96445	0	6.0654	1.59726	0	3.13094
atp5mc3b	ENSDARG00000009447	10297.9	13873.5	6678.82	7467.29	9535.11	14110.1
slc35e4	ENSDARG00000009459	401.985	196.329	372.594	282.961	444.09	170.58
hnf1a	ENSDARG00000009470	0	8.50162	4.5634	6.39875	1.20046	6.24504
nid2b	ENSDARG00000009471	8.9334	3.50108	16.1496	15.4934	58.1885	144.673
med19b	ENSDARG00000009472	401.179	563.336	450.781	405.79	568.424	629.3
ppardb	ENSDARG00000009473	291.957	342.879	443.162	363.594	318.576	291.671
prkar2ab	ENSDARG00000009477	11.9383	4.52988	219.297	0	4.84028	1.60656
pdcl	ENSDARG00000009480	3234.58	3125.21	2190.89	1775.59	1651.76	1923.29
slc38a8a	ENSDARG00000009482	0	0	0.755038	1.06229	2.38529	0
arf1	ENSDARG00000009484	5632.16	4892.65	3286.37	2714.57	2880.77	2792.3
gipc2	ENSDARG00000009488	193.676	254.555	368.239	515.449	401.01	578.509
si:ch211-45c16.2	ENSDARG00000009493	19.7742	16.4296	14.1061	34.3703	39.7509	19.2268
xrcc1	ENSDARG00000009494	1170.93	1084.71	1540.25	891.731	774.567	712.159
syne1a	ENSDARG00000009499	424.299	226.522	292.923	435.278	288.451	104.232
prelid3b	ENSDARG00000009505	4630.17	4798.21	6936.31	9397.99	8576.09	11254
tnfa	ENSDARG00000009511	211.504	267.442	55.2563	67.0007	138.238	169.716
rnf150b	ENSDARG00000009524	516.005	541.672	767.452	475.951	373.952	434.957
tial1	ENSDARG00000009525	686.33	609.211	813.978	1345.2	1326.9	847.65
wls	ENSDARG00000009534	2847.06	2619.13	2148.49	4534.92	4339.04	3719.49
cldnb	ENSDARG00000009544	994.91	1167.1	5641.15	21432.9	17749.9	33590.5
ubr4	ENSDARG00000009549	2092.77	2668.79	1889.25	1833.59	1487.83	3613.73
foxi3b	ENSDARG00000009550	0	3.92188	0	0	15.83	0
gng3	ENSDARG00000009553	142.723	149.466	3.92179	1.61388	10.7961	4.57049
wrap73	ENSDARG00000009557	478.503	501.488	397.435	406.077	386.546	473.904
spegb	ENSDARG00000009567	0	0	2.25306	13.7601	49.2193	7.87427
ca10b	ENSDARG00000009568	2.01668	8.41701	7.64344	56.6478	46.8523	21.8496
papola	ENSDARG00000009585	2448.21	2149.5	5964.39	3712.85	4121.37	3119.33
nr1d2b	ENSDARG00000009594	4423.72	4203.12	3695.5	4502.06	4637.43	3431.02
ccnc	ENSDARG00000009607	918.77	692.28	1247.61	692.926	655.867	814.735
rgs12a	ENSDARG00000009610	287.742	394.84	210.274	415.404	556.1	580.132
uts2r	ENSDARG00000009624	10.2285	5.25168	26.1446	90.08	52.5391	36.7321
nrbp2b	ENSDARG00000009626	83.8263	76.666	7.58717	79.2974	90.4058	36.503
unc119.1	ENSDARG00000009629	217.488	183.807	435.306	775.627	1079.52	632.764
rcvrn3	ENSDARG00000009637	0	0	8.05907	2.99796	0.964955	43.9953
psmb1	ENSDARG00000009640	10943.8	13613.6	4840.24	4216.52	4578.12	9520.8
lhfpl2a	ENSDARG00000009653	1104.25	1123.04	520.762	940.832	1199.56	1195.86
fgfr1op2	ENSDARG00000009657	1271.53	1266.83	1447.61	839.615	829.622	1277.58
si:ch211-197g15.6	ENSDARG00000009673	1415.15	1540.28	1199.62	410.863	415.238	452.533
dlg1	ENSDARG00000009677	1071.06	968.155	1332.17	1089.62	1014.63	663.593
med27	ENSDARG00000009681	761.04	834.167	613.221	865.178	1055.69	1151.9
ppa2	ENSDARG00000009685	425.434	459.125	299.694	345.521	467.553	500.899
daam1b	ENSDARG00000009689	551.953	601.086	2158.47	1225.88	809.345	315.076
llgl1	ENSDARG00000009693	30.1921	81.4083	105.189	509.81	759.206	356.767
si:ch211-210p4.6	ENSDARG00000009702	1150.94	881.225	1046.52	838.231	522.972	436.166
rpn2	ENSDARG00000009724	7023.57	7013.17	4510.57	4786.62	4141.19	5158.72
twf2b	ENSDARG00000009727	57.1216	92.0251	109.876	21.5207	9.54627	91.0285
kif21b	ENSDARG00000009733	367.123	255.793	211.548	272.948	319.954	227.739
gigyf2	ENSDARG00000009735	961.322	940.497	1117.78	684.566	718.161	592.509
cacnb4a	ENSDARG00000009738	0	0	5.2649	0	6.56565	6.15093
ppp1r7	ENSDARG00000009740	1889.59	1999.95	1549.95	1072.13	1050.19	948.317
efhc1	ENSDARG00000009743	0	7.18896	0	0	6.03004	71.395
fbxw2	ENSDARG00000009745	1379.42	1212.3	1254.05	1044.69	882.342	1014.42
dffb	ENSDARG00000009748	305.027	400.748	383.301	355.954	298.935	301.078
sf3b6	ENSDARG00000009753	1591.65	2208.28	2373.35	1547.01	1850.23	2585.21
zc3h11a	ENSDARG00000009754	964.461	815.865	1128.6	1193.63	1010.42	691.856
srek1	ENSDARG00000009764	75.9689	110.597	71.2626	110.626	114.458	44.3624
ppme1	ENSDARG00000009771	2821.01	3086.57	2196.51	1838.04	2160.57	2852.32
mcl1a	ENSDARG00000009779	28880.8	33480.7	33152.8	44090.2	46778.2	64648.5
myh11a	ENSDARG00000009782	784.148	933.264	810.004	671.653	700.861	315.71
slc49a4	ENSDARG00000009783	568.017	585.759	932.155	731.639	555.369	641.717
klc1a	ENSDARG00000009796	292.102	216.945	248.875	233.185	203.478	126.713
smfn	ENSDARG00000009806	1917.08	2250.53	1110.83	632.002	738.341	1169.53
her4.4	ENSDARG00000009822	0	6.46469	93.5159	12.3479	4.79421	28.8921
pou3f1	ENSDARG00000009823	87.5665	70.446	413.503	2076.19	2208.12	339.909
mmp23bb	ENSDARG00000009825	0	6.47473	3.00856	39.4788	8.42588	19.0741
hdlbpa	ENSDARG00000009830	9137.48	7578.38	10577.2	8913.63	7239.91	9992.55
agk	ENSDARG00000009837	1791.63	1628.59	1022.7	812.502	695.695	770.655
fam117bb	ENSDARG00000009839	271.134	240.836	428.222	295.441	442.853	307.187
dusp23a	ENSDARG00000009844	30.3391	38.0284	90.2662	110.612	93.7493	146.848
wdr41	ENSDARG00000009851	800.264	760.543	751	620.683	794.453	654.439
dcps	ENSDARG00000009862	574.963	475.336	294.779	241.998	224.929	538.547
ddx55	ENSDARG00000009864	767.207	657.829	677.334	261.41	281.949	483.32
dcaf11	ENSDARG00000009868	700.089	602.108	1248.08	430.641	345.265	549.947
mapk8b	ENSDARG00000009870	248.595	359.039	661.941	590.257	494.981	451.145
snrpc	ENSDARG00000009871	1917.45	2156.8	1143.94	1055.89	1244.79	1607.48
ier5	ENSDARG00000009881	11017.9	12027.9	11068.4	23882.9	22591.1	21047.5
sult3st1	ENSDARG00000009885	32.978	42.4195	41.9981	176.697	101.183	48.4266
rnf114	ENSDARG00000009886	475.364	632.898	547.462	398.234	456.76	579.001
znf385a	ENSDARG00000009899	16.513	21.4544	20.7693	83.0339	124.503	119.339
slc38a5a	ENSDARG00000009901	600.761	566.298	453.543	836.601	824.466	519.607
dmbx1a	ENSDARG00000009922	3.72698	2.81	10.0232	4.36758	4.3704	4.20421
cadm2a	ENSDARG00000009930	32.2792	15.9785	106.646	227.551	115.872	144.94
micu2	ENSDARG00000009939	382.069	333.066	592.44	1082.92	1032.14	931.87
erc1a	ENSDARG00000009941	8.38722	0	26.9192	7.18304	0	0
cdc6	ENSDARG00000009942	475.929	394.539	195.196	262.056	153.032	419.579
fndc4b	ENSDARG00000009949	8.16359	15.0759	23.7504	18.0139	14.3416	4.62265
edf1	ENSDARG00000009950	4271.93	5654.28	3056.74	2861.56	3702.68	5142.22
med14	ENSDARG00000009953	1219.25	1224.56	1191.85	664.401	808.45	687.372
cbl	ENSDARG00000009958	1396.18	1294.8	1544.27	1349.05	1431.17	1104.16
icn	ENSDARG00000009978	8231.27	13391.3	13221.2	29435.6	35382	72204.1
fam199x	ENSDARG00000009982	413.976	424.965	564.577	481.242	672.955	510.345
gna11a	ENSDARG00000010002	105.55	80.0614	149.594	173.104	168.854	75.571
vim	ENSDARG00000010008	3601.97	3649.33	5536.77	15476.9	15071.9	4663.88
trim13	ENSDARG00000010010	397.86	370.822	449.225	240.929	408.531	176.988
qki2	ENSDARG00000010018	1074.74	909.652	1280.13	1559.26	1733.62	1139.84
grpel1	ENSDARG00000010021	1093.07	1277.05	857.244	775.255	870.195	1386.75
LOC557306	ENSDARG00000010023	27.5271	20.0183	115.488	29.895	19.022	32.2933
spon1a	ENSDARG00000010029	0	0	7.48024	24.3826	11.9961	20.5378
ssh1b	ENSDARG00000010031	22.6625	35.6586	0	10.6792	27.109	0
cmtm7	ENSDARG00000010032	1654.22	1725.67	1259.62	833.828	1007.03	1215.2
engase	ENSDARG00000010035	250.277	212.769	370.946	430.164	408.316	396.831
dnm1a	ENSDARG00000010042	15.3556	9.78904	0	15.4878	0	0
neu3.2	ENSDARG00000010047	60.7271	154.58	266.398	1698.12	2007.96	1067.11
ufd1l	ENSDARG00000010051	2278.44	2606.4	1901.77	1670.4	1666.61	2629.39
ndrg3b	ENSDARG00000010052	1108.02	1370.04	1766.69	1584.41	1667.36	1909.19
itpkb	ENSDARG00000010059	307.265	294.108	492.67	739.123	747.102	467.893
adam9	ENSDARG00000010070	581.201	607.448	483.835	583.137	651.935	440.715
nup133	ENSDARG00000010078	1856.09	1412.54	1213.02	808.522	678.575	834.407
rbfox3a	ENSDARG00000010083	78.2106	144.575	92.3613	143.275	163.544	165.178
p4ha2	ENSDARG00000010085	3219.13	3008.74	1697.69	1572.39	1314.48	693.936
slc1a6	ENSDARG00000010096	0	0	0	3.25942	11.85	21.2488
pank1b	ENSDARG00000010098	563.632	583.002	685.095	1071.7	893.288	664.903
bri3bp	ENSDARG00000010108	521.304	442.258	241.104	192.351	264.075	159.928
ndufb8	ENSDARG00000010113	2677.66	3684.91	1887.21	2569.55	3054.65	5594.41
smpdl3b	ENSDARG00000010130	8.21607	2.86727	19.368	9.63468	9.69405	7.68184
dacha	ENSDARG00000010132	14.0506	1.71665	10.1482	93.5707	62.3	23.6181
ldb1a	ENSDARG00000010137	2408.37	2323.86	2100.09	1686.4	1884.69	1738.82
plppr3a	ENSDARG00000010144	121.824	170.698	71.4292	34.1704	24.0675	58.6387
tor4aa	ENSDARG00000010145	192.34	199.599	125.433	162.859	243.145	131.604
LOC101886311	ENSDARG00000010145	192.34	199.599	125.433	162.859	243.145	131.604
cpa2	ENSDARG00000010146	784.116	796.766	32.9196	334.886	238.552	44.2216
atp5fa1	ENSDARG00000010149	24467.2	24817.3	16829.3	14849.7	14234.7	26241.5
vstm4a	ENSDARG00000010154	157.007	171.59	112.624	346.091	574.251	323.5
abi1a	ENSDARG00000010155	2185.11	2167.31	688.648	742.65	765.216	853.566
rps15a	ENSDARG00000010160	3032.59	4535.53	2029.34	2532.41	3344.53	5656.64
myd88	ENSDARG00000010169	809.135	1058.24	1001.42	1228.46	1246.87	618.521
asap2a	ENSDARG00000010181	79.7876	45.8643	65.9362	90.5738	96.3406	68.4387
si:ch73-265h17.1	ENSDARG00000010183	798.004	627.546	381.069	292.426	289.225	81.0289
myo3a	ENSDARG00000010186	34.7039	20.0762	0	2.69535	2.44086	0
pax3a	ENSDARG00000010192	2125.99	2766.06	2437.19	817.036	992.905	814.18
eif4bb	ENSDARG00000010194	3030.27	3142	3362.73	2325.69	2063.58	3662.03
smad3b	ENSDARG00000010207	268.946	247.688	244.891	122.273	152.785	94.4211
rbm22	ENSDARG00000010238	2686.66	2602.98	2359.57	1513.3	1445.04	1846.6
rpl22l1	ENSDARG00000010244	726.099	993.179	269.333	472.851	455.008	544.279
prmt1	ENSDARG00000010246	6613.72	6596.88	9382.35	6105.41	6970.69	8846.99
wdr54	ENSDARG00000010248	247.143	267.222	231.466	359.593	227.774	172.337
nqo1	ENSDARG00000010250	164.826	270.764	733.836	1402.91	1648.01	5875.91
jak3	ENSDARG00000010252	338.127	344.018	321.292	360.698	432.124	205.865
bin2b	ENSDARG00000010255	1964.49	1814.3	1818.39	1718.86	1455.02	1971.37
igf2bp3	ENSDARG00000010266	7.99195	13.8913	47.5292	74.0343	83.6226	91.0077
dpydb	ENSDARG00000010267	0	0.77003	4.86677	0	0	1.8716
fezf1	ENSDARG00000010270	0	0.65032	0.762773	0	0	0
ptgs2b	ENSDARG00000010276	610.82	652.135	3864.79	2786.55	2188.87	1044.68
scamp2	ENSDARG00000010279	4684.92	4249.88	3461.79	3546.1	3276.25	4259.91
clasp1a	ENSDARG00000010280	662.044	746.777	1094.41	1124.04	1231.95	792.536
xpo4	ENSDARG00000010281	643.661	338.521	549.479	342.689	412.94	372.288
fmodb	ENSDARG00000010294	0	0	6.07258	4.18949	0	0
traf3ip1	ENSDARG00000010300	56.3696	121.824	128.959	184.201	209.605	130.346
b4galt6	ENSDARG00000010301	1650.22	1295.05	2301.68	2091.6	1762.27	1223.29
cp	ENSDARG00000010312	151.869	143.929	57.8954	51.6448	25.2853	15.8694
qars1	ENSDARG00000010316	2723.81	2805.8	2582.44	2093.83	1965.63	2553.11
gpr183a	ENSDARG00000010317	2753.28	2864.96	3291.09	2819.25	3143.43	4086.23
srpx	ENSDARG00000010318	23.4555	44.9876	61.69	579.159	604.943	418.601
zgc:56231	ENSDARG00000010332	1.99789	0	4.53031	0	0	0
acer1	ENSDARG00000010347	0	0	15.2742	14.3333	0	21.5659
c1ql3a	ENSDARG00000010350	5.97137	5.55903	0.770112	24.601	16.9354	4.79127
slc5a3a	ENSDARG00000010376	0	0	3.00285	1.05904	0	0
rnf2	ENSDARG00000010381	4457.63	4314.21	4125.9	2057.4	1955.77	2340.33
lpar5a	ENSDARG00000010384	391.724	558.156	556.807	422.001	522.544	409.406
sept4a	ENSDARG00000010385	3.98652	0	0	6.42034	0	0
lrrfip2	ENSDARG00000010400	1126.63	1259.01	762.846	1059.7	910.796	866.088
ppp4r4	ENSDARG00000010407	38.1757	24.5845	79.1773	30.822	44.7498	24.9587
igsf9b	ENSDARG00000010408	17.9956	34.7683	39.7879	77.6546	109.497	26.9753
epn1	ENSDARG00000010411	1112.66	894.348	1804.5	1583.13	1582.34	867.211
sirt4	ENSDARG00000010415	198.515	187.107	177.337	238.557	223.426	269.038
ndrg1b	ENSDARG00000010420	0	3.96911	0	0	0	0
npsn	ENSDARG00000010423	38.943	109.476	58.1288	259.921	351.503	353.483
scara5	ENSDARG00000010425	22.9641	23.6894	26.733	54.3294	183.347	153.11
eaf2	ENSDARG00000010432	1138.87	1131.64	1316.65	968.006	921.295	1020.41
clu	ENSDARG00000010434	386.123	484.9	1752.51	9211.54	10275	8143.72
tent5c	ENSDARG00000010437	118.373	204.487	235.519	882.865	1000.24	256.759
rnf11a	ENSDARG00000010442	642.367	684.279	1350.65	614.81	482.271	456.332
trabd	ENSDARG00000010445	967.254	896.855	507.055	482.747	568.696	459.649
guca1a	ENSDARG00000010454	6.21599	17.524	18.7218	9.49688	0	6.00644
atp1a2a	ENSDARG00000010472	0	0	13.4279	22.1994	31.1166	11.1466
p2rx3a	ENSDARG00000010477	18.9041	8.58664	0	6.93291	7.16788	19.6136
hsp90aa1.1	ENSDARG00000010478	46.5502	109.718	21.2471	424.719	544.052	81.1816
bzw1a	ENSDARG00000010481	4782.95	5085.86	4126.1	1988.45	1984.85	4540.08
prg4a	ENSDARG00000010482	174.183	209.239	120.335	165.296	71.647	235.992
sae1	ENSDARG00000010487	1004.36	1057.93	650.194	792.483	955.145	1245.52
cxcr5	ENSDARG00000010514	9.99229	24.8277	3.83445	6.48026	8.45647	0
dvl1a	ENSDARG00000010515	93.702	117.387	94.7596	80.2747	155.693	86.452
rpl21	ENSDARG00000010516	1528.93	2383.49	767.724	760.018	787.722	1443.04
per3	ENSDARG00000010519	730.98	576.832	2065.47	1874.2	2243.43	2083.43
si:ch211-282j22.3	ENSDARG00000010524	159.605	159.169	120.319	131.159	109.648	50.8968
scamp4	ENSDARG00000010531	6732.6	4965.55	2953.85	2286.4	2253.45	1842.04
mmgt1	ENSDARG00000010553	2121.99	2388.94	1846.78	2299.33	2542.19	3098
pdha1b	ENSDARG00000010555	25.06	70.7439	63.3111	11.8568	0	22.6414
mmp25b	ENSDARG00000010556	105.652	91.7026	93.8002	105.986	75.9795	229.058
spopla	ENSDARG00000010563	960.239	1108.89	1266.09	769.157	659.848	597.048
aqp4	ENSDARG00000010565	93.3201	149.755	188.19	70.8874	56.2938	88.1372
ezh2	ENSDARG00000010571	1449	1345.1	528.981	645.204	745.324	276.324
slc25a25a	ENSDARG00000010572	1491.9	1329.95	1579.12	2590.73	2092.48	1608.11
pard3ab	ENSDARG00000010583	664.113	757.533	970.247	940.071	701.132	551.99
tex9	ENSDARG00000010586	0	0	35.5595	8.54226	3.57406	7.64133
foxn4	ENSDARG00000010591	0	0	1.69295	0	8.5748	7.03041
slc7a6os	ENSDARG00000010596	949.179	951.463	731.998	1035.66	962.125	1361.23
mtmr10	ENSDARG00000010601	248.233	179.312	252.976	264.015	373.953	484.151
zgc:112294	ENSDARG00000010602	0	0	0.772786	0	1.19506	1.53486
kctd9b	ENSDARG00000010603	431.683	391.792	480.983	293.554	316.1	234.27
sarm1	ENSDARG00000010610	2.0116	0	0	15.9045	0	0
themis	ENSDARG00000010619	61.8444	121.166	90.9428	268.144	243.395	114.529
clic2	ENSDARG00000010625	8060.48	7858.62	5512.26	4981.4	5835.91	7887.42
hoxb6a	ENSDARG00000010630	0	0	8.4577	26.8067	24.9342	42.9874
slc20a1b	ENSDARG00000010641	10129.4	9151.54	10566	7984.35	6968.44	6299.3
LOC569534	ENSDARG00000010654	15.8258	34.7123	42.466	88.0464	88.3435	31.9221
ppm1k	ENSDARG00000010655	469.376	497.234	844.564	384.61	405.403	348.256
insig1	ENSDARG00000010658	1487.74	1519.24	939.121	1315.28	1561.93	760.006
fbxo36a	ENSDARG00000010662	12.4083	3.82639	0	0	4.88708	4.6836
trim16	ENSDARG00000010673	15.9699	43.4602	126.759	170.423	83.0972	187.13
gngt2a	ENSDARG00000010680	0	0	0	2.10317	1.30884	8.737
tjap1	ENSDARG00000010681	293.982	370.208	133.044	279.226	252.641	305.351
il17d	ENSDARG00000010700	9.94556	10.8943	25.7486	26.5317	21.7985	7.9518
crygs4	ENSDARG00000010701	0	0	0	0	0	7.85537
msi1	ENSDARG00000010710	0	0	26.9166	28.1046	17.5415	0
chchd10	ENSDARG00000010717	754.811	1048.33	325.437	350.998	457.485	680.155
2022-09-06	ENSDARG00000010721	5012.38	4711.74	3834.7	3337.1	3153.45	2398.42
ttyh2l	ENSDARG00000010727	192.705	162.521	454.77	917.942	856.111	2338.28
scin	ENSDARG00000010728	170.169	168.937	80.4586	473.058	309.241	183.362
LOC795887	ENSDARG00000010729	23732.4	21787.7	17689.7	4688.36	3492.45	1770.39
xrcc4	ENSDARG00000010732	1029.25	1135.76	511.738	511.442	562.655	852.389
zgc:101716	ENSDARG00000010738	159.135	217.016	233.82	148.673	206.109	226.146
dnaja2b	ENSDARG00000010745	4427.8	4158.56	3474.84	2516.56	2154.36	3169.06
acsl4b	ENSDARG00000010752	1075.08	1044.99	1612.46	1337.06	1321.62	1391.04
nod2	ENSDARG00000010756	267.449	156.77	252.421	119.745	159.814	153.909
capn12	ENSDARG00000010758	2.20504	1.91769	52.2912	73.2475	99.1993	68.5983
flj13639	ENSDARG00000010764	65.1536	84.7377	287.194	360.464	357.638	752.943
epha4l	ENSDARG00000010767	0	0.659092	4.5611	27.6164	16.8058	46.6868
sox19a	ENSDARG00000010770	0	0	12.8729	87.8516	93.2244	171.536
pnpla6	ENSDARG00000010773	241.231	185.186	263.512	333.05	408.907	203.814
tlk2	ENSDARG00000010779	139.613	162.198	333.376	461.856	450.399	624.098
zgc:55621	ENSDARG00000010782	111.328	158.902	112.273	194.729	143.954	120.698
ppp1r12a	ENSDARG00000010784	1177.16	1030.39	1430.62	883.728	900.454	873.929
thbs1b	ENSDARG00000010785	14.2587	19.309	215.03	660.565	495.654	785.58
homer3b	ENSDARG00000010789	868.133	846.505	652.08	988.162	985.523	600.841
dla	ENSDARG00000010791	50.2109	62.3146	70.6621	362.44	379.002	27.5554
cdc25b	ENSDARG00000010792	2476.64	2847.5	3226.26	1401.98	1608.96	2447
tfeb	ENSDARG00000010794	387.997	596.151	427.427	312.323	435.263	438.341
slc7a14a	ENSDARG00000010816	0	0	2.99439	37.7724	35.5429	1.80565
memo1	ENSDARG00000010823	1095.83	1288	486.469	641.451	701.17	585.54
churc1	ENSDARG00000010831	823.277	1019.92	1070.88	747.845	982.802	1298.99
fshb	ENSDARG00000010841	0	0	0	2.68181	7.13521	0
kras	ENSDARG00000010844	975.44	1022.43	553.393	604.926	716.995	772.446
amt	ENSDARG00000010862	102.646	150.272	195.311	448.348	348.749	181.485
si:dkey-156n14.5	ENSDARG00000010873	984.555	790.328	1597.24	1330.2	1244.09	1176.47
cdkn1ca	ENSDARG00000010878	487.849	569.147	296.897	401.017	464.132	768.684
mettl13	ENSDARG00000010905	473.622	371.859	928.784	180.47	247.247	283.882
nprl3	ENSDARG00000010918	250.334	208.043	213.635	319.295	214.369	114.209
htra3b	ENSDARG00000010925	70.5258	29.4854	45.0268	252.125	158.749	392.357
syt14a	ENSDARG00000010934	3.70809	18.6104	0.417824	11.4001	3.33061	0
abcb4	ENSDARG00000010936	23.9891	22.2163	21.0859	81.597	50.5328	3.16856
pomgnt2	ENSDARG00000010941	8.01108	12.3905	48.3358	36.2179	50.5678	41.1036
rapgef6	ENSDARG00000010945	334.902	142.48	374.61	349.833	227.846	115.265
cbsb	ENSDARG00000010946	860.681	763.953	1323.35	710.984	799.822	2253.03
kif11	ENSDARG00000010948	2104.98	1713.61	446.082	549.559	333.814	785.925
ndel1a	ENSDARG00000010953	538.495	403.392	431.207	444.732	483.627	631.043
sh3glb1b	ENSDARG00000010956	8818.85	8768.5	4456.53	3076.71	2985.57	6262.52
mpp2b	ENSDARG00000010957	16.2847	0	13.141	47.7339	6.87953	10.79
glmnb	ENSDARG00000010958	4.77167	0	0	0	2.02907	0
fkbp7	ENSDARG00000010962	504.798	612.639	235.06	707.651	848.724	596.775
psma8	ENSDARG00000010965	7428.1	8322.9	6915.18	3970.31	4382.73	8230.87
rab34b	ENSDARG00000010977	6160.49	5746.61	6248.56	2823.61	2548.92	3628.76
trmt1	ENSDARG00000010978	515.7	551.762	647.563	400.11	441.105	586.673
zdhhc3a	ENSDARG00000010981	302.781	312.657	372.861	270.035	305.236	258.227
gtf2a1	ENSDARG00000011000	2810.26	2824.63	3080.09	1764.18	2058.68	2558.89
hnrnpa1a	ENSDARG00000011020	180.557	236.408	123.364	111.159	71.2123	52.6526
pdlim3a	ENSDARG00000011023	0	0	0	11.2978	2.40408	3.09919
zgc:92907	ENSDARG00000011026	342.953	489.276	234.644	190.257	176.758	369.118
fgfr1a	ENSDARG00000011027	53.4324	28.4269	57.0848	209.511	284.069	93.8196
pgbd5	ENSDARG00000011042	248.832	303.98	67.2296	184.251	215.87	165.771
slc17a9b	ENSDARG00000011049	607.059	556.931	599.419	391.082	565.761	583.599
fbxo9	ENSDARG00000011055	1701.8	1997.86	2063.7	2032.81	2009.07	2936.8
camk2b1	ENSDARG00000011065	563.652	422.65	646.903	506.9	495.536	576.781
glra3	ENSDARG00000011066	2.03457	0	184.2	13.7618	13.1263	23.0862
ddx11	ENSDARG00000011072	310.052	393.335	105.323	184.068	203.594	102
zgc:91968	ENSDARG00000011076	21983.3	22743.2	12908.2	11291.3	12084.3	43737.3
wdr3	ENSDARG00000011079	2771.8	2463.27	3631.32	1548.09	1395.1	1441.91
si:dkey-42l23.2	ENSDARG00000011083	146.267	61.1666	10.0655	19.8097	33.5405	26.1736
si:ch211-288d18.1	ENSDARG00000011088	260.735	243.341	555.25	364.828	312.911	205.405
drd2b	ENSDARG00000011091	0	0.648111	0	7.52696	20.5856	0
ccna2	ENSDARG00000011094	3144.58	2878.3	885.504	762.62	503.121	1067.43
chrna10a	ENSDARG00000011113	2.17057	0	3.47492	0	0	0
pptc7a	ENSDARG00000011122	760.548	554.302	1042.85	2196.44	2537.38	1336.75
snrpb	ENSDARG00000011125	7802.93	9083.39	6732.11	4257.94	4799.79	8520.19
dpysl5a	ENSDARG00000011141	392.462	325.915	55.3955	249.631	105.699	116.304
uqcrb	ENSDARG00000011146	2649.97	3827.51	1238.57	1452.25	1896.89	2914.38
rpp14	ENSDARG00000011152	703.813	876.946	699.565	539.114	621.686	940.968
arhgef18a	ENSDARG00000011157	21.7885	33.5294	59.1607	312.417	306.779	170.612
sema3fa	ENSDARG00000011163	26.5149	10.2463	50.2946	532.347	406.746	67.4359
cahz	ENSDARG00000011166	461.572	380.21	353.625	1106.06	1255.02	809.701
ndrg2	ENSDARG00000011170	875.811	783.854	1417.05	3363.39	3265.65	3402.95
si:ch211-12m10.1	ENSDARG00000011171	20.0509	19.1444	26.9167	31.3243	25.2334	12.6709
atp6v1d	ENSDARG00000011175	5905.59	5754.95	4585.74	2363.98	2353.95	4982.37
acvr2aa	ENSDARG00000011188	1115.56	949.824	1357.67	1140.13	1041.16	1008.66
fgfr1b	ENSDARG00000011190	112.993	56.1752	102.915	114.209	154.751	77.2865
dnajc11a	ENSDARG00000011196	1294.67	1225.32	908.655	601.928	588.685	903.34
rplp2l	ENSDARG00000011201	3403.26	5131.28	1305.43	2412.39	2914.17	4782.57
akt2	ENSDARG00000011219	2321.22	1678.6	1756.14	1080.51	984.084	1117.65
ccdc28b	ENSDARG00000011222	302.831	395.088	139.672	179.506	178.482	167.598
pcyt1aa	ENSDARG00000011233	103.789	83.6461	51.1722	74.496	37.8093	87.1053
ppp1r14aa	ENSDARG00000011239	141.479	226.878	77.6674	130.945	161.108	125.291
ift46	ENSDARG00000011240	369.268	374.954	419.012	316.801	360.242	566.42
esrp1	ENSDARG00000011245	36.1874	102.673	475.812	846.951	558.695	1058.89
krr1	ENSDARG00000011246	296.165	487.244	508.206	282.978	201.225	380.042
rnpc3	ENSDARG00000011247	342.222	436.86	645.71	744.762	573.755	562.598
enpp2	ENSDARG00000011257	34.3417	61.139	407.407	2095.16	2240.14	929.321
trpm1a	ENSDARG00000011259	10.1392	0	11.606	33.8818	20.9176	18.0881
traip	ENSDARG00000011262	182.627	178.895	88.2404	42.4799	53.5019	77.201
uqcc2	ENSDARG00000011272	774.555	1016.84	576.744	580.194	757.521	1115.39
tlx2	ENSDARG00000011273	19.7575	0	3.90554	15.9927	5.30506	0
atf7a	ENSDARG00000011298	621.408	662.361	665.598	629.43	551.67	830.96
blzf1	ENSDARG00000011299	833.904	766.701	1039.7	487.187	579.715	732.297
nae1	ENSDARG00000011301	817.942	1023.58	754.309	670.042	603.72	1357.93
stk3	ENSDARG00000011312	2988.15	2745.55	2728.61	1581.63	1316.47	1385.41
adra1ba	ENSDARG00000011317	11.8733	0	11.29	12.8917	22.8505	0
ankrd45	ENSDARG00000011326	20.01	5.09845	10.7421	11.3311	15.6476	3.14714
arhgap33	ENSDARG00000011333	371.225	419.136	747.736	729.073	651.498	653.985
ncaldb	ENSDARG00000011334	483.414	591.009	560.749	737.836	859.3	347.597
nfatc2ip	ENSDARG00000011360	326.291	380.356	577.34	539.193	711.692	470.419
fyna	ENSDARG00000011370	143.304	127.498	172.389	121.761	186.146	32.8151
zgc:64106	ENSDARG00000011371	6.03573	0.6471	8.39421	109.078	191.179	131.511
mknk2a	ENSDARG00000011373	568.934	622.124	359.802	608.73	506.649	288.046
dnase1l4.2	ENSDARG00000011376	196.012	328.142	209.096	292.579	307.279	137.406
fen1	ENSDARG00000011404	3960.1	4420.88	1433.97	1625.81	1704.82	1813.2
rps9	ENSDARG00000011405	3443.75	4750.62	2459.99	3137.76	3670.97	6048.72
col2a1b	ENSDARG00000011407	205.405	174.624	220.908	653.796	685.365	872.835
aadat	ENSDARG00000011410	54.0127	45.6799	38.5796	48.0677	86.6425	4.79962
sigmar1	ENSDARG00000011418	1819.61	2349.86	3618.04	1639.74	1469.5	2370.92
ryr1a	ENSDARG00000011422	7.99117	5.28126	24.6521	107.1	96.2936	25.447
ptger2a	ENSDARG00000011434	165.166	53.0363	62.1611	104.099	97.7824	88.0534
elmsan1a	ENSDARG00000011445	266.054	88.438	461.097	148.57	294.776	117.172
fes	ENSDARG00000011449	133.917	94.5559	73.6339	130.514	158.185	111.577
gsna	ENSDARG00000011459	9731.41	9780.14	7855.97	6377.83	6355.72	8141.54
otub1b	ENSDARG00000011462	1089.58	1425.96	758.865	1243.38	1343	1917.75
LOC100004411	ENSDARG00000011463	4.07854	0	0	1.04591	0	0
afg1la	ENSDARG00000011466	135.55	156.886	53.4189	129.937	170.172	132.28
calcrla	ENSDARG00000011473	98.7757	67.2324	434.269	457.774	398.544	278.746
gnaq	ENSDARG00000011487	288.876	238.564	128.583	110.403	103.224	35.7483
sirt2	ENSDARG00000011488	587.548	684.816	1042.3	1536.62	1400.15	1328.58
scube3	ENSDARG00000011490	28.3957	3.91165	33.5221	82.2616	85.291	146.496
dcun1d3	ENSDARG00000011493	883.578	837.314	717.12	403.918	618.879	523.833
ppm1bb	ENSDARG00000011496	585.6	453.883	732.764	757.939	893.082	973.765
si:ch211-212o1.2	ENSDARG00000011498	1370.41	1317.41	816.956	1060.36	945.354	1057.45
lpcat1	ENSDARG00000011506	769.459	699.474	398.812	325.03	446.701	417.646
rcc2	ENSDARG00000011510	3202.48	3092.5	3220.91	3051.79	3120.72	2704.32
orai1a	ENSDARG00000011515	206.534	230.121	236.264	425.862	323.627	247.384
myl4	ENSDARG00000011519	8.11402	28.6149	5.20962	8.53049	4.30786	29.8044
upb1	ENSDARG00000011521	0	2.56691	0.761474	1.61139	3.61636	0
sema6dl	ENSDARG00000011533	254.988	114.803	168.784	160.466	103.654	229.136
ugt2a5	ENSDARG00000011537	204.872	203.182	274.276	243.298	181.806	183.258
arrb2b	ENSDARG00000011545	3643.07	4014.24	6753.11	5187.04	6162.39	7017.63
atp5pb	ENSDARG00000011553	8330.54	9050.34	5274.5	6769.2	7393.54	11887
spag7	ENSDARG00000011555	2303.78	2233.61	1954.96	1703.7	1778.2	2631.08
sfpq	ENSDARG00000011564	2576.48	2716.88	3685.24	3259.08	3056.34	2932.34
pou6f1	ENSDARG00000011570	309.403	264.961	299.789	188.281	334.896	233.227
calcrlb	ENSDARG00000011571	51.7824	41.4478	66.9911	103.455	144.838	67.8105
abcb11a	ENSDARG00000011573	0	34.9417	182.477	3.02845	5.61567	0
hoxb10a	ENSDARG00000011579	2.03169	4.4685	28.8097	138.083	209.831	98.3748
si:dkey-23k10.5	ENSDARG00000011581	557.638	506.552	662.361	548.952	447.499	403.788
sox5	ENSDARG00000011582	6367.42	5202.45	7998.38	3706.3	3742.67	2695.3
cry1b	ENSDARG00000011583	581.811	659.192	1755	1077.37	1097.55	1006.55
smarcb1b	ENSDARG00000011594	1093.01	1130.53	2001.67	895.215	1091.45	1272.53
atxn2l	ENSDARG00000011597	793.733	1106.78	1041.14	1476.94	1643.41	1337.84
epha4b	ENSDARG00000011600	47.7663	15.7167	121.919	242.472	189.274	300.174
si:dkeyp-117h8.2	ENSDARG00000011602	122.032	174.429	179.761	128.904	251.866	59.7823
dennd6b	ENSDARG00000011605	89.2431	80.8631	106.504	36.7049	26.3653	44.8861
si:ch211-262e15.1	ENSDARG00000011609	968.861	1068.46	2579.98	1670.92	1387.48	1282.68
actr1	ENSDARG00000011611	14246	14322.3	11833.4	6341.7	5262.82	11559.6
rbm39a	ENSDARG00000011613	2893.87	3135.86	4607.77	5435.07	5507.46	4792.51
mybpc3	ENSDARG00000011615	3.74561	2.29746	14.3154	260.982	369.088	125.355
slc26a2	ENSDARG00000011618	311.727	350.644	342.122	458.009	453.416	265.996
scxb	ENSDARG00000011635	0	0.604191	9.42104	9.39234	28.9841	4.71183
syt5b	ENSDARG00000011640	0	7.75276	0.767799	0	0	0
snrpd1	ENSDARG00000011648	4358.05	5892.14	1768.28	1273.72	1555.71	2724.93
twf1b	ENSDARG00000011661	135.534	146.139	175.092	180.894	170.647	239.007
chuk	ENSDARG00000011662	1709.82	1749.04	1932.4	1297.07	1316.95	1171.96
aldoaa	ENSDARG00000011665	18052.3	18620.1	11909.5	11697.3	11272	16193.4
pde6b	ENSDARG00000011671	12.1739	16.3847	23.6709	0	5.99241	13.9511
sema3b	ENSDARG00000011672	0	27.3444	52.4983	87.3919	34.8699	44.4882
prtfdc1	ENSDARG00000011683	892.091	885.185	723.488	393.448	384.038	317.023
ttc36	ENSDARG00000011693	21.4066	7.72881	7.64459	40.5578	50.5235	53.4014
esrrgb	ENSDARG00000011696	2.32535	0	0	2.75172	0	0
ctsll	ENSDARG00000011701	0	0	6.84289	0.529647	13.0648	0
clocka	ENSDARG00000011703	50.8709	94.1425	140.916	67.1631	104.628	56.3555
zgc:56556	ENSDARG00000011723	244.982	244.817	250.562	126.878	129.912	232.556
marveld1	ENSDARG00000011724	1197.76	1114.63	594.1	1598.05	1685.22	1039.17
b9d1	ENSDARG00000011727	371.628	509.129	317.186	447.632	450.534	332.104
u2af2b	ENSDARG00000011740	4052.29	3949.3	2966.19	2513.76	2464.55	2286.12
pigo	ENSDARG00000011743	387.164	344.473	468.78	381.652	347.66	188.914
ints13	ENSDARG00000011764	880.449	800.163	1127.73	646.238	564.137	879.132
cpm	ENSDARG00000011769	19.7263	16.5938	7.4668	48.0991	49.7492	72.8367
dhrs12	ENSDARG00000011770	1650.76	1789.92	2017.5	1049.29	1090.52	1526.77
stag2a	ENSDARG00000011783	865.889	565.594	931.304	789.368	732.459	735.826
tbx6	ENSDARG00000011785	9.99382	11.7646	0	10.6732	0	31.7965
tent5bb	ENSDARG00000011797	211.188	170.471	298.475	620.573	464.838	329.381
wars2	ENSDARG00000011801	301.329	310.849	297.376	239.11	174.817	362.398
mical1	ENSDARG00000011809	272.819	254.97	191.906	274.965	423.089	120.063
batf	ENSDARG00000011818	28.005	29.0067	18.5352	24.3733	19.4643	7.94769
pcnx1	ENSDARG00000011819	426.89	430.004	385.418	386.996	279.9	416.599
plod2	ENSDARG00000011821	264.54	180.489	144.148	412.656	303.057	550.162
pbxip1b	ENSDARG00000011824	170.177	192.989	335.58	768.637	837.79	377.771
cetn3	ENSDARG00000011825	818.66	1066.36	321.7	368.064	328.281	588.652
zgc:100846	ENSDARG00000011837	692.219	583.923	758.662	743.504	690.896	756.933
atp5l	ENSDARG00000011841	3350.28	4880.9	1434.01	2172.77	2801.76	5221.47
chn2	ENSDARG00000011845	458.231	511.806	938.31	461.072	605.301	897.2
map2k5	ENSDARG00000011851	163.063	256.522	179.091	273.045	315.962	99.7216
aak1a	ENSDARG00000011855	164.225	122.945	348.554	497.582	582.198	140.562
ptk7a	ENSDARG00000011863	368.271	551.587	376.052	616.474	618.829	648.72
galnt8a.2	ENSDARG00000011869	0	0	7.6503	18.483	22.4939	0
sp8a	ENSDARG00000011870	2360.45	2348.29	353.323	30.8081	127.614	59.1115
ednraa	ENSDARG00000011876	517.17	400.287	241.783	583.834	883.507	785.376
foxn1	ENSDARG00000011879	4.68656	0	5.75375	9.88632	19.1003	0
mfn1a	ENSDARG00000011884	6.00239	2.56793	5.3509	10.7755	0	0
mrpl19	ENSDARG00000011885	1028.82	1074.47	1516.9	788.235	758.413	1399.37
pdca	ENSDARG00000011886	38.9811	55.5745	9.27498	7.42585	3.58258	18.2726
cry4	ENSDARG00000011890	1630.98	1388.66	653.809	525.106	377.341	697.87
tsg101b	ENSDARG00000011897	297.871	228.669	278.927	301.478	290.915	329.753
itpr2	ENSDARG00000011909	267.256	207.836	367.753	354.664	538.534	349.182
txnl1	ENSDARG00000011921	4292.74	4247.15	3237.7	2642.31	2368.73	3048.59
spns1	ENSDARG00000011925	1156.94	968.302	1470.31	1478.56	1204.3	2220.77
tpgs2	ENSDARG00000011926	123.355	181.845	112.931	81.4185	80.3126	186.096
plp1b	ENSDARG00000011929	99.33	127.007	514.82	1152.75	1245.81	331.835
prkcbp1l	ENSDARG00000011932	1497.04	1299.04	962.323	944.587	844.701	541.532
gyg1a	ENSDARG00000011934	2029.93	2214.94	1695.6	1608.58	1466.81	2309.17
bmpr2a	ENSDARG00000011941	277.836	319.585	517.494	531	534.443	473.252
slc35e1	ENSDARG00000011945	622.189	642.183	588.453	822.684	807.182	619.636
insra	ENSDARG00000011948	620.141	475.073	606.244	549.09	450.645	448.227
dlx4a	ENSDARG00000011956	0	6.36331	12.9947	43.0798	39.7177	36.2667
ctnnbl1	ENSDARG00000011958	1975.99	1664.33	1565.53	1173.23	973.859	1835.38
csrp2	ENSDARG00000011961	688.134	612.225	1502.04	1575.15	1832.83	2465.84
slc35d1a	ENSDARG00000011973	470.546	405.225	466.653	422.53	483.49	567.071
fmn1	ENSDARG00000011975	2.0094	0	23.4707	1.06229	5.98874	18.7427
zgc:136908	ENSDARG00000011983	7.97363	7.19705	19.4941	56.4534	63.8903	36.6351
bfsp2	ENSDARG00000011998	9.03908	7.01918	2.57819	9.06861	0	1.79285
ybey	ENSDARG00000011999	71.6815	119.377	49.0227	44.8822	25.4328	74.7507
slc38a7	ENSDARG00000012002	198.161	315.213	309.279	424.378	363.942	331.855
mob2b	ENSDARG00000012005	793.861	625.75	730.794	787.608	944.879	1061.45
cpa6	ENSDARG00000012013	0	0	0.282649	21.235	8.72895	10.1833
hpgd	ENSDARG00000012016	2.02952	10.7998	10.9263	85.092	83.9942	129.179
glra1	ENSDARG00000012019	36.2459	56.803	14.2118	14.4483	86.117	70.6148
kdsr	ENSDARG00000012021	940.842	727.574	846.766	420.541	498.858	343.92
hs6st2	ENSDARG00000012025	817.112	846.994	963.794	769.51	896.183	825.608
dnaaf1	ENSDARG00000012030	22.3243	12.335	3.07431	39.4517	3.59022	75.8411
zgc:100832	ENSDARG00000012035	595.975	455.489	656.942	456.171	448.863	635.029
ttc26	ENSDARG00000012039	224.713	185.903	283.777	303.409	343.502	347.479
rnf19a	ENSDARG00000012040	1935.35	1935.99	1677.16	1398.43	1350.68	1127.32
polr3gla	ENSDARG00000012044	202.787	272.345	151.406	68.2282	53.675	99.6781
mettl21a	ENSDARG00000012051	193.156	194.918	75.2345	139.191	110.725	154.384
mtnr1al	ENSDARG00000012057	9.98386	20.9421	2.30318	2.69754	0	15.835
thbs3b	ENSDARG00000012060	0	0	0	0.98494	2.59038	0
dcn	ENSDARG00000012066	1910.28	2144.5	2486.94	12906	15036.1	9820.37
angptl1a	ENSDARG00000012071	257.847	202.323	902.793	4789.76	4845.82	2905.39
dmac2l	ENSDARG00000012072	281.173	324.236	306.895	386.291	404.886	550.783
kif15	ENSDARG00000012073	926.249	869.642	194.193	334.722	269.386	208.88
apoa1a	ENSDARG00000012076	9.83024	0	6.86632	0	0	7.90021
meis1b	ENSDARG00000012078	3471.85	2996.94	1800.91	2200.29	1823.99	1208.45
c19h1orf109	ENSDARG00000012113	686.741	763.51	510.213	245.851	253.812	439.533
zgc:109965	ENSDARG00000012126	4.02869	7.15264	0	1.07722	0	0
fbxl2	ENSDARG00000012135	331.664	383.482	492.03	365.371	249.432	252.837
cyp46a1.1	ENSDARG00000012137	0	8.45136	29.506	21.9237	5.99057	12.2966
sgce	ENSDARG00000012138	4726.44	4688.95	3917.2	2901.96	2977.73	3913.72
ccnl1b	ENSDARG00000012140	2797.09	3066.46	5514.36	4780.26	3974.35	2666.53
papolg	ENSDARG00000012141	1025.3	985.036	1220.37	932.476	721.608	663.981
emc7	ENSDARG00000012144	3111.19	3171.15	4841.77	3117.07	3174.82	3258.89
rab4b	ENSDARG00000012177	325.614	368.23	415.586	376.934	304.153	286.164
zgc:162872	ENSDARG00000012184	25.4656	20.5782	52.189	40.48	37.4328	22.2593
cant1a	ENSDARG00000012192	1303.39	1400.41	1143.99	1321.95	1357.71	1542.92
scp2a	ENSDARG00000012194	568.675	462.327	431.439	416.185	344.057	451.296
fer	ENSDARG00000012196	157.311	163.858	189.37	189.883	253.596	211.413
gpt2	ENSDARG00000012199	396.96	452.609	335.351	704.339	697.713	661.08
si:dkey-166c18.1	ENSDARG00000012204	60.7295	56.146	442.582	183.249	235.826	194.743
umps	ENSDARG00000012215	1077.75	1065.8	742.941	536.408	353.232	961.718
dpf2	ENSDARG00000012219	769.182	901.134	629.179	631.068	568.33	718.003
nup35	ENSDARG00000012222	688.14	677.295	671.452	609.268	513.296	746.634
psme3	ENSDARG00000012234	2278.43	2523.98	2221.04	2026.01	1889.73	2180.07
ube2e3	ENSDARG00000012244	2930.12	3063.48	3134.18	2311.91	2761	1952.81
def6a	ENSDARG00000012247	217.75	336.729	367.809	351.451	198.706	309.224
rgma	ENSDARG00000012248	777.041	627.216	934.794	281.395	264.341	496.242
eftud2	ENSDARG00000012261	1186.32	1048.32	1842.83	942.066	941.198	1368.42
pacc1	ENSDARG00000012271	934.165	781.885	655.687	622.913	647.573	563.031
eif4e1c	ENSDARG00000012274	2279.8	2221.69	1170.9	1338.91	1466.25	1924.69
katnal2	ENSDARG00000012275	0	23.6771	26.9345	3.2209	12.0256	3.12726
bcs1l	ENSDARG00000012295	416.41	468.288	295.692	197.383	259.995	274.19
syt13	ENSDARG00000012306	0	0	2.15455	61.3233	105.234	0
myoz2a	ENSDARG00000012311	0	7.37144	8.07045	95.7972	138.878	19.6698
usp25	ENSDARG00000012314	2464.83	1783.19	2594.42	1200.31	1000.23	1015.93
zgc:110269	ENSDARG00000012325	1251.61	1237.26	998.529	614.003	727.98	1326.19
ptpn11b	ENSDARG00000012340	352.758	317.375	449.113	684.957	603.972	253.116
capn9	ENSDARG00000012341	82.0272	86.7241	435.946	958.368	664.467	1056.94
nacad	ENSDARG00000012347	964.611	943.465	380.283	457.773	410.925	114.657
vipr2	ENSDARG00000012353	8.01516	1.91834	3.0665	24.2018	14.4581	0
galnt8a.1	ENSDARG00000012355	14.3261	5.87792	17.0107	24.9824	26.3077	10.6559
fbp2	ENSDARG00000012366	0	0	3.02021	51.6073	60.8572	17.2435
ttc21b	ENSDARG00000012368	117.761	154.253	193.25	184.102	210.741	170.168
rdh10b	ENSDARG00000012369	849.876	643.663	381.588	436.241	378.329	830.947
naa35	ENSDARG00000012378	1314.57	1276.76	1372.04	1139.15	1235.35	1751.51
hsc70	ENSDARG00000012381	30.0035	17.6064	67.1374	394.03	503.773	117.355
pdha1a	ENSDARG00000012387	3817.3	3282.45	3164.07	3691.75	3139.08	4001.67
cox4i1l	ENSDARG00000012388	1183.25	1593.59	102.187	161.488	192.192	370.087
adar	ENSDARG00000012389	744.857	609.75	1054.33	500.786	427.611	319.997
kcnk5b	ENSDARG00000012390	56.7167	96.8227	506.396	545.753	513.302	454.579
mmp13a	ENSDARG00000012395	6027.32	6380.48	152.267	165.383	117.967	1137.24
eya4	ENSDARG00000012397	7.33902	4.90381	8.85193	37.5959	28.7588	132.044
adssl	ENSDARG00000012399	3712.26	3755.37	2814.8	2425.81	2168.76	3196.97
[truncated: 18,683 more rows]

## Sheet: DESeq2
Gene Name	Ensembl ID	baseMean	log2FoldChange	lfcSE	pvalue	padj	description	Column1	Column2	Column3	Column4	Column5	Column6	Column7	Column8	Column9	Column10	Column11	Column12	Column13	Column14	Column15	Column16	Column17	Column18	Column19	Column20	Column21	Column22	Column23	Column24	Column25	Column26	Column27	Column28	Column29	Column30	Column31	Column32	Column33	Column34	Column35	Column36	Column37	Column38	Column39	Column40	Column41	Column42
enam	ENSDARG00000092730	93.8278	11.1235	3.01571	2.12e-14	5.78e-12	enamelin [Source:ZFIN;Acc:ZDB-GENE-071005-4]
lingo1b	ENSDARG00000035899	28.1496	9.03687	2.87081	3.22e-09	2.21e-07	leucine rich repeat and Ig domain containing 1b [Source:NCBI gene;Acc:447837]
adgrf6	ENSDARG00000042829	17.7987	8.14435	2.87224	4.24e-07	1.53e-05	si:dkey-30j22.1 [Source:ZFIN;Acc:ZDB-GENE-041001-184]
fer1l6	ENSDARG00000019316	17.7678	8.13275	2.87179	4.39e-07	1.58e-05	fer-1 like family member 6 [Source:ZFIN;Acc:ZDB-GENE-070912-312]
asb14a	ENSDARG00000008473	15.8821	7.76042	2.97996	6.69e-06	0.000156258	ankyrin repeat and SOCS box containing 14a [Source:ZFIN;Acc:ZDB-GENE-140106-2]
slc8a1a	ENSDARG00000013422	15.1427	7.56739	3.07372	2.5e-05	0.000460303	solute carrier family 8 member 1a [Source:ZFIN;Acc:ZDB-GENE-050809-1]
zp2l2	ENSDARG00000004898	13.5305	7.54493	2.91294	6.7e-06	0.000156297	zona pellucida glycoprotein 2, like 2 [Source:ZFIN;Acc:ZDB-GENE-060818-4]
cdh31	ENSDARG00000035796	14.3843	7.51347	3.03603	2.17e-05	0.00040978	cadherin 31 [Source:ZFIN;Acc:ZDB-GENE-110407-4]
htr1b	ENSDARG00000053987	13.6025	7.47263	2.96004	1.27e-05	0.000265623	5-hydroxytryptamine (serotonin) receptor 1B [Source:ZFIN;Acc:ZDB-GENE-081022-141]
igfn1.1	ENSDARG00000005526	12.4188	7.31474	2.95344	1.88e-05	0.000366002	immunoglobulin like and fibronectin type III domain containing 1, tandem duplicate 1 [Source:ZFIN;Acc:ZDB-GENE-050327-30]
lhx9	ENSDARG00000056979	13.0979	7.22046	3.09937	6.12e-05	0.000957777	LIM homeobox 9 [Source:NCBI gene;Acc:550405]
zgc.112408	ENSDARG00000016207	11.9388	7.21793	2.97146	2.79e-05	0.000505028	zgc:112408 [Source:ZFIN;Acc:ZDB-GENE-050417-63]
map1lc3c	ENSDARG00000100528	35.1517	7.10844	1.77861	2.09e-06	5.84e-05	microtubule-associated protein 1 light chain 3 gamma [Source:ZFIN;Acc:ZDB-GENE-040426-1080]
olfcq13	ENSDARG00000029635	36.8109	6.9119	1.67786	4.57e-07	1.62e-05	olfactory receptor C family, q13 [Source:ZFIN;Acc:ZDB-GENE-060503-830]
actn3a	ENSDARG00000013755	26.4823	6.78318	1.50578	2.13e-07	8.39e-06	actinin alpha 3a [Source:ZFIN;Acc:ZDB-GENE-000329-9]
tmem41ab	ENSDARG00000026771	9.91564	6.76207	3.02219	0.000102648	0.00147156	transmembrane protein 41ab [Source:NCBI gene;Acc:406356]
igfbp6a	ENSDARG00000070941	239.734	6.69034	0.818926	3.65e-17	1.94e-14	insulin-like growth factor binding protein 6a [Source:ZFIN;Acc:ZDB-GENE-090521-1]
trmt9b	ENSDARG00000102636	10.132	6.56977	3.2065	0.000295223	0.00344438	tRNA methyltransferase 9B [Source:ZFIN;Acc:ZDB-GENE-030131-4851]
zgc.136333	ENSDARG00000088013	9.00702	6.56858	3.01178	0.000140163	0.00190408	zgc:136333 [Source:ZFIN;Acc:ZDB-GENE-060616-143]
rab3db	ENSDARG00000101534	9.18843	6.56364	3.05585	0.000173021	0.00226445	RAB3D, member RAS oncogene family, b [Source:ZFIN;Acc:ZDB-GENE-040718-428]
mybpc1	ENSDARG00000045560	105.456	6.47044	1.08829	4.91e-10	4.35e-08	myosin binding protein C, slow type [Source:ZFIN;Acc:ZDB-GENE-041114-196]
cyp8b3	ENSDARG00000097559	1526.7	6.39374	0.683241	2.09e-22	4.34e-19	cytochrome P450, family 8, subfamily B, polypeptide 3 [Source:ZFIN;Acc:ZDB-GENE-040912-153]
adprhl1	ENSDARG00000041589	10.0907	6.31868	3.4332	0.000693344	0.00669587	ADP-ribosylhydrolase like 1 [Source:NCBI gene;Acc:450012]
LOC100149701	ENSDARG00000062830	8.80797	6.30338	3.18173	0.000393324	0.00430458	terminal nucleotidyltransferase 5D [Source:ZFIN;Acc:ZDB-GENE-091118-44]
aoc1	ENSDARG00000061355	8.02494	6.24304	3.0679	0.000300781	0.0034935	amine oxidase copper containing 1 [Source:ZFIN;Acc:ZDB-GENE-061103-112]
fbxo40.2	ENSDARG00000091119	8.35815	6.23771	3.13221	0.000368632	0.00410474	F-box protein 40, tandem duplicate 2 [Source:ZFIN;Acc:ZDB-GENE-120215-105]
grik1a	ENSDARG00000069139	8.77991	6.17897	3.26368	0.000557869	0.00567833	glutamate receptor, ionotropic, kainate 1a [Source:ZFIN;Acc:ZDB-GENE-030131-6502]
muc13a	ENSDARG00000069559	30.9655	6.15743	1.3075	2.11e-07	8.33e-06	mucin 13a, cell surface associated [Source:ZFIN;Acc:ZDB-GENE-061207-26]
tnnt2a	ENSDARG00000020610	8.51959	6.14003	3.26704	0.000601062	0.00598293	troponin T type 2a (cardiac) [Source:ZFIN;Acc:ZDB-GENE-000626-1]
LOC571431	ENSDARG00000056909	31.1807	6.13643	1.37951	6.48e-07	2.19e-05	epidermal growth factor receptor-like [Source:NCBI gene;Acc:571431]
tnni1d	ENSDARG00000073766	207.823	6.11467	0.851045	4.88e-14	1.2e-11	troponin I, skeletal, slow d [Source:ZFIN;Acc:ZDB-GENE-040718-374]
zgc.172270	ENSDARG00000003632	7.76904	6.08293	3.14753	0.000482414	0.0050338	zgc:172270 [Source:ZFIN;Acc:ZDB-GENE-080204-67]
cmya5	ENSDARG00000061379	18.4113	6.07365	1.64003	8.53e-06	0.000191661	cardiomyopathy associated 5 [Source:ZFIN;Acc:ZDB-GENE-070630-1]
tnni2b.1	ENSDARG00000035958	27.1962	6.03089	1.92769	3.76e-05	0.000649555	troponin I type 2b (skeletal, fast), tandem duplicate 1 [Source:ZFIN;Acc:ZDB-GENE-050417-49]
uraha	ENSDARG00000100719	994.762	6.00595	0.774932	5.41e-16	2.16e-13	urate (5-hydroxyiso-) hydrolase a [Source:NCBI gene;Acc:751742]
cav3	ENSDARG00000024141	29.448	5.98955	1.43779	2.12e-06	5.89e-05	caveolin 3 [Source:ZFIN;Acc:ZDB-GENE-050522-426]
cyp8b2	ENSDARG00000097556	589.544	5.95424	0.599336	6.46e-25	2.68e-21	cytochrome P450, family 8, subfamily B, polypeptide 2 [Source:ZFIN;Acc:ZDB-GENE-080212-9]
cavin4b	ENSDARG00000056743	56.0874	5.92485	1.09508	8.36e-09	5.16e-07	caveolae associated protein 4b [Source:ZFIN;Acc:ZDB-GENE-041212-87]
si.ch73.97h19.2	ENSDARG00000100818	7.23	5.86491	3.1906	0.000695398	0.00670946	si:ch73-97h19.2 [Source:ZFIN;Acc:ZDB-GENE-120214-33]
si.dkeyp.50d11.2	ENSDARG00000055338	7.54154	5.859	3.28633	0.000853281	0.0078844	si:dkeyp-50d11.2 [Source:ZFIN;Acc:ZDB-GENE-091113-22]
fgf16	ENSDARG00000042233	25.4287	5.82076	1.34753	1.24e-06	3.8e-05	fibroblast growth factor 16 [Source:NCBI gene;Acc:692065]
mylk3	ENSDARG00000076348	20.2689	5.80262	1.74553	1.39e-05	0.000285282	myosin light chain kinase 3 [Source:NCBI gene;Acc:561635]
myoz2b	ENSDARG00000037266	196.071	5.63205	1.78379	4.24e-05	0.000716589	myozenin 2b [Source:ZFIN;Acc:ZDB-GENE-040426-1853]
myl10	ENSDARG00000062592	3288.51	5.62836	0.774948	2.11e-14	5.78e-12	myosin, light chain 10, regulatory [Source:ZFIN;Acc:ZDB-GENE-050417-421]
carm1l	ENSDARG00000091531	163.724	5.59279	1.07092	6.21e-09	3.94e-07	coactivator-associated arginine methyltransferase 1, like [Source:ZFIN;Acc:ZDB-GENE-090312-219]
oxgr1a.1	ENSDARG00000033684	39.7994	5.54635	0.997352	1.2e-09	9.32e-08	oxoglutarate (alpha-ketoglutarate) receptor 1a, tandem duplicate 1 [Source:ZFIN;Acc:ZDB-GENE-060421-6734]
rapsn	ENSDARG00000041133	6.54546	5.52077	3.3312	0.00129105	0.0109581	receptor-associated protein of the synapse, 43kD [Source:ZFIN;Acc:ZDB-GENE-030313-1]
wu.fb80c09	ENSDARG00000112959	21.4013	5.50125	1.39724	6.05e-06	0.000144604	wu:fb80c09 [Source:NCBI gene;Acc:103909608]
ldb3a	ENSDARG00000056322	59.3403	5.45549	1.17728	2.79e-07	1.06e-05	LIM domain binding 3a [Source:ZFIN;Acc:ZDB-GENE-040121-6]
actc1c	ENSDARG00000079111	1120.13	5.44942	0.744923	1.72e-14	4.89e-12	actin alpha cardiac muscle 1c [Source:ZFIN;Acc:ZDB-GENE-040625-46]
zgc.172065	ENSDARG00000078093	20.1619	5.4086	1.40455	8.56e-06	0.000192068	zgc:172065 [Source:ZFIN;Acc:ZDB-GENE-080214-2]
nkd2b	ENSDARG00000055271	34.4214	5.38039	1.21772	9.61e-07	3.09e-05	Danio rerio NKD inhibitor of WNT signaling pathway 2a (nkd2a), mRNA. [Source:RefSeq mRNA;Acc:NM_001098197]
nkd2a	ENSDARG00000055271	34.4214	5.38039	1.21772	9.61e-07	3.09e-05	Danio rerio NKD inhibitor of WNT signaling pathway 2a (nkd2a), mRNA. [Source:RefSeq mRNA;Acc:NM_001098197]
LOC100330650	ENSDARG00000116988	98.6641	5.38015	0.651514	4.38e-17	2.22e-14	alpha-2B adrenergic receptor-like [Source:NCBI gene;Acc:100330650]
sparcl2	ENSDARG00000097063	6.20019	5.37303	3.35581	0.00151517	0.0124824	SPARC-like 2 [Source:ZFIN;Acc:ZDB-GENE-131127-575]
leap2	ENSDARG00000104654	234.35	5.36531	0.849308	1.33e-11	1.87e-09	liver-expressed antimicrobial peptide 2 [Source:ZFIN;Acc:ZDB-GENE-081022-131]
il19l	ENSDARG00000090344	19.5239	5.34704	1.39074	8.86e-06	0.00019733	interleukin 19 like [Source:ZFIN;Acc:ZDB-GENE-071121-1]
crispld1a	ENSDARG00000077275	21.0314	5.32301	1.43397	1.34e-05	0.000277049	cysteine-rich secretory protein LCCL domain containing 1a [Source:ZFIN;Acc:ZDB-GENE-090612-1]
pip4k2cb	ENSDARG00000091637	30.1112	5.30158	1.22153	1.78e-06	5.13e-05	phosphatidylinositol-5-phosphate 4-kinase, type II, gamma b [Source:ZFIN;Acc:ZDB-GENE-141212-236]
phyhipla	ENSDARG00000003998	32.9893	5.29235	1.03468	2.37e-08	1.27e-06	phytanoyl-CoA 2-hydroxylase interacting protein-like a [Source:ZFIN;Acc:ZDB-GENE-061215-64]
myl13	ENSDARG00000042245	4064.93	5.16943	1.49072	1.62e-05	0.000323675	myosin, light chain 13 [Source:ZFIN;Acc:ZDB-GENE-040426-1593]
dmrt2a	ENSDARG00000015072	68.7985	5.16424	0.755841	3.06e-13	6.05e-11	doublesex and mab-3 related transcription factor 2a [Source:ZFIN;Acc:ZDB-GENE-990621-7]
gfra4b	ENSDARG00000074582	57.3596	5.15255	0.997014	2.23e-08	1.2e-06	GDNF family receptor alpha 4b [Source:ZFIN;Acc:ZDB-GENE-130530-757]
zgc.91999	ENSDARG00000105001	61.1183	5.11182	1.02984	6.17e-08	2.94e-06	zgc:91999 [Source:ZFIN;Acc:ZDB-GENE-040801-241]
cavin4a	ENSDARG00000038658	55.7708	5.09324	1.02335	5.7e-08	2.75e-06	caveolae associated protein 4a [Source:NCBI gene;Acc:552940]
cyp8b1	ENSDARG00000053068	128.779	5.08426	0.792945	1.66e-11	2.24e-09	cytochrome P450, family 8, subfamily B, polypeptide 1 [Source:ZFIN;Acc:ZDB-GENE-040808-53]
pvalb1	ENSDARG00000037789	384.768	5.08171	0.795706	9.44e-12	1.36e-09	parvalbumin 1 [Source:ZFIN;Acc:ZDB-GENE-040625-57]
tnnt2e	ENSDARG00000045822	856.602	5.06073	0.852747	1.62e-10	1.64e-08	troponin T2e, cardiac [Source:ZFIN;Acc:ZDB-GENE-041210-27]
igfbp1b	ENSDARG00000038666	39.895	5.05832	1.11823	2.04e-07	8.13e-06	insulin-like growth factor binding protein 1b [Source:ZFIN;Acc:ZDB-GENE-081210-3]
adgrf3a	ENSDARG00000087870	73.6386	5.05766	0.853789	4.45e-10	3.96e-08	adhesion G protein-coupled receptor F3a [Source:ZFIN;Acc:ZDB-GENE-131121-607]
tnnc1b	ENSDARG00000037539	1627.39	5.05748	0.798039	1.25e-11	1.76e-09	troponin C type 1b (slow) [Source:ZFIN;Acc:ZDB-GENE-040625-62]
pthlha	ENSDARG00000031737	23.5584	5.04633	1.1954	1.56e-06	4.59e-05	parathyroid hormone-like hormone a [Source:ZFIN;Acc:ZDB-GENE-050119-9]
sync	ENSDARG00000035944	14.4083	5.04359	2.54067	0.00126041	0.0107508	syncoilin, intermediate filament protein [Source:ZFIN;Acc:ZDB-GENE-060503-747]
pvalb3	ENSDARG00000022817	965.866	5.01281	0.680553	1.18e-14	3.54e-12	parvalbumin 3 [Source:ZFIN;Acc:ZDB-GENE-040426-945]
shisa9b	ENSDARG00000052642	34.0273	5.00282	1.26841	5.87e-06	0.000140983	shisa family member 9b [Source:NCBI gene;Acc:566015]
mylpfa	ENSDARG00000053254	2155.43	5.00025	0.736727	5.68e-13	1.06e-10	myosin light chain, phosphorylatable, fast skeletal muscle a [Source:ZFIN;Acc:ZDB-GENE-990712-15]
pvalb4	ENSDARG00000024433	2033.86	4.99286	0.683595	1.32e-14	3.9e-12	parvalbumin 4 [Source:ZFIN;Acc:ZDB-GENE-040625-48]
lrrc4ba	ENSDARG00000004597	22.7886	4.9759	1.52341	1.85e-05	0.000362061	leucine rich repeat containing 4Ba [Source:ZFIN;Acc:ZDB-GENE-080327-25]
tnni1c	ENSDARG00000042559	349.3	4.94209	0.927174	4.94e-09	3.25e-07	troponin I, skeletal, slow c [Source:ZFIN;Acc:ZDB-GENE-060825-192]
pvalb2	ENSDARG00000002768	171.614	4.88402	0.753328	8.91e-12	1.32e-09	parvalbumin 2 [Source:NCBI gene;Acc:58028]
pfkmb	ENSDARG00000060797	48.0651	4.88384	0.791078	6.39e-11	7.47e-09	phosphofructokinase, muscle b [Source:ZFIN;Acc:ZDB-GENE-081114-1]
mybpc3	ENSDARG00000011615	129.297	4.86169	0.757992	1.39e-11	1.93e-09	myosin binding protein C, cardiac [Source:ZFIN;Acc:ZDB-GENE-070112-2362]
omd	ENSDARG00000093600	74.2913	4.85744	1.15797	1.62e-06	4.72e-05	osteomodulin [Source:ZFIN;Acc:ZDB-GENE-060503-756]
syt13	ENSDARG00000012306	28.1187	4.85606	2.07499	0.00060783	0.00603582	synaptotagmin XIII [Source:ZFIN;Acc:ZDB-GENE-050417-135]
nme2b.2	ENSDARG00000099420	3576.77	4.85318	0.759961	9.17e-12	1.33e-09	NME/NM23 nucleoside diphosphate kinase 2b, tandem duplicate 2 [Source:ZFIN;Acc:ZDB-GENE-000210-33]
cpa6	ENSDARG00000012013	6.73831	4.84849	2.30418	0.000995255	0.00887982	carboxypeptidase A6 [Source:ZFIN;Acc:ZDB-GENE-091204-331]
hes2.2	ENSDARG00000068168	10.6424	4.84641	2.06369	0.000718208	0.00690065	hes family bHLH transcription factor 2, tandem duplicate 2 [Source:ZFIN;Acc:ZDB-GENE-060825-55]
si.dkey.70p6.1	ENSDARG00000092039	33.8603	4.84396	1.36661	2.5e-05	0.000460303	si:dkey-70p6.1 [Source:ZFIN;Acc:ZDB-GENE-040724-140]
tnnt3b	ENSDARG00000068457	1014.56	4.82155	0.600526	7.41e-17	3.5e-14	troponin T type 3b (skeletal, fast) [Source:ZFIN;Acc:ZDB-GENE-030520-2]
rims2a	ENSDARG00000101606	19.7107	4.80641	1.39712	4.2e-05	0.000712919	regulating synaptic membrane exocytosis 2a [Source:ZFIN;Acc:ZDB-GENE-040426-1656]
tnni2a.4	ENSDARG00000029069	218.084	4.80247	0.743453	7.37e-12	1.11e-09	troponin I type 2a (skeletal, fast), tandem duplicate 4 [Source:ZFIN;Acc:ZDB-GENE-040625-119]
tnni2a.3	ENSDARG00000013752	236.981	4.79352	0.601365	1.32e-16	5.71e-14	troponin I type 2a (skeletal, fast), tandem duplicate 3 [Source:ZFIN;Acc:ZDB-GENE-040718-80]
ca15a	ENSDARG00000015654	16.0587	4.7927	1.67787	0.00021477	0.00269359	carbonic anhydrase XVa [Source:ZFIN;Acc:ZDB-GENE-070424-7]
tnni4b.2	ENSDARG00000036671	252.071	4.78153	0.813837	2.5e-10	2.4e-08	troponin I4b, tandem duplicate 2 [Source:ZFIN;Acc:ZDB-GENE-040625-81]
acot11b	ENSDARG00000042122	14.6914	4.72713	1.55262	0.000134064	0.00183931	acyl-CoA thioesterase 11b [Source:ZFIN;Acc:ZDB-GENE-051127-37]
pgam2	ENSDARG00000057571	403.889	4.72635	0.713502	2.19e-12	3.69e-10	phosphoglycerate mutase 2 (muscle) [Source:ZFIN;Acc:ZDB-GENE-040116-6]
si.ch211.171h4.3	ENSDARG00000020455	13.6129	4.66537	2.65542	0.00184968	0.014556	si:ch211-171h4.3 [Source:ZFIN;Acc:ZDB-GENE-081031-85]
zgc.64106	ENSDARG00000011371	74.4742	4.65998	0.789685	1.56e-10	1.59e-08	zgc:64106 [Source:ZFIN;Acc:ZDB-GENE-040426-1370]
myhc4	ENSDARG00000035438	406.344	4.65909	0.814672	5.86e-10	5.02e-08	myosin heavy chain 4 [Source:ZFIN;Acc:ZDB-GENE-030131-6206]
LOC100535423	ENSDARG00000099416	89.224	4.64728	0.642494	4.01e-14	1.01e-11	lymphocyte antigen 6 family member M3 [Source:ZFIN;Acc:ZDB-GENE-131127-450]
ddc	ENSDARG00000016494	289.539	4.64291	1.72849	0.00016525	0.00217734	dopa decarboxylase [Source:ZFIN;Acc:ZDB-GENE-040426-2656]
hsd3b1	ENSDARG00000069926	9.2379	4.61818	1.93168	0.00068439	0.00663411	hydroxy-delta-5-steroid dehydrogenase, 3 beta- and steroid delta-isomerase 1 [Source:ZFIN;Acc:ZDB-GENE-081105-30]
mustn1b	ENSDARG00000089086	179.677	4.60151	0.92337	3.28e-08	1.72e-06	musculoskeletal, embryonic nuclear protein 1b [Source:ZFIN;Acc:ZDB-GENE-111129-2]
tnnc2	ENSDARG00000070835	683.467	4.59865	0.650798	8.75e-14	2.02e-11	troponin C type 2 (fast) [Source:ZFIN;Acc:ZDB-GENE-000322-2]
efcc1	ENSDARG00000077826	83.1188	4.58612	0.940136	4e-08	2.03e-06	EF-hand and coiled-coil domain containing 1 [Source:ZFIN;Acc:ZDB-GENE-120813-3]
rbfox1l	ENSDARG00000021184	15.8899	4.57925	1.51738	0.000157964	0.00209917	RNA binding fox-1 homolog 1, like [Source:NCBI gene;Acc:407613]
smpx	ENSDARG00000045302	250.412	4.57676	0.876437	8.41e-09	5.17e-07	small muscle protein X-linked [Source:ZFIN;Acc:ZDB-GENE-040704-24]
ccl44	ENSDARG00000074772	240.036	4.57446	0.441349	6.39e-26	3.31e-22	chemokine (C-C motif) ligand 44 [Source:ZFIN;Acc:ZDB-GENE-131121-642]
fbp2	ENSDARG00000012366	22.1214	4.57103	1.34714	4.79e-05	0.000787279	fructose-1,6-bisphosphatase 2 [Source:ZFIN;Acc:ZDB-GENE-040822-23]
actc1b	ENSDARG00000099197	8599.44	4.54745	0.760985	1.18e-10	1.25e-08	actin alpha cardiac muscle 1b [Source:ZFIN;Acc:ZDB-GENE-000322-1]
asip1	ENSDARG00000077858	91.9932	4.54437	0.686457	2.45e-12	4.1e-10	agouti signaling protein 1 [Source:ZFIN;Acc:ZDB-GENE-060215-1]
txlnba	ENSDARG00000020594	47.6929	4.54312	0.917308	7.25e-08	3.36e-06	taxilin beta a [Source:ZFIN;Acc:ZDB-GENE-030131-322]
tnni4b.1	ENSDARG00000092999	293.27	4.53421	0.698986	6.49e-12	1.02e-09	troponin I4b, tandem duplicate 1 [Source:ZFIN;Acc:ZDB-GENE-090312-198]
si.ch211.125e6.5	ENSDARG00000069381	53.314	4.52165	1.07462	1.31e-06	4.01e-05	si:ch211-125e6.5 [Source:ZFIN;Acc:ZDB-GENE-070912-39]
aqp1a.1	ENSDARG00000023713	1267.8	4.50112	0.772041	3.01e-10	2.82e-08	aquaporin 1a (Colton blood group), tandem duplicate 1 [Source:ZFIN;Acc:ZDB-GENE-030131-7764]
adgre9	ENSDARG00000096577	12.2229	4.48767	1.58095	0.000268722	0.00323152	adhesion G protein-coupled receptor E9 [Source:ZFIN;Acc:ZDB-GENE-121214-61]
wnt9a	ENSDARG00000063437	68.2477	4.4762	0.885645	1.51e-08	8.68e-07	wingless-type MMTV integration site family, member 9A [Source:ZFIN;Acc:ZDB-GENE-060825-97]
hpse2	ENSDARG00000078163	54.9305	4.47592	0.874957	2.78e-08	1.47e-06	heparanase 2 [Source:ZFIN;Acc:ZDB-GENE-090313-378]
cyp2r1	ENSDARG00000056587	254.837	4.43852	0.788404	7.88e-10	6.62e-08	cytochrome P450, family 2, subfamily R, polypeptide 1 [Source:ZFIN;Acc:ZDB-GENE-110114-1]
tnni4a	ENSDARG00000099870	64.4585	4.43787	1.25358	2.19e-05	0.00041255	troponin I4a [Source:ZFIN;Acc:ZDB-GENE-041010-75]
tnni1b	ENSDARG00000052708	35.8891	4.4256	1.05442	2.12e-06	5.91e-05	troponin I type 1b (skeletal, slow) [Source:ZFIN;Acc:ZDB-GENE-041212-37]
entpd8	ENSDARG00000005565	596.118	4.41747	0.594025	6.67e-15	2.1e-12	ectonucleoside triphosphate diphosphohydrolase 8 [Source:ZFIN;Acc:ZDB-GENE-040724-142]
plin6	ENSDARG00000076844	67.8682	4.41633	1.10349	4.1e-06	0.000104071	perilipin 6 [Source:ZFIN;Acc:ZDB-GENE-070410-23]
acana	ENSDARG00000035891	18.1353	4.40857	1.72586	0.000490421	0.00509429	aggrecan a [Source:ZFIN;Acc:ZDB-GENE-050208-221]
chrm4a	ENSDARG00000069254	28.2366	4.39203	1.57495	9.32e-05	0.00135959	cholinergic receptor, muscarinic 4a [Source:ZFIN;Acc:ZDB-GENE-090410-6]
col9a3	ENSDARG00000037845	67.6645	4.36526	0.737081	4.32e-10	3.86e-08	collagen, type IX, alpha 3 [Source:ZFIN;Acc:ZDB-GENE-030131-9799]
spic	ENSDARG00000012435	17.3605	4.36304	1.60306	0.000329246	0.00375062	Spi-C transcription factor (Spi-1/PU.1 related) [Source:ZFIN;Acc:ZDB-GENE-040912-47]
selenou1b	ENSDARG00000087059	749.759	4.35505	0.512145	1.43e-18	1.19e-15	selenoprotein U1b [Source:ZFIN;Acc:ZDB-GENE-060929-88]
syt7b	ENSDARG00000078060	18.2605	4.34452	1.42791	0.000156421	0.00208286	synaptotagmin VIIb [Source:ZFIN;Acc:ZDB-GENE-090601-6]
hspb15	ENSDARG00000078411	66.0897	4.29952	1.17582	1.38e-05	0.000284993	heat shock protein, alpha-crystallin-related, b15 [Source:ZFIN;Acc:ZDB-GENE-080214-5]
abraa	ENSDARG00000038583	19.055	4.29424	1.33857	8.9e-05	0.00130322	actin binding Rho activating protein a [Source:ZFIN;Acc:ZDB-GENE-120730-1]
abcc8	ENSDARG00000051879	12.9112	4.2915	1.58055	0.000211039	0.00265481	ATP-binding cassette, sub-family C (CFTR/MRP), member 8 [Source:ZFIN;Acc:ZDB-GENE-050517-22]
zgc.101785	ENSDARG00000100104	38.2313	4.28619	0.812023	1.24e-08	7.2e-07	zgc:101785 [Source:ZFIN;Acc:ZDB-GENE-041010-152]
dab2	ENSDARG00000031761	123.099	4.27056	0.608767	9.03e-14	2.06e-11	DAB adaptor protein 2 [Source:ZFIN;Acc:ZDB-GENE-040303-1]
ckmb	ENSDARG00000040565	7213.63	4.25718	0.708046	1.04e-10	1.13e-08	creatine kinase, muscle b [Source:ZFIN;Acc:ZDB-GENE-040426-2128]
olfcq15	ENSDARG00000115763	54.5095	4.25553	0.91885	3.14e-07	1.17e-05	olfactory receptor C family, q15 [Source:ZFIN;Acc:ZDB-GENE-060503-77]
casq2	ENSDARG00000008982	55.0543	4.19823	1.0014	1.12e-06	3.51e-05	calsequestrin 2 [Source:ZFIN;Acc:ZDB-GENE-010724-12]
ftr69	ENSDARG00000052646	20.752	4.19273	1.05544	4.39e-06	0.000110625	finTRIM family, member 69 [Source:ZFIN;Acc:ZDB-GENE-090508-10]
iqsec3b	ENSDARG00000093091	16.8911	4.19099	1.59743	0.00045303	0.00478984	IQ motif and Sec7 domain ArfGEF 3b [Source:ZFIN;Acc:ZDB-GENE-050420-210]
sh3bgr	ENSDARG00000021633	46.984	4.18787	1.04142	3.9e-06	0.0001	SH3 domain binding glutamate-rich protein [Source:ZFIN;Acc:ZDB-GENE-040801-27]
zgc.194007	ENSDARG00000091860	67.9298	4.17713	1.25216	3.91e-05	0.000671871	zgc:194007 [Source:ZFIN;Acc:ZDB-GENE-081022-49]
sema3fb	ENSDARG00000055373	97.7872	4.17426	0.940272	6.36e-07	2.16e-05	sema domain, immunoglobulin domain (Ig), short basic domain, secreted, (semaphorin) 3Fb [Source:ZFIN;Acc:ZDB-GENE-050513-2]
dlgap1a	ENSDARG00000014280	36.0694	4.1684	1.60516	0.000300243	0.00348921	discs, large (Drosophila) homolog-associated protein 1a [Source:NCBI gene;Acc:569898]
csf1a	ENSDARG00000075343	140.487	4.15848	0.730435	1.1e-09	8.71e-08	colony stimulating factor 1a (macrophage) [Source:ZFIN;Acc:ZDB-GENE-080204-107]
gapdh	ENSDARG00000043457	5819.56	4.15697	0.731516	7.29e-10	6.15e-08	glyceraldehyde-3-phosphate dehydrogenase [Source:NCBI gene;Acc:317743]
ek1	ENSDARG00000020080	40.8835	4.15229	1.07898	4.51e-06	0.000113108	eph-like kinase 1 [Source:NCBI gene;Acc:30311]
igsf10	ENSDARG00000077497	458.75	4.13654	0.643586	8.69e-12	1.3e-09	immunoglobulin superfamily, member 10 [Source:ZFIN;Acc:ZDB-GENE-130530-827]
adra2b	ENSDARG00000102096	119.165	4.12699	0.699928	9.32e-11	1.02e-08	adrenoceptor alpha 2B [Source:NCBI gene;Acc:266751]
spon2b	ENSDARG00000002732	1730.83	4.1263	0.663949	3.03e-11	3.79e-09	spondin 2b, extracellular matrix protein [Source:ZFIN;Acc:ZDB-GENE-990415-161]
ldb3b	ENSDARG00000099974	378.63	4.12549	0.903114	2.39e-07	9.28e-06	LIM domain binding 3b [Source:ZFIN;Acc:ZDB-GENE-030131-6032]
tpma	ENSDARG00000033683	990.665	4.11926	0.785941	8.78e-09	5.35e-07	alpha-tropomyosin [Source:NCBI gene;Acc:30324]
lypc	ENSDARG00000097804	2090.29	4.11274	0.467933	1e-19	1.04e-16	ly6 domain containing, pigment cell [Source:ZFIN;Acc:ZDB-GENE-131127-361]
myoz3a	ENSDARG00000067701	50.6635	4.10875	1.10986	8.83e-06	0.000197306	myozenin 3a [Source:ZFIN;Acc:ZDB-GENE-111012-4]
ccdc85a	ENSDARG00000039497	25.5073	4.10625	1.09568	7.77e-06	0.000176915	coiled-coil domain containing 85A [Source:ZFIN;Acc:ZDB-GENE-080220-55]
si.ch211.161h7.8	ENSDARG00000089919	36.5352	4.10222	0.803145	3.51e-08	1.82e-06	si:ch211-161h7.8 [Source:ZFIN;Acc:ZDB-GENE-091204-302]
sox19a	ENSDARG00000010770	60.9142	4.10159	1.20563	3.32e-05	0.000582815	SRY-box transcription factor 19a [Source:NCBI gene;Acc:30038]
mgp	ENSDARG00000086189	440.227	4.08983	0.540375	2.8e-15	9.52e-13	matrix Gla protein [Source:ZFIN;Acc:ZDB-GENE-060928-1]
slc25a4	ENSDARG00000027355	159.801	4.08896	0.837728	7.28e-08	3.36e-06	solute carrier family 25 member 4 [Source:ZFIN;Acc:ZDB-GENE-030131-5275]
slc25a22b	ENSDARG00000058336	40.535	4.08278	1.23251	4.83e-05	0.000792517	solute carrier family 25 member 22b [Source:ZFIN;Acc:ZDB-GENE-110408-66]
crabp1b	ENSDARG00000035904	205.279	4.0734	0.486171	2.67e-18	1.98e-15	cellular retinoic acid binding protein 1b [Source:ZFIN;Acc:ZDB-GENE-040624-3]
chrdl2	ENSDARG00000078916	151.708	4.06448	0.75397	5.41e-09	3.5e-07	chordin-like 2 [Source:ZFIN;Acc:ZDB-GENE-081104-305]
slc6a1b	ENSDARG00000039647	115.194	4.06203	0.637632	1.55e-11	2.11e-09	solute carrier family 6 member 1b [Source:ZFIN;Acc:ZDB-GENE-041114-57]
desma	ENSDARG00000058656	79.2804	4.05563	0.996668	2.98e-06	7.95e-05	desmin a [Source:ZFIN;Acc:ZDB-GENE-980526-221]
zgc.171592	ENSDARG00000101964	18.4538	4.04705	1.20911	5.72e-05	0.000909164	zgc:171592 [Source:ZFIN;Acc:ZDB-GENE-080220-23]
hsd11b2	ENSDARG00000001975	2711.09	4.04672	0.746167	3.25e-09	2.23e-07	hydroxysteroid (11-beta) dehydrogenase 2 [Source:ZFIN;Acc:ZDB-GENE-030131-6030]
plcd3b	ENSDARG00000079572	15.0163	4.0459	2.55026	0.00258986	0.0187453	phospholipase C, delta 3b [Source:ZFIN;Acc:ZDB-GENE-081222-2]
si.dkeyp.51f12.2	ENSDARG00000095606	24.9054	4.04491	1.00938	5.49e-06	0.000133427	si:dkeyp-51f12.2 [Source:ZFIN;Acc:ZDB-GENE-070705-546]
ppp1r27a	ENSDARG00000116806	32.3672	4.02942	1.12011	1.32e-05	0.000274113	protein phosphatase 1, regulatory subunit 27a [Source:NCBI gene;Acc:100332066]
dapk2b	ENSDARG00000103666	17.2267	4.02625	1.43432	0.000147373	0.00198666	death-associated protein kinase 2b [Source:ZFIN;Acc:ZDB-GENE-060810-178]
mylz3	ENSDARG00000017441	1826.71	4.00138	0.604197	2.18e-12	3.69e-10	myosin, light polypeptide 3, skeletal muscle [Source:ZFIN;Acc:ZDB-GENE-000322-6]
mafb	ENSDARG00000076520	74.2523	3.99927	0.835677	1.34e-07	5.64e-06	v-maf avian musculoaponeurotic fibrosarcoma oncogene homolog b (paralog b) [Source:NCBI gene;Acc:100537332]
clec3ba	ENSDARG00000076541	257.524	3.98742	0.421017	2.77e-22	4.78e-19	C-type lectin domain family 3, member Ba [Source:ZFIN;Acc:ZDB-GENE-110411-71]
ckma	ENSDARG00000035327	4503.41	3.97781	0.640917	3.26e-11	4.06e-09	creatine kinase, muscle a [Source:ZFIN;Acc:ZDB-GENE-980526-109]
tmeff2a	ENSDARG00000051824	36.2615	3.95955	0.833486	8.71e-08	3.95e-06	transmembrane protein with EGF-like and two follistatin-like domains 2a [Source:ZFIN;Acc:ZDB-GENE-070912-622]
wnt16	ENSDARG00000094973	188.898	3.95699	0.844556	1.76e-07	7.15e-06	wingless-type MMTV integration site family, member 16 [Source:ZFIN;Acc:ZDB-GENE-040426-2330]
LOC101884800	ENSDARG00000098720	27.5722	3.94566	1.24167	8.36e-05	0.00123727	lipoprotein lipase-like [Source:NCBI gene;Acc:101884800]
zgc.63972	ENSDARG00000054288	66.9848	3.94268	0.782407	4.38e-08	2.19e-06	zgc:63972 [Source:NCBI gene;Acc:572862]
olfcq14	ENSDARG00000068549	28.9366	3.92654	1.15806	4.37e-05	0.000733475	olfactory receptor C family, q14 [Source:ZFIN;Acc:ZDB-GENE-060503-924]
ntn4	ENSDARG00000102066	55.1519	3.91959	0.954185	2.95e-06	7.92e-05	netrin 4 [Source:ZFIN;Acc:ZDB-GENE-050310-1]
trdn	ENSDARG00000041779	16.9477	3.91837	1.63693	0.000770893	0.00728537	triadin [Source:ZFIN;Acc:ZDB-GENE-041014-193]
gpc5c	ENSDARG00000074082	33.3476	3.9168	0.953597	1.92e-06	5.43e-05	glypican 5c [Source:ZFIN;Acc:ZDB-GENE-141112-1]
vstm5	ENSDARG00000079795	26.6809	3.91424	0.958222	2.01e-06	5.66e-05	V-set and transmembrane domain containing 5 [Source:NCBI gene;Acc:100334955]
slc51a	ENSDARG00000045306	368.706	3.9115	0.46915	7.55e-18	5.05e-15	solute carrier family 51 alpha subunit [Source:NCBI gene;Acc:447807]
pvalb7	ENSDARG00000034705	735.357	3.89807	0.633011	4.34e-11	5.3e-09	parvalbumin 7 [Source:NCBI gene;Acc:402807]
tmem179b	ENSDARG00000069495	301.522	3.88639	0.805231	7.6e-08	3.49e-06	transmembrane protein 179B [Source:ZFIN;Acc:ZDB-GENE-091204-145]
acta1b	ENSDARG00000055618	132.467	3.87988	0.643448	9.32e-11	1.02e-08	actin alpha 1, skeletal muscle b [Source:ZFIN;Acc:ZDB-GENE-030131-55]
si.ch73.78o10.1	ENSDARG00000089511	48.5306	3.87486	1.03391	6.91e-06	0.000160704	si:ch73-78o10.1 [Source:ZFIN;Acc:ZDB-GENE-131127-427]
apodb	ENSDARG00000057437	566.228	3.86396	0.698335	1.82e-09	1.35e-07	apolipoprotein Db [Source:ZFIN;Acc:ZDB-GENE-051023-8]
si.ch211.247n2.1	ENSDARG00000001712	24.0437	3.85973	1.08605	1.27e-05	0.000265921	si:ch211-247n2.1 [Source:ZFIN;Acc:ZDB-GENE-141216-101]
trabd2b	ENSDARG00000088816	21.9514	3.85528	1.17072	6.47e-05	0.00100046	TraB domain containing 2B [Source:NCBI gene;Acc:566028]
nts	ENSDARG00000057887	35.4814	3.85288	1.13842	1.82e-05	0.000356758	neurotensin [Source:ZFIN;Acc:ZDB-GENE-091204-433]
b4galnt2.1	ENSDARG00000094579	131.925	3.82959	0.612961	1.5e-11	2.06e-09	beta-1,4-N-acetyl-galactosaminyl transferase 2, tandem duplicate 1 [Source:ZFIN;Acc:ZDB-GENE-030131-9081]
myh7ba	ENSDARG00000076075	58.8361	3.81458	0.742	1.51e-08	8.68e-07	myosin, heavy chain 7B, cardiac muscle, beta a [Source:ZFIN;Acc:ZDB-GENE-100914-2]
slc41a2a	ENSDARG00000075803	98.7562	3.80891	1.05738	1.52e-05	0.000307469	solute carrier family 41 member 2a [Source:ZFIN;Acc:ZDB-GENE-130530-781]
phka1b	ENSDARG00000105039	8.16151	3.80867	2.06265	0.0022895	0.017041	phosphorylase kinase, alpha 1b (muscle) [Source:ZFIN;Acc:ZDB-GENE-091204-81]
paplnb	ENSDARG00000042186	91.6419	3.80758	0.889328	1.45e-06	4.37e-05	papilin b, proteoglycan-like sulfated glycoprotein [Source:ZFIN;Acc:ZDB-GENE-030131-6023]
si.dkey.91f15.1	ENSDARG00000094990	61.8807	3.80488	0.862189	4.54e-07	1.62e-05	si:dkey-91f15.1 [Source:ZFIN;Acc:ZDB-GENE-060601-4]
LOC108179272	ENSDARG00000095024	13.0521	3.80331	1.28678	0.000231452	0.00285789	si:dkeyp-68b7.10 [Source:ZFIN;Acc:ZDB-GENE-070912-667]
thbs2a	ENSDARG00000060410	483.968	3.80099	0.509684	4.76e-15	1.54e-12	thrombospondin 2a [Source:ZFIN;Acc:ZDB-GENE-020708-2]
nrxn1b	ENSDARG00000063635	16.3831	3.79915	1.28315	0.000196452	0.00250166	neurexin 1b [Source:NCBI gene;Acc:555686]
gpib	ENSDARG00000103826	193.273	3.78632	0.427944	7.56e-20	8.26e-17	glucose-6-phosphate isomerase b [Source:ZFIN;Acc:ZDB-GENE-020513-3]
aldh1a3	ENSDARG00000076933	271.23	3.7711	0.869168	8.06e-07	2.63e-05	aldehyde dehydrogenase 1 family, member A3 [Source:ZFIN;Acc:ZDB-GENE-061128-2]
si.ch1073.159d7.10	ENSDARG00000105366	29.5276	3.77063	0.807359	2.62e-07	1e-05	histone cluster 1 H2A family member 10 [Source:ZFIN;Acc:ZDB-GENE-131127-92]
LOC101882496	ENSDARG00000098256	457.523	3.76914	0.626949	1.19e-10	1.25e-08	si:ch73-329n5.6 [Source:ZFIN;Acc:ZDB-GENE-131121-171]
ccl19a.2	ENSDARG00000035632	443.373	3.75799	0.537983	1.96e-13	4.06e-11	chemokine (C-C motif) ligand 19a, tandem duplicate 2 [Source:ZFIN;Acc:ZDB-GENE-081022-55]
wnt4	ENSDARG00000071208	58.8671	3.75158	0.705375	5.01e-09	3.29e-07	wingless-type MMTV integration site family, member 4 [Source:NCBI gene;Acc:30123]
hgfa	ENSDARG00000045544	15.218	3.7475	1.89164	0.000763513	0.00723542	hepatocyte growth factor a [Source:ZFIN;Acc:ZDB-GENE-041014-2]
myl1	ENSDARG00000014196	361.227	3.73116	3.61275	0.00227635	0.0169675	myosin, light chain 1, alkali; skeletal, fast [Source:ZFIN;Acc:ZDB-GENE-030131-8109]
htra1a	ENSDARG00000032831	355.232	3.72883	0.472041	2.18e-16	8.88e-14	HtrA serine peptidase 1a [Source:NCBI gene;Acc:431766]
viml	ENSDARG00000044501	2325.95	3.72666	0.572345	4.67e-12	7.56e-10	vimentin like [Source:ZFIN;Acc:ZDB-GENE-040426-1743]
si.ch211.251b21.1	ENSDARG00000007275	25543.1	3.71323	0.61326	9.36e-11	1.02e-08	si:ch211-251b21.1 [Source:ZFIN;Acc:ZDB-GENE-060809-5]
LOC100536643	ENSDARG00000103193	30.9893	3.7132	0.982884	1.12e-05	0.000240798	zinc-binding protein A33-like [Source:NCBI gene;Acc:100536643]
hoxc13b	ENSDARG00000113877	151.521	3.70299	0.401395	2.24e-21	3.1e-18	homeobox C13b [Source:NCBI gene;Acc:58063]
basp1	ENSDARG00000053358	39.7727	3.70288	1.31478	0.000139613	0.0019016	brain abundant, membrane attached signal protein 1 [Source:NCBI gene;Acc:569631]
si.dkey.282h22.5	ENSDARG00000092458	1112.34	3.69933	0.849895	7.01e-07	2.33e-05	si:dkey-282h22.5 [Source:ZFIN;Acc:ZDB-GENE-091204-220]
si.ch211.207n23.2	ENSDARG00000097157	858.624	3.68599	0.520676	9.98e-14	2.23e-11	si:ch211-207n23.2 [Source:ZFIN;Acc:ZDB-GENE-131121-310]
foxc1a	ENSDARG00000091481	27.1122	3.67853	0.928895	2.96e-06	7.92e-05	forkhead box C1a [Source:NCBI gene;Acc:100148408]
trim35.14	ENSDARG00000025601	49.9231	3.67474	1.40894	0.000354785	0.00398454	tripartite motif containing 35-14 [Source:ZFIN;Acc:ZDB-GENE-110920-6]
podn	ENSDARG00000019025	178.293	3.6743	0.696282	9.07e-09	5.48e-07	podocan [Source:ZFIN;Acc:ZDB-GENE-100922-117]
LOC100332608	ENSDARG00000079876	15.5198	3.66308	1.71443	0.00133124	0.0112042	C2 calcium-dependent domain-containing protein 4C-like [Source:NCBI gene;Acc:100332608]
actc1a	ENSDARG00000042535	287.579	3.6565	0.724791	2.77e-08	1.47e-06	actin alpha cardiac muscle 1a [Source:ZFIN;Acc:ZDB-GENE-040520-4]
zgc.154054	ENSDARG00000099923	72.0389	3.65576	1.00262	1.08e-05	0.000232792	zgc:154054 [Source:ZFIN;Acc:ZDB-GENE-061103-283]
sult2st2	ENSDARG00000103785	80.7067	3.64653	0.630428	6.29e-10	5.35e-08	sulfotransferase family 2, cytosolic sulfotransferase 2 [Source:ZFIN;Acc:ZDB-GENE-061117-5]
dbx1a	ENSDARG00000086393	14.2787	3.64619	1.5467	0.000897244	0.00819931	developing brain homeobox 1a [Source:NCBI gene;Acc:30394]
pygma	ENSDARG00000055518	101.836	3.64329	1.21586	0.000117595	0.00164823	phosphorylase, glycogen, muscle A [Source:ZFIN;Acc:ZDB-GENE-050522-482]
cyp27c1	ENSDARG00000092660	727.228	3.64116	0.436826	4.42e-18	3.16e-15	cytochrome P450, family 27, subfamily C, polypeptide 1 [Source:ZFIN;Acc:ZDB-GENE-080204-68]
trim25l	ENSDARG00000020863	31.4968	3.63208	0.771513	1.62e-07	6.66e-06	tripartite motif containing 25, like [Source:ZFIN;Acc:ZDB-GENE-040914-87]
klhl41b	ENSDARG00000006757	9.58233	3.63045	1.99608	0.00243508	0.0178618	kelch-like family member 41b [Source:NCBI gene;Acc:321064]
slc35d3	ENSDARG00000107442	111.127	3.61795	0.72721	3.96e-08	2.01e-06	solute carrier family 35 member D3 [Source:NCBI gene;Acc:565603]
abi3bp	ENSDARG00000062156	417.823	3.61769	0.605777	1.56e-10	1.59e-08	ABI family, member 3 (NESH) binding protein a [Source:ZFIN;Acc:ZDB-GENE-070912-325]
si.dkey.238o13.4	ENSDARG00000078847	35.9997	3.61442	0.752805	1.28e-07	5.47e-06	si:dkey-238o13.4 [Source:ZFIN;Acc:ZDB-GENE-070705-403]
lyve1a	ENSDARG00000075833	344.877	3.61317	0.602406	1.48e-10	1.52e-08	lymphatic vessel endothelial hyaluronic receptor 1a [Source:ZFIN;Acc:ZDB-GENE-031118-138]
si.dkey.9i23.6	ENSDARG00000094678	40.9783	3.61179	0.710354	2.1e-08	1.15e-06	si:dkey-9i23.6 [Source:ZFIN;Acc:ZDB-GENE-090313-365]
oaz2b	ENSDARG00000059815	68.7517	3.61075	0.973932	1.04e-05	0.000225188	ornithine decarboxylase antizyme 2b [Source:ZFIN;Acc:ZDB-GENE-070313-1]
fgf18a	ENSDARG00000088048	65.2469	3.60508	1.08381	3.09e-05	0.000550158	fibroblast growth factor 18a [Source:ZFIN;Acc:ZDB-GENE-030714-1]
tnni2b.2	ENSDARG00000029995	144.798	3.60364	0.703234	2.13e-08	1.16e-06	troponin I type 2b (skeletal, fast), tandem duplicate 2 [Source:ZFIN;Acc:ZDB-GENE-040801-9]
si.ch211.208g24.8	ENSDARG00000056501	81.6444	3.60202	0.766728	1.71e-07	6.99e-06	si:ch211-208g24.8 [Source:ZFIN;Acc:ZDB-GENE-131127-183]
rbp4	ENSDARG00000101199	12839	3.59786	0.564596	1.1e-11	1.56e-09	retinol binding protein 4, plasma [Source:ZFIN;Acc:ZDB-GENE-000210-19]
usp43b	ENSDARG00000088072	25.6332	3.58078	1.16139	9.98e-05	0.00143879	ubiquitin specific peptidase 43b [Source:ZFIN;Acc:ZDB-GENE-120524-2]
asic4b	ENSDARG00000004243	9.13244	3.56736	1.95673	0.00246964	0.0180515	acid-sensing (proton-gated) ion channel family member 4b [Source:NCBI gene;Acc:407667]
zgc.113425	ENSDARG00000026616	26.818	3.56455	0.920126	8.84e-06	0.000197306	zgc:113425 [Source:ZFIN;Acc:ZDB-GENE-050320-128]
bicdl2	ENSDARG00000052427	65.7806	3.56398	0.612726	5.67e-10	4.92e-08	BICD family like cargo adaptor 2 [Source:NCBI gene;Acc:777640]
sfrp1b	ENSDARG00000057678	2284.02	3.55406	0.617138	5.2e-10	4.55e-08	secreted frizzled-related protein 1b [Source:ZFIN;Acc:ZDB-GENE-061103-1]
aimp1b	ENSDARG00000036894	32.1415	3.55355	0.8333	1.18e-06	3.66e-05	aminoacyl tRNA synthetase complex interacting multifunctional protein 1b [Source:ZFIN;Acc:ZDB-GENE-041212-13]
jph1b	ENSDARG00000038826	92.6143	3.55111	0.877887	3.5e-06	9.07e-05	junctophilin 1b [Source:ZFIN;Acc:ZDB-GENE-060616-389]
asip2b	ENSDARG00000114760	387.721	3.54792	0.698116	2.27e-08	1.22e-06	agouti signaling protein, nonagouti homolog (mouse) 2b [Source:ZFIN;Acc:ZDB-GENE-150212-1]
doc2b	ENSDARG00000088293	173.951	3.54081	1.06413	3.63e-05	0.000632362	double C2-like domains, beta [Source:ZFIN;Acc:ZDB-GENE-090615-1]
dio2	ENSDARG00000094857	133.987	3.5392	0.58156	7.14e-11	8.01e-09	iodothyronine deiodinase 2 [Source:ZFIN;Acc:ZDB-GENE-030327-4]
edar	ENSDARG00000099088	8.39346	3.53855	2.36687	0.00182926	0.0144502	ectodysplasin A receptor [Source:ZFIN;Acc:ZDB-GENE-070117-2062]
dnajb5	ENSDARG00000052881	19.8599	3.5364	2.76687	0.00364735	0.024336	DnaJ heat shock protein family (Hsp40) member B5 [Source:ZFIN;Acc:ZDB-GENE-070705-308]
twist3	ENSDARG00000019646	104.224	3.53565	0.717511	7.12e-08	3.32e-06	twist3 [Source:ZFIN;Acc:ZDB-GENE-000210-7]
si.ch211.153b23.5	ENSDARG00000058206	1758.86	3.53456	0.271581	7.3e-40	1.52e-35	si:ch211-153b23.5 [Source:ZFIN;Acc:ZDB-GENE-030131-9744]
irg1l	ENSDARG00000062788	651.755	3.53404	0.563137	2.21e-11	2.88e-09	immunoresponsive gene 1, like [Source:ZFIN;Acc:ZDB-GENE-061103-301]
marveld2b	ENSDARG00000061651	68.208	3.53323	1.14986	0.000101909	0.00146196	MARVEL domain containing 2b [Source:ZFIN;Acc:ZDB-GENE-050208-54]
ebf3a	ENSDARG00000100244	568.041	3.52705	0.735871	9.22e-08	4.12e-06	EBF transcription factor 3a [Source:NCBI gene;Acc:567751]
gig2l	ENSDARG00000091730	252.362	3.52573	0.544562	7.16e-12	1.09e-09	grass carp reovirus (GCRV)-induced gene 2l [Source:ZFIN;Acc:ZDB-GENE-130517-7]
col28a1b	ENSDARG00000087087	549.145	3.52053	0.780432	3.72e-07	1.36e-05	collagen, type XXVIII, alpha 1b [Source:ZFIN;Acc:ZDB-GENE-160503-1]
flt4	ENSDARG00000104453	162.393	3.51548	0.760755	2e-07	7.99e-06	fms-related tyrosine kinase 4 [Source:NCBI gene;Acc:30121]
esyt2b	ENSDARG00000078964	40.9118	3.51406	1.32298	0.000185289	0.00239628	extended synaptotagmin-like protein 2b [Source:ZFIN;Acc:ZDB-GENE-090615-2]
nav2a	ENSDARG00000073688	147.355	3.51219	0.918063	6.52e-06	0.000153806	neuron navigator 2a [Source:ZFIN;Acc:ZDB-GENE-120502-3]
galnt16	ENSDARG00000053190	58.5474	3.50492	0.94491	1.14e-05	0.000242993	UDP-N-acetyl-alpha-D-galactosamine:polypeptide N-acetylgalactosaminyltransferase 16 [Source:ZFIN;Acc:ZDB-GENE-131120-189]
tnnt1	ENSDARG00000037954	55.7622	3.50463	0.949501	1.3e-05	0.000271524	troponin T type 1 (skeletal, slow) [Source:ZFIN;Acc:ZDB-GENE-080723-27]
gas2b	ENSDARG00000036152	29.2302	3.50132	0.842848	2.98e-06	7.95e-05	growth arrest-specific 2b [Source:ZFIN;Acc:ZDB-GENE-030616-552]
serpinf1	ENSDARG00000069048	9955.2	3.49664	0.473184	9.66e-15	2.99e-12	serpin peptidase inhibitor, clade F (alpha-2 antiplasmin, pigment epithelium derived factor), member 1 [Source:ZFIN;Acc:ZDB-GENE-040912-2]
gstk2	ENSDARG00000019585	16.9772	3.49431	1.38776	0.000524695	0.00538825	glutathione S-transferase kappa 2 [Source:ZFIN;Acc:ZDB-GENE-100922-14]
si.rp71.17i16.4	ENSDARG00000095002	18.3572	3.49425	1.4556	0.000749629	0.00713477	si:rp71-17i16.4 [Source:ZFIN;Acc:ZDB-GENE-090312-215]
sfrp2	ENSDARG00000070050	86.053	3.49302	0.474981	1.46e-14	4.27e-12	secreted frizzled-related protein 2 [Source:ZFIN;Acc:ZDB-GENE-061013-293]
srpx	ENSDARG00000010318	288.806	3.49298	0.425545	2.18e-17	1.29e-14	sushi-repeat containing protein X-linked [Source:ZFIN;Acc:ZDB-GENE-050327-43]
si.ch73.242m19.1	ENSDARG00000058782	6.32589	3.49224	2.44657	0.00438248	0.0278951	si:ch73-242m19.1 [Source:ZFIN;Acc:ZDB-GENE-131121-474]
gpr182	ENSDARG00000036616	502.905	3.48823	0.630111	1.83e-09	1.35e-07	G protein-coupled receptor 182 [Source:ZFIN;Acc:ZDB-GENE-030131-2361]
tmem88a	ENSDARG00000056920	220.472	3.48415	0.540725	6.98e-12	1.07e-09	transmembrane protein 88 a [Source:ZFIN;Acc:ZDB-GENE-040426-1808]
flnca	ENSDARG00000018566	34.7174	3.48101	1.11032	4.67e-05	0.000771751	filamin C, gamma a (actin binding protein 280) [Source:ZFIN;Acc:ZDB-GENE-070503-1]
crp7	ENSDARG00000071456	23.0533	3.47165	0.91052	8.95e-06	0.000198509	C-reactive protein 7 [Source:ZFIN;Acc:ZDB-GENE-070822-13]
notum2	ENSDARG00000088411	148.365	3.46901	1.10441	5.9e-05	0.000931435	Danio rerio notum pectinacetylesterase 2 (notum2), mRNA. [Source:RefSeq mRNA;Acc:NM_001353872]
LOC101886800	ENSDARG00000092780	58.6597	3.46885	0.570657	7.12e-11	8.01e-09	si:ch1073-170o4.1 [Source:ZFIN;Acc:ZDB-GENE-030131-7012]
spegb	ENSDARG00000009567	12.1844	3.46166	1.96086	0.00259539	0.0187695	striated muscle enriched protein kinase b [Source:ZFIN;Acc:ZDB-GENE-081104-517]
pax7b	ENSDARG00000070818	88.5478	3.46111	0.730088	1.33e-07	5.64e-06	paired box 7b [Source:ZFIN;Acc:ZDB-GENE-080917-54]
foxq1a	ENSDARG00000030896	446.386	3.45019	0.960138	1.57e-05	0.000315847	forkhead box Q1a [Source:ZFIN;Acc:ZDB-GENE-070424-74]
ntrk3a	ENSDARG00000077228	36.2053	3.44945	1.00422	3.41e-05	0.000596067	neurotrophic tyrosine kinase, receptor, type 3a [Source:ZFIN;Acc:ZDB-GENE-010126-3]
ponzr10	ENSDARG00000087764	120.858	3.44691	0.784415	6.13e-07	2.09e-05	plac8 onzin related protein 10 [Source:ZFIN;Acc:ZDB-GENE-081107-68]
myoz2a	ENSDARG00000012311	44.9645	3.43108	1.02628	5.06e-05	0.000819135	myozenin 2a [Source:ZFIN;Acc:ZDB-GENE-040426-1880]
tmod4	ENSDARG00000020890	125.35	3.43075	0.665287	1.81e-08	1.02e-06	tropomodulin 4 (muscle) [Source:ZFIN;Acc:ZDB-GENE-991019-9]
smtnl1	ENSDARG00000041257	40.6602	3.43034	0.963687	2.51e-05	0.000460303	smoothelin-like 1 [Source:ZFIN;Acc:ZDB-GENE-050306-23]
nr0b1	ENSDARG00000056541	136.427	3.42851	0.498326	2.81e-13	5.61e-11	nuclear receptor subfamily 0, group B, member 1 [Source:ZFIN;Acc:ZDB-GENE-070130-1]
cyldb	ENSDARG00000089724	97.6281	3.42709	0.731238	2.3e-07	8.95e-06	cylindromatosis (turban tumor syndrome), b [Source:ZFIN;Acc:ZDB-GENE-100208-1]
si.ch211.266g18.10	ENSDARG00000057903	63.2319	3.42671	0.980639	2.1e-05	0.000400524	si:ch211-266g18.10 [Source:ZFIN;Acc:ZDB-GENE-131127-188]
dio1	ENSDARG00000042112	234.222	3.42648	0.895906	7.19e-06	0.000165699	iodothyronine deiodinase 1 [Source:ZFIN;Acc:ZDB-GENE-030328-41]
si.dkey.7c18.24	ENSDARG00000041433	1255.32	3.42354	0.615512	1.69e-09	1.26e-07	si:dkey-7c18.24 [Source:ZFIN;Acc:ZDB-GENE-041014-63]
slc6a11a	ENSDARG00000074002	40.9236	3.4207	0.954447	2.09e-05	0.000398762	solute carrier family 6 member 11a [Source:ZFIN;Acc:ZDB-GENE-030131-3729]
si.ch1073.459j12.1	ENSDARG00000006901	1420.99	3.41854	0.400843	1.11e-18	9.56e-16	si:ch1073-459j12.1 [Source:ZFIN;Acc:ZDB-GENE-030131-8546]
fgf7	ENSDARG00000059387	17.6729	3.41349	1.27415	0.000329462	0.00375102	fibroblast growth factor 7 [Source:ZFIN;Acc:ZDB-GENE-080122-1]
si.ch211.175m2.4	ENSDARG00000104800	51.0083	3.40485	0.716496	1.33e-07	5.64e-06	si:ch211-175m2.4 [Source:ZFIN;Acc:ZDB-GENE-141222-24]
si.ch211.63p21.1	ENSDARG00000105450	188.427	3.39423	0.667323	2.73e-08	1.45e-06	si:ch211-63p21.1 [Source:ZFIN;Acc:ZDB-GENE-141216-443]
si.ch211.145b13.6	ENSDARG00000069998	142.911	3.3936	0.592489	9.04e-10	7.45e-08	si:ch211-145b13.6 [Source:ZFIN;Acc:ZDB-GENE-090313-36]
synpo2lb	ENSDARG00000078696	45.9769	3.39309	1.34481	0.000481708	0.0050338	synaptopodin 2-like b [Source:ZFIN;Acc:ZDB-GENE-090828-5]
sema3d	ENSDARG00000017369	510.722	3.39046	0.683286	4.29e-08	2.15e-06	sema domain, immunoglobulin domain (Ig), short basic domain, secreted, (semaphorin) 3D [Source:NCBI gene;Acc:30250]
ccdc88c	ENSDARG00000053713	160.36	3.38688	0.534764	2.16e-11	2.86e-09	coiled-coil domain containing 88C [Source:ZFIN;Acc:ZDB-GENE-100419-3]
nrg2a	ENSDARG00000077818	183.963	3.38454	0.817881	2.1e-06	5.86e-05	neuregulin 2a [Source:ZFIN;Acc:ZDB-GENE-070615-10]
casq1b	ENSDARG00000018105	119.181	3.38396	1.12787	0.000111087	0.00156655	calsequestrin 1b [Source:ZFIN;Acc:ZDB-GENE-060929-1070]
cyp2k19	ENSDARG00000101861	785.013	3.3828	2.40313	0.00230759	0.0171388	cytochrome P450, family 2, subfamily k, polypeptide 19 [Source:ZFIN;Acc:ZDB-GENE-091211-1]
mlip	ENSDARG00000089920	126.009	3.37513	0.697037	1.07e-07	4.68e-06	muscular LMNA-interacting protein [Source:ZFIN;Acc:ZDB-GENE-041111-277]
sult2st3	ENSDARG00000028367	725.188	3.37119	0.414614	3.28e-17	1.79e-14	sulfotransferase family 2, cytosolic sulfotransferase 3 [Source:ZFIN;Acc:ZDB-GENE-061117-4]
ntn1b	ENSDARG00000022531	167.698	3.36643	0.612019	2.61e-09	1.85e-07	netrin 1b [Source:ZFIN;Acc:ZDB-GENE-990415-168]
col10a1b	ENSDARG00000101535	762.735	3.36628	0.550946	6.89e-11	7.9e-09	collagen, type X, alpha 1b [Source:ZFIN;Acc:ZDB-GENE-030131-7079]
rnf207b	ENSDARG00000012409	52.4554	3.36222	0.845056	3.26e-06	8.58e-05	ring finger protein 207b [Source:NCBI gene;Acc:568322]
mylk4b	ENSDARG00000055412	10.0105	3.36207	1.82996	0.0027039	0.0193213	myosin light chain kinase family, member 4b [Source:ZFIN;Acc:ZDB-GENE-041001-128]
cfd	ENSDARG00000039579	2364.39	3.36037	0.519709	7.23e-12	1.09e-09	complement factor D (adipsin) [Source:ZFIN;Acc:ZDB-GENE-050522-411]
wnt6b	ENSDARG00000073935	20.3458	3.34931	1.14549	0.000216735	0.00271495	wingless-type MMTV integration site family, member 6b [Source:ZFIN;Acc:ZDB-GENE-070912-513]
igf1	ENSDARG00000094132	55.1555	3.3473	0.570671	3.36e-10	3.11e-08	insulin-like growth factor 1 [Source:ZFIN;Acc:ZDB-GENE-010607-2]
rfx7a	ENSDARG00000077237	21.2473	3.34658	1.24332	0.000389048	0.00426781	regulatory factor X7a [Source:ZFIN;Acc:ZDB-GENE-100309-3]
adamts6	ENSDARG00000041982	16.4531	3.34301	1.79868	0.00215445	0.0162639	ADAM metallopeptidase with thrombospondin type 1 motif, 6 [Source:ZFIN;Acc:ZDB-GENE-091113-9]
adh8a	ENSDARG00000091211	1116.87	3.339	0.50811	3.56e-12	5.86e-10	alcohol dehydrogenase 8a [Source:ZFIN;Acc:ZDB-GENE-030529-3]
cxcl12a	ENSDARG00000037116	9314.07	3.33783	0.593181	1.18e-09	9.22e-08	chemokine (C-X-C motif) ligand 12a (stromal cell-derived factor 1) [Source:ZFIN;Acc:ZDB-GENE-030318-1]
fgl1	ENSDARG00000105380	116.496	3.33779	0.472931	1.59e-13	3.4e-11	fibrinogen-like 1 [Source:ZFIN;Acc:ZDB-GENE-130815-1]
myoz1a	ENSDARG00000056209	43.1767	3.33655	1.73518	0.00138693	0.011601	myozenin 1a [Source:ZFIN;Acc:ZDB-GENE-040426-1875]
ddr1	ENSDARG00000078523	234.166	3.33436	0.92374	1.54e-05	0.00031094	discoidin domain receptor tyrosine kinase 1 [Source:ZFIN;Acc:ZDB-GENE-060323-2]
admb	ENSDARG00000069027	876.343	3.33128	0.477642	2.21e-13	4.49e-11	adrenomedullin b [Source:ZFIN;Acc:ZDB-GENE-120221-6]
ccbe1	ENSDARG00000086158	73.8754	3.32723	0.8383	4.08e-06	0.000103827	collagen and calcium binding EGF domains 1 [Source:NCBI gene;Acc:555629]
si.dkey.247k7.2	ENSDARG00000103199	1723.16	3.32544	0.715181	1.92e-07	7.73e-06	si:dkey-247k7.2 [Source:ZFIN;Acc:ZDB-GENE-031118-45]
gli2b	ENSDARG00000020884	26.7387	3.32417	1.90891	0.001379	0.011558	GLI family zinc finger 2b [Source:ZFIN;Acc:ZDB-GENE-050523-1]
rbp7b	ENSDARG00000070486	79.6556	3.31934	0.798923	2.34e-06	6.43e-05	retinol binding protein 7b, cellular [Source:ZFIN;Acc:ZDB-GENE-081022-134]
ccl27a	ENSDARG00000058570	80.3901	3.31714	0.605636	2.66e-09	1.86e-07	chemokine (C-C motif) ligand 27a [Source:ZFIN;Acc:ZDB-GENE-000208-28]
gprc6a	ENSDARG00000005371	17.1093	3.31387	1.89179	0.0024854	0.0181539	G protein-coupled receptor, class C, group 6, member A [Source:NCBI gene;Acc:494131]
LOC101887017	ENSDARG00000056111	52.5276	3.3137	0.743325	5.92e-07	2.04e-05	leiomodin 1a (smooth muscle) [Source:ZFIN;Acc:ZDB-GENE-081104-348]
tnnt2d	ENSDARG00000002988	292.775	3.31178	0.685874	8.52e-08	3.87e-06	troponin T2d, cardiac [Source:ZFIN;Acc:ZDB-GENE-050626-97]
wu.fd14a01	ENSDARG00000102414	362.611	3.30878	0.806313	2.32e-06	6.39e-05	myosin, heavy polypeptide 1.1, skeletal muscle [Source:ZFIN;Acc:ZDB-GENE-000322-5]
nr5a2	ENSDARG00000100940	27.1221	3.30505	0.990351	6.05e-05	0.000948683	nuclear receptor subfamily 5, group A, member 2 [Source:ZFIN;Acc:ZDB-GENE-990415-79]
si.ch211.113e8.5	ENSDARG00000069707	55.2754	3.29879	0.812846	2.97e-06	7.95e-05	si:ch211-113e8.5 [Source:ZFIN;Acc:ZDB-GENE-090312-189]
hpgd	ENSDARG00000012016	53.6701	3.29277	0.664405	6.75e-08	3.18e-06	15-hydroxyprostaglandin dehydrogenase [Source:ZFIN;Acc:ZDB-GENE-080728-2]
osr2	ENSDARG00000038006	310.893	3.28977	0.57567	8.02e-10	6.71e-08	odd-skipped related transciption factor 2 [Source:NCBI gene;Acc:550389]
cnr1	ENSDARG00000009020	112.147	3.27517	1.20129	0.000264375	0.00319405	cannabinoid receptor 1 [Source:ZFIN;Acc:ZDB-GENE-040312-3]
b4galnt3b	ENSDARG00000058939	41.3617	3.27215	0.781507	2.46e-06	6.71e-05	beta-1,4-N-acetyl-galactosaminyl transferase 3b [Source:ZFIN;Acc:ZDB-GENE-030131-8615]
megf6a	ENSDARG00000079199	84.4467	3.26203	1.07637	0.000100478	0.00144744	multiple EGF-like-domains 6a [Source:ZFIN;Acc:ZDB-GENE-090312-12]
ak7a	ENSDARG00000019001	32.9093	3.26028	1.41762	0.000842874	0.00781082	adenylate kinase 7a [Source:ZFIN;Acc:ZDB-GENE-040724-122]
si.dkey.74k8.3	ENSDARG00000104028	79.1668	3.25783	0.933194	2.91e-05	0.000523352	si:dkey-74k8.3 [Source:ZFIN;Acc:ZDB-GENE-141222-20]
zgc.171775	ENSDARG00000058381	71.5975	3.25663	0.736004	6.36e-07	2.16e-05	zgc:171775 [Source:ZFIN;Acc:ZDB-GENE-030131-4309]
igfbp2b	ENSDARG00000031422	31.4619	3.25338	1.04602	0.000101553	0.00145888	insulin-like growth factor binding protein 2b [Source:NCBI gene;Acc:798920]
crhbp	ENSDARG00000024831	1136.94	3.25241	1.38718	0.000623758	0.00616741	corticotropin releasing hormone binding protein [Source:ZFIN;Acc:ZDB-GENE-040801-196]
sbk3	ENSDARG00000057687	29.7069	3.2522	1.4373	0.000864342	0.00797593	SH3 domain binding kinase family, member 3 [Source:ZFIN;Acc:ZDB-GENE-080204-39]
sema5ba	ENSDARG00000061471	150.592	3.24922	1.0108	6.61e-05	0.00101839	sema domain, seven thrombospondin repeats (type 1 and type 1-like), transmembrane domain (TM) and short cytoplasmic domain, (semaphorin) 5Ba [Source:ZFIN;Acc:ZDB-GENE-070912-187]
abcg1	ENSDARG00000063475	42.1559	3.24775	0.852177	8.86e-06	0.00019733	ATP-binding cassette, sub-family G (WHITE), member 1 [Source:ZFIN;Acc:ZDB-GENE-070424-84]
rnd2	ENSDARG00000070735	116.6	3.2465	0.6551	4.85e-08	2.4e-06	Rho family GTPase 2 [Source:ZFIN;Acc:ZDB-GENE-030616-177]
LOC101883028	ENSDARG00000060655	158.753	3.2457	0.742926	8.18e-07	2.66e-05	interferon-induced very large GTPase 1-like [Source:NCBI gene;Acc:101883028]
cers4a	ENSDARG00000031387	18.4858	3.24463	1.40139	0.00056384	0.00569717	ceramide synthase 4a [Source:ZFIN;Acc:ZDB-GENE-020808-1]
nova2	ENSDARG00000017673	372.076	3.23892	0.722859	4.2e-07	1.52e-05	NOVA alternative splicing regulator 2 [Source:ZFIN;Acc:ZDB-GENE-080211-1]
clu	ENSDARG00000010434	5042.29	3.23622	0.554436	3.81e-10	3.44e-08	clusterin [Source:ZFIN;Acc:ZDB-GENE-040426-1774]
myom2a	ENSDARG00000075433	35.5805	3.22969	0.72407	5.04e-07	1.77e-05	myomesin 2a [Source:ZFIN;Acc:ZDB-GENE-030131-6201]
mfap5	ENSDARG00000090560	1242.11	3.22866	0.443147	2.42e-14	6.36e-12	microfibril associated protein 5 [Source:ZFIN;Acc:ZDB-GENE-100922-279]
avpr2ab	ENSDARG00000029219	28.4344	3.21996	0.981687	7.5e-05	0.00112762	arginine vasopressin receptor 2a, duplicate b [Source:ZFIN;Acc:ZDB-GENE-110411-48]
ppp1r3ca	ENSDARG00000071005	150.742	3.21975	1.01892	7.76e-05	0.00116635	protein phosphatase 1, regulatory subunit 3Ca [Source:ZFIN;Acc:ZDB-GENE-040718-70]
tpm2	ENSDARG00000104682	2984.57	3.21737	0.540756	1.91e-10	1.9e-08	tropomyosin 2 (beta) [Source:ZFIN;Acc:ZDB-GENE-040625-114]
c6ast1	ENSDARG00000069216	87.8175	3.21479	0.727926	7.07e-07	2.35e-05	six-cysteine containing astacin protease 1 [Source:ZFIN;Acc:ZDB-GENE-070621-1]
si.ch211.106h4.12	ENSDARG00000092920	3102.78	3.2108	0.612867	1.04e-08	6.18e-07	si:ch211-106h4.12 [Source:ZFIN;Acc:ZDB-GENE-070705-12]
hoxb10a	ENSDARG00000011579	80.2664	3.21012	0.878415	1.58e-05	0.000315887	homeobox B10a [Source:NCBI gene;Acc:58056]
pcdh20	ENSDARG00000036424	16.4055	3.19928	1.57876	0.00171049	0.0136835	protocadherin 20 [Source:NCBI gene;Acc:100007362]
ntsr1	ENSDARG00000077577	19.7798	3.19747	1.49231	0.00133138	0.0112042	neurotensin receptor 1 (high affinity) [Source:ZFIN;Acc:ZDB-GENE-090313-372]
itga11b	ENSDARG00000007950	78.7328	3.19371	0.889772	1.48e-05	0.000300743	integrin, alpha 11b [Source:ZFIN;Acc:ZDB-GENE-071009-4]
noxo1b	ENSDARG00000056374	16.6521	3.19093	1.24406	0.000609357	0.0060452	NADPH oxidase organizer 1b [Source:ZFIN;Acc:ZDB-GENE-101203-1]
sema3fa	ENSDARG00000011163	182.264	3.18993	0.815233	5e-06	0.000123681	sema domain, immunoglobulin domain (Ig), short basic domain, secreted, (semaphorin) 3Fa [Source:ZFIN;Acc:ZDB-GENE-050513-1]
gpc6a	ENSDARG00000103156	714.438	3.18967	0.438381	2.52e-14	6.53e-12	glypican 6a [Source:ZFIN;Acc:ZDB-GENE-071004-15]
ognb	ENSDARG00000031489	59.9914	3.18822	0.974467	4.87e-05	0.000798099	osteoglycin, paralog b [Source:ZFIN;Acc:ZDB-GENE-080723-61]
ncs1b	ENSDARG00000054186	22.4575	3.18441	1.46663	0.00121572	0.010434	neuronal calcium sensor 1b [Source:ZFIN;Acc:ZDB-GENE-050930-1]
dnase1l4.1	ENSDARG00000015123	121.432	3.18154	0.673619	1.71e-07	6.99e-06	deoxyribonuclease 1 like 4, tandem duplicate 1 [Source:ZFIN;Acc:ZDB-GENE-040808-35]
ckmt2a	ENSDARG00000069615	283.254	3.18102	1.8763	0.00193532	0.0150049	creatine kinase, mitochondrial 2a (sarcomeric) [Source:ZFIN;Acc:ZDB-GENE-030131-5717]
myct1b	ENSDARG00000088546	11.5496	3.17987	2.13625	0.00389847	0.0255998	myc target 1b [Source:ZFIN;Acc:ZDB-GENE-131127-631]
myl2b	ENSDARG00000053424	17.6528	3.17905	3.33974	0.000644223	0.00632754	myosin, light chain 2b, regulatory, cardiac, slow [Source:ZFIN;Acc:ZDB-GENE-060331-137]
ghra	ENSDARG00000054771	104.052	3.17691	0.562893	1.17e-09	9.2e-08	growth hormone receptor a [Source:ZFIN;Acc:ZDB-GENE-070509-1]
vcana	ENSDARG00000103515	64.1655	3.17582	0.7911	3.55e-06	9.16e-05	versican a [Source:ZFIN;Acc:ZDB-GENE-011023-1]
cldn11a	ENSDARG00000020031	262.521	3.17317	0.433915	2.3e-14	6.2e-12	claudin 11a [Source:ZFIN;Acc:ZDB-GENE-040718-369]
cxl34b.11	ENSDARG00000092283	107.734	3.17079	0.684392	2.65e-07	1.02e-05	CX chemokine ligand 34b, duplicate 11 [Source:ZFIN;Acc:ZDB-GENE-091204-33]
hspb11	ENSDARG00000002204	97.7033	3.16956	0.68234	2.11e-07	8.33e-06	heat shock protein, alpha-crystallin-related, b11 [Source:NCBI gene;Acc:796767]
si.ch73.306e8.2	ENSDARG00000097416	301.976	3.1689	0.758473	1.73e-06	5.01e-05	si:ch73-306e8.2 [Source:ZFIN;Acc:ZDB-GENE-131121-409]
krt98	ENSDARG00000044973	18.679	3.16634	1.04734	0.000141662	0.00192067	keratin 98 [Source:ZFIN;Acc:ZDB-GENE-070822-8]
limch1a	ENSDARG00000074275	23.7111	3.16473	1.08885	0.000234166	0.00288795	LIM and calponin homology domains 1a [Source:ZFIN;Acc:ZDB-GENE-090312-153]
neb	ENSDARG00000032630	115.15	3.16152	1.11018	0.000164943	0.00217519	nebulin [Source:ZFIN;Acc:ZDB-GENE-041111-216]
c1qtnf2	ENSDARG00000059944	352.673	3.15756	0.438096	5.64e-14	1.33e-11	C1q and TNF related 2 [Source:ZFIN;Acc:ZDB-GENE-030131-5133]
mhc2dbb	ENSDARG00000056330	24.1335	3.15626	1.00857	0.000115743	0.00162668	major histocompatibility complex class II DBB gene [Source:ZFIN;Acc:ZDB-GENE-010112-2]
si.ch211.194p6.10	ENSDARG00000105568	49.6501	3.15602	0.592993	5.73e-09	3.67e-07	si:ch211-194p6.10 [Source:ZFIN;Acc:ZDB-GENE-160728-3]
lyve1b	ENSDARG00000062483	227.241	3.14899	0.651483	8.84e-08	4e-06	lymphatic vessel endothelial hyaluronic receptor 1b [Source:ZFIN;Acc:ZDB-GENE-030131-9516]
rrbp1b	ENSDARG00000041703	148.091	3.14797	0.45084	2.7e-13	5.43e-11	ribosome binding protein 1b [Source:ZFIN;Acc:ZDB-GENE-030429-36]
neu3.2	ENSDARG00000010047	875.815	3.14638	0.525393	1.55e-10	1.59e-08	sialidase 3 (membrane sialidase), tandem duplicate 2 [Source:ZFIN;Acc:ZDB-GENE-040801-262]
thbs3a	ENSDARG00000077641	822.844	3.14151	0.533417	2.78e-10	2.63e-08	thrombospondin 3a [Source:NCBI gene;Acc:252849]
trim109	ENSDARG00000062429	11.7163	3.14096	2.2866	0.00435558	0.0277494	tripartite motif containing 109 [Source:ZFIN;Acc:ZDB-GENE-060616-101]
ahdc1	ENSDARG00000093453	32.4545	3.14093	1.243	0.000553111	0.0056382	AT hook, DNA binding motif, containing 1 [Source:ZFIN;Acc:ZDB-GENE-060503-584]
si.ch73.347e22.8	ENSDARG00000103322	168.293	3.14011	0.74059	1.46e-06	4.4e-05	si:ch73-347e22.8 [Source:ZFIN;Acc:ZDB-GENE-030131-8455]
tln2a	ENSDARG00000017901	43.4114	3.13946	1.00554	6.03e-05	0.000948155	talin 2a [Source:ZFIN;Acc:ZDB-GENE-040724-263]
epha4l	ENSDARG00000010767	16.0549	3.13612	1.3517	0.00100428	0.00893343	eph receptor A4, like [Source:ZFIN;Acc:ZDB-GENE-990415-61]
scpp7	ENSDARG00000074132	37.5874	3.13351	0.954435	6.57e-05	0.00101302	secretory calcium-binding phosphoprotein 7 [Source:ZFIN;Acc:ZDB-GENE-090313-257]
epha3	ENSDARG00000039373	124.201	3.13175	0.799268	5.13e-06	0.000126293	eph receptor A3 [Source:ZFIN;Acc:ZDB-GENE-010724-10]
fgfr2	ENSDARG00000058115	253.135	3.13031	0.738007	1.41e-06	4.28e-05	fibroblast growth factor receptor 2 [Source:NCBI gene;Acc:352940]
si.rp71.1i20.2	ENSDARG00000043198	218.783	3.12924	0.642514	6.77e-08	3.18e-06	si:rp71-1i20.2 [Source:ZFIN;Acc:ZDB-GENE-040724-207]
dkk1a	ENSDARG00000014103	2569.04	3.12886	0.300481	1.71e-26	1.19e-22	dickkopf WNT signaling pathway inhibitor 1a [Source:ZFIN;Acc:ZDB-GENE-090313-406]
zgc.101744	ENSDARG00000038694	46.3754	3.1235	0.663028	1.98e-07	7.93e-06	zgc:101744 [Source:ZFIN;Acc:ZDB-GENE-050320-111]
snai1b	ENSDARG00000046019	29.6621	3.11253	1.19973	0.000414629	0.00447274	snail family zinc finger 1b [Source:ZFIN;Acc:ZDB-GENE-980526-514]
LOC100333499	ENSDARG00000099137	647.499	3.11155	0.644494	9.22e-08	4.12e-06	latent-transforming growth factor beta-binding protein 4 [Source:NCBI gene;Acc:100333499]
nmrk2	ENSDARG00000067848	127.402	3.11153	0.768364	2.95e-06	7.92e-05	nicotinamide riboside kinase 2 [Source:ZFIN;Acc:ZDB-GENE-040912-44]
cxcl19	ENSDARG00000102776	1133.9	3.10178	0.389294	1.3e-16	5.71e-14	chemokine (C-X-C motif) ligand 19 [Source:ZFIN;Acc:ZDB-GENE-140708-2]
si.dkey.52p2.5	ENSDARG00000096940	66.5625	3.09663	0.881876	2.89e-05	0.000520743	si:dkey-52p2.5 [Source:ZFIN;Acc:ZDB-GENE-161101-1]
sult2st1	ENSDARG00000033170	637.243	3.09536	0.532243	4.29e-10	3.85e-08	sulfotransferase family 2, cytosolic sulfotransferase 1 [Source:ZFIN;Acc:ZDB-GENE-030219-114]
meis2a	ENSDARG00000098240	56.0312	3.09499	0.751821	3.07e-06	8.15e-05	Meis homeobox 2a [Source:ZFIN;Acc:ZDB-GENE-020122-2]
LOC110440212	ENSDARG00000100772	16.2336	3.09357	1.43824	0.00139433	0.0116488	si:ch211-154c21.1 [Source:ZFIN;Acc:ZDB-GENE-141216-146]
LOC101882238	ENSDARG00000087641	103	3.09204	0.833928	1.28e-05	0.000267899	cadherin 26, tandem duplicate 2 [Source:ZFIN;Acc:ZDB-GENE-100922-183]
ccn2b	ENSDARG00000104292	609.878	3.08976	0.550526	1.38e-09	1.05e-07	cellular communication network factor 2b [Source:ZFIN;Acc:ZDB-GENE-070705-82]
zgc.194948	ENSDARG00000103164	59.2457	3.08761	1.12111	0.000219338	0.0027327	zgc:194948 [Source:ZFIN;Acc:ZDB-GENE-081022-167]
fndc1	ENSDARG00000002847	503.638	3.07935	0.809291	7.99e-06	0.000180813	fibronectin type III domain containing 1 [Source:ZFIN;Acc:ZDB-GENE-041210-332]
si.ch211.272h9.3	ENSDARG00000053114	6.01052	3.07581	2.95282	0.00640893	0.0372072	si:ch211-272h9.3 [Source:ZFIN;Acc:ZDB-GENE-070705-165]
cdh6	ENSDARG00000014522	680.409	3.07243	0.552865	1.91e-09	1.4e-07	cadherin 6 [Source:ZFIN;Acc:ZDB-GENE-050320-92]
fhl1a	ENSDARG00000071498	236.02	3.07144	0.682835	4.54e-07	1.62e-05	four and a half LIM domains 1a [Source:ZFIN;Acc:ZDB-GENE-040206-1]
ccr6b	ENSDARG00000038968	29.6376	3.06996	1.4972	0.0014945	0.0123415	chemokine (C-C motif) receptor 6b [Source:ZFIN;Acc:ZDB-GENE-030131-8888]
LOC100334689	ENSDARG00000077715	18.8627	3.05901	1.78374	0.00269571	0.0192827	glutamate receptor ionotropic, kainate 3 [Source:NCBI gene;Acc:100334689]
eya2	ENSDARG00000018984	57.1511	3.05875	0.80766	1.04e-05	0.000225188	EYA transcriptional coactivator and phosphatase 2 [Source:ZFIN;Acc:ZDB-GENE-040912-24]
LOC100003741	ENSDARG00000099989	40.5951	3.05142	0.952195	8.64e-05	0.00127162	cysteine-rich with EGF-like domains 1a [Source:ZFIN;Acc:ZDB-GENE-120111-4]
mpeg1.3	ENSDARG00000078569	59.209	3.05129	1.54347	0.00153298	0.0125816	macrophage expressed 1, tandem duplicate 3 [Source:ZFIN;Acc:ZDB-GENE-081105-5]
sqleb	ENSDARG00000063319	14.1462	3.05055	1.32557	0.00118272	0.0102397	squalene epoxidase b [Source:ZFIN;Acc:ZDB-GENE-060503-750]
mctp2b	ENSDARG00000073970	46.1451	3.04441	0.789345	9.49e-06	0.000208268	multiple C2 domains, transmembrane 2b [Source:ZFIN;Acc:ZDB-GENE-050506-136]
cldn23a	ENSDARG00000028096	467.852	3.04177	0.76558	4.22e-06	0.000106852	claudin 23a [Source:ZFIN;Acc:ZDB-GENE-091204-28]
si.ch73.173h19.3	ENSDARG00000104210	503.248	3.03955	0.681966	5.4e-07	1.89e-05	si:ch73-173h19.3 [Source:ZFIN;Acc:ZDB-GENE-081104-245]
tcap	ENSDARG00000007344	398.111	3.03751	0.848675	1.89e-05	0.000367907	titin-cap (telethonin) [Source:ZFIN;Acc:ZDB-GENE-070501-5]
enpp2	ENSDARG00000011257	961.251	3.03657	0.807324	9.61e-06	0.000210186	ectonucleotide pyrophosphatase/phosphodiesterase 2 [Source:ZFIN;Acc:ZDB-GENE-040426-1156]
cfl2	ENSDARG00000014106	154.139	3.03376	0.393741	6.82e-16	2.67e-13	cofilin 2 (muscle) [Source:ZFIN;Acc:ZDB-GENE-040426-1815]
chrm2a	ENSDARG00000098612	19.9284	3.03372	1.83982	0.00306353	0.0212613	cholinergic receptor, muscarinic 2a [Source:ZFIN;Acc:ZDB-GENE-030314-1]
wnt5a	ENSDARG00000104973	70.2855	3.02891	1.20654	0.000527669	0.005408	wingless-type MMTV integration site family, member 5a [Source:ZFIN;Acc:ZDB-GENE-060328-3]
plce1	ENSDARG00000087921	149.364	3.02395	0.640923	1.75e-07	7.13e-06	phospholipase C, epsilon 1 [Source:ZFIN;Acc:ZDB-GENE-061212-4]
pitx3	ENSDARG00000070069	49.0747	3.02052	0.869446	3.17e-05	0.000562143	paired-like homeodomain 3 [Source:NCBI gene;Acc:402974]
angptl1a	ENSDARG00000012071	2317.32	3.01688	0.571328	8.8e-09	5.35e-07	angiopoietin-like 1a [Source:ZFIN;Acc:ZDB-GENE-040724-269]
postna	ENSDARG00000043806	2173.51	3.01679	0.44916	1.41e-12	2.52e-10	periostin, osteoblast specific factor a [Source:ZFIN;Acc:ZDB-GENE-091113-23]
rgrb	ENSDARG00000098724	422.774	3.01648	0.629522	1.08e-07	4.73e-06	retinal G protein coupled receptor b [Source:ZFIN;Acc:ZDB-GENE-050522-447]
cilp2	ENSDARG00000013687	541.306	3.0156	0.411415	1.67e-14	4.8e-12	cartilage intermediate layer protein 2 [Source:ZFIN;Acc:ZDB-GENE-050208-436]
nkx3.1	ENSDARG00000078280	162.683	3.01147	0.519277	5.08e-10	4.48e-08	NK3 homeobox 1 [Source:ZFIN;Acc:ZDB-GENE-081104-238]
myo15b	ENSDARG00000074852	14.1933	3.01135	1.33131	0.00124303	0.0106157	myosin XVB [Source:ZFIN;Acc:ZDB-GENE-030131-4797]
si.ch211.194p6.12	ENSDARG00000095082	374.167	3.01089	0.451009	1.81e-12	3.15e-10	si:ch211-194p6.12 [Source:ZFIN;Acc:ZDB-GENE-160728-9]
hoxb9a	ENSDARG00000056023	232.882	3.00986	0.718201	1.84e-06	5.27e-05	homeobox B9a [Source:NCBI gene;Acc:30344]
prr7	ENSDARG00000089800	47.7618	3.00589	0.735322	2.7e-06	7.29e-05	proline rich 7 (synaptic) [Source:ZFIN;Acc:ZDB-GENE-101006-6]
ajap1	ENSDARG00000038655	81.5113	2.9947	0.536358	2.07e-09	1.5e-07	adherens junctions associated protein 1 [Source:ZFIN;Acc:ZDB-GENE-041210-353]
avil	ENSDARG00000059342	86.827	2.99376	0.673729	6.36e-07	2.16e-05	advillin [Source:ZFIN;Acc:ZDB-GENE-060421-6683]
cldnb	ENSDARG00000009544	13429.4	2.99305	0.644456	2.27e-07	8.9e-06	claudin b [Source:ZFIN;Acc:ZDB-GENE-010328-2]
ppfibp2a	ENSDARG00000061977	56.6311	2.99198	1.07816	0.000247083	0.00302032	PPFIA binding protein 2a [Source:ZFIN;Acc:ZDB-GENE-070705-277]
LOC101884526	ENSDARG00000087245	14.8603	2.98838	1.40143	0.00133769	0.0112481	CD209 antigen-like protein D [Source:NCBI gene;Acc:101884526]
abcg4b	ENSDARG00000078068	30.0317	2.98672	0.84158	3.16e-05	0.000560423	ATP-binding cassette, sub-family G (WHITE), member 4b [Source:ZFIN;Acc:ZDB-GENE-080215-10]
irx1b	ENSDARG00000056594	40.7082	2.98518	1.06057	0.00025633	0.00311136	iroquois homeobox 1b [Source:ZFIN;Acc:ZDB-GENE-010716-1]
rspo1	ENSDARG00000104340	51.894	2.98186	0.865972	4.05e-05	0.000691466	R-spondin 1 [Source:NCBI gene;Acc:436625]
lrp1aa	ENSDARG00000097827	810.81	2.97865	0.408456	2.42e-14	6.36e-12	low density lipoprotein receptor-related protein 1Aa [Source:ZFIN;Acc:ZDB-GENE-030131-7889]
olfm2b	ENSDARG00000102825	101.212	2.97173	1.08072	0.000290012	0.00340657	olfactomedin 2b [Source:ZFIN;Acc:ZDB-GENE-040426-2402]
hoxa2b	ENSDARG00000023031	24.0811	2.97125	1.19496	0.000700645	0.00675694	homeobox A2b [Source:NCBI gene;Acc:30325]
acp5a	ENSDARG00000019763	778.647	2.97089	0.695664	1.18e-06	3.66e-05	acid phosphatase 5a, tartrate resistant [Source:ZFIN;Acc:ZDB-GENE-040426-2864]
twist1a	ENSDARG00000030402	490.342	2.96775	0.36878	6.62e-17	3.27e-14	twist family bHLH transcription factor 1a [Source:ZFIN;Acc:ZDB-GENE-000210-6]
stx11b.1	ENSDARG00000029290	232.052	2.9667	0.69351	1.24e-06	3.8e-05	syntaxin 11b, tandem duplicate 1 [Source:ZFIN;Acc:ZDB-GENE-040426-1893]
icn2	ENSDARG00000055514	2052.53	2.9601	0.607288	7.42e-08	3.42e-06	ictacalcin 2 [Source:ZFIN;Acc:ZDB-GENE-070822-9]
ugt5g1	ENSDARG00000032862	205.544	2.95625	0.392317	4.05e-15	1.35e-12	UDP glucuronosyltransferase 5 family, polypeptide G1 [Source:ZFIN;Acc:ZDB-GENE-080305-10]
zgc.66473	ENSDARG00000087375	349.108	2.94829	0.876314	4.23e-05	0.000715599	zgc:66473 [Source:ZFIN;Acc:ZDB-GENE-030131-5708]
scn1ba	ENSDARG00000060222	673.168	2.94662	0.684782	1.06e-06	3.37e-05	sodium channel, voltage-gated, type I, beta a [Source:ZFIN;Acc:ZDB-GENE-060503-604]
adamts8a	ENSDARG00000007709	111.956	2.94432	0.697109	1.7e-06	4.95e-05	ADAM metallopeptidase with thrombospondin type 1 motif, 8a [Source:ZFIN;Acc:ZDB-GENE-060526-202]
cxcl8b.3	ENSDARG00000099169	235.339	2.94336	0.695976	1.47e-06	4.42e-05	chemokine (C-X-C motif) ligand 8b, duplicate 3 [Source:ZFIN;Acc:ZDB-GENE-111004-1]
gpd1b	ENSDARG00000043180	589.202	2.94306	0.768518	7.43e-06	0.000170758	glycerol-3-phosphate dehydrogenase 1b [Source:ZFIN;Acc:ZDB-GENE-030131-3906]
cpz	ENSDARG00000075521	163.723	2.93942	0.708845	2.24e-06	6.18e-05	carboxypeptidase Z [Source:ZFIN;Acc:ZDB-GENE-090313-267]
asic1b	ENSDARG00000101866	50.1468	2.93893	0.863244	2.78e-05	0.000504104	acid-sensing (proton-gated) ion channel 1b [Source:NCBI gene;Acc:407672]
elovl7a	ENSDARG00000069279	224.163	2.9381	0.764396	7.53e-06	0.000172618	ELOVL fatty acid elongase 7a [Source:ZFIN;Acc:ZDB-GENE-030131-6149]
ccl25b	ENSDARG00000070873	5341.11	2.93415	0.575221	2.56e-08	1.36e-06	chemokine (C-C motif) ligand 25b [Source:ZFIN;Acc:ZDB-GENE-110222-2]
si.dkey.285b23.3	ENSDARG00000099796	12.0006	2.93164	1.52039	0.00201394	0.0154616	si:dkey-285b23.3 [Source:ZFIN;Acc:ZDB-GENE-131127-31]
cytl1	ENSDARG00000110744	44.646	2.93113	0.799469	1.97e-05	0.000379364	cytokine like 1 [Source:NCBI gene;Acc:101886995]
si.ch211.213d14.2	ENSDARG00000097483	150.751	2.92848	0.519518	1.53e-09	1.15e-07	si:ch211-213d14.2 [Source:ZFIN;Acc:ZDB-GENE-030131-8357]
zgc.172271	ENSDARG00000013240	343.72	2.92795	0.561754	1.39e-08	8.04e-07	zgc:172271 [Source:ZFIN;Acc:ZDB-GENE-080204-110]
svep1	ENSDARG00000013526	153.317	2.9278	0.410867	8.07e-14	1.88e-11	sushi, von Willebrand factor type A, EGF and pentraxin domain containing 1 [Source:ZFIN;Acc:ZDB-GENE-110726-1]
si.dkey.45k15.1	ENSDARG00000061714	68.5868	2.92487	0.795213	1.06e-05	0.000228049	si:dkey-45k15.1 [Source:ZFIN;Acc:ZDB-GENE-081107-67]
ltc4s	ENSDARG00000062598	48.6522	2.9226	0.965122	0.000153779	0.00205673	leukotriene C4 synthase [Source:ZFIN;Acc:ZDB-GENE-110411-32]
si.dkey.28n18.9	ENSDARG00000097193	39.3625	2.92096	0.776554	1.21e-05	0.000255924	si:dkey-28n18.9 [Source:ZFIN;Acc:ZDB-GENE-131127-205]
si.dkey.125i10.3	ENSDARG00000094760	211.557	2.92046	0.710652	2.55e-06	6.91e-05	si:dkey-125i10.3 [Source:ZFIN;Acc:ZDB-GENE-060526-198]
bco2l	ENSDARG00000027620	224.107	2.9194	0.488591	1.91e-10	1.9e-08	beta-carotene 15, 15-dioxygenase 2, like [Source:ZFIN;Acc:ZDB-GENE-010509-1]
si.ch211.63p21.3	ENSDARG00000114345	74.0778	2.9157	0.740701	5.23e-06	0.000127587	si:dkey-28d5.5 [Source:ZFIN;Acc:ZDB-GENE-060503-165]
sfrp1a	ENSDARG00000035521	335.123	2.9156	0.660921	6.84e-07	2.29e-05	secreted frizzled-related protein 1a [Source:ZFIN;Acc:ZDB-GENE-040310-5]
slc38a3a	ENSDARG00000027065	123.953	2.91525	1.20236	0.000633183	0.00624158	solute carrier family 38 member 3a [Source:ZFIN;Acc:ZDB-GENE-070615-25]
zgc.153911	ENSDARG00000002509	11771.7	2.91433	0.677189	1.11e-06	3.49e-05	zgc:153911 [Source:ZFIN;Acc:ZDB-GENE-061013-174]
stard14	ENSDARG00000031929	295.87	2.91167	0.820023	2.26e-05	0.000422516	START domain containing 14 [Source:ZFIN;Acc:ZDB-GENE-040426-963]
mab21l2	ENSDARG00000015266	71.806	2.90993	0.704798	2.38e-06	6.51e-05	mab-21-like 2 [Source:NCBI gene;Acc:117234]
zgc.153920	ENSDARG00000070041	88.633	2.90818	0.684872	1.72e-06	4.98e-05	zgc:153920 [Source:ZFIN;Acc:ZDB-GENE-061013-702]
mgst1.1	ENSDARG00000032618	226.009	2.90777	0.445099	5.13e-12	8.25e-10	microsomal glutathione S-transferase 1.1 [Source:ZFIN;Acc:ZDB-GENE-041010-30]
clcf1	ENSDARG00000076140	135.727	2.90341	1.12792	0.000449532	0.00476256	cardiotrophin-like cytokine factor 1 [Source:ZFIN;Acc:ZDB-GENE-110411-244]
sema3e	ENSDARG00000036571	94.6761	2.90204	1.02696	0.000243552	0.00298244	sema domain, immunoglobulin domain (Ig), short basic domain, secreted, (semaphorin) 3E [Source:ZFIN;Acc:ZDB-GENE-030131-7864]
myoc	ENSDARG00000021789	576.049	2.90097	0.767868	9.4e-06	0.000206524	myocilin [Source:ZFIN;Acc:ZDB-GENE-050425-2]
otud1	ENSDARG00000100872	3467.47	2.90095	0.409162	1.09e-13	2.41e-11	OTU deubiquitinase 1 [Source:ZFIN;Acc:ZDB-GENE-170421-2]
LOC563933	ENSDARG00000055786	1295.12	2.90062	0.413255	1.82e-13	3.81e-11	serine protease 23 [Source:ZFIN;Acc:ZDB-GENE-030131-9149]
LOC100332902	ENSDARG00000103892	13.4685	2.90032	1.51741	0.00215288	0.0162639	inhibin beta B chain-like [Source:NCBI gene;Acc:100332902]
myh7	ENSDARG00000079564	19.7209	2.89882	1.70696	0.0029112	0.0204434	myosin heavy chain 7 [Source:ZFIN;Acc:ZDB-GENE-991123-5]
edn1	ENSDARG00000036912	35.9633	2.89769	1.04172	0.00027483	0.00327669	endothelin 1 [Source:ZFIN;Acc:ZDB-GENE-000920-1]
ntd5	ENSDARG00000040944	418.266	2.89674	0.724721	4.05e-06	0.000103338	ntl-dependent gene 5 [Source:ZFIN;Acc:ZDB-GENE-031030-7]
si.dkey.248g15.3	ENSDARG00000097959	2365.72	2.89508	0.530051	3.32e-09	2.27e-07	si:dkey-248g15.3 [Source:ZFIN;Acc:ZDB-GENE-131127-95]
ryr3	ENSDARG00000071331	52.3752	2.89357	0.646725	6.05e-07	2.07e-05	ryanodine receptor 3 [Source:ZFIN;Acc:ZDB-GENE-041001-165]
LOC103910140	ENSDARG00000101479	1045.34	2.89354	0.71289	3.01e-06	8.04e-05	CD59 glycoprotein-like [Source:NCBI gene;Acc:103910140]
dpt	ENSDARG00000056178	1645.49	2.88824	0.423712	7.64e-13	1.4e-10	dermatopontin [Source:ZFIN;Acc:ZDB-GENE-060312-9]
ifitm5	ENSDARG00000105153	24.3653	2.88512	0.869675	6.63e-05	0.00102145	interferon induced transmembrane protein 5 [Source:ZFIN;Acc:ZDB-GENE-030131-8970]
csrp1b	ENSDARG00000030980	11.8221	2.88157	1.25451	0.0011989	0.010328	cysteine and glycine-rich protein 1b [Source:ZFIN;Acc:ZDB-GENE-070112-252]
prdm5	ENSDARG00000006288	100.71	2.87975	0.516386	1.9e-09	1.4e-07	PR domain containing 5 [Source:ZFIN;Acc:ZDB-GENE-040708-1]
rassf7b	ENSDARG00000003193	379.12	2.87817	0.514004	1.68e-09	1.26e-07	Ras association domain family member 7b [Source:ZFIN;Acc:ZDB-GENE-030429-1]
krt1.19d	ENSDARG00000023082	923.032	2.87748	0.821666	2.64e-05	0.000482023	keratin, type 1, gene 19d [Source:ZFIN;Acc:ZDB-GENE-060316-1]
si.ch211.105c13.3	ENSDARG00000089441	2759.97	2.87706	0.400806	5.39e-14	1.3e-11	si:ch211-105c13.3 [Source:ZFIN;Acc:ZDB-GENE-030131-4483]
map6a	ENSDARG00000074521	63.6064	2.87653	1.04909	0.000282266	0.00334208	microtubule-associated protein 6a [Source:ZFIN;Acc:ZDB-GENE-050208-42]
plekhg7	ENSDARG00000062855	70.3392	2.87618	0.670704	1.5e-06	4.48e-05	pleckstrin homology domain containing, family G (with RhoGef domain) member 7 [Source:ZFIN;Acc:ZDB-GENE-070410-15]
lmx1bb	ENSDARG00000068365	147.057	2.87526	0.593381	1.01e-07	4.46e-06	LIM homeobox transcription factor 1, beta b [Source:ZFIN;Acc:ZDB-GENE-050114-2]
cd248b	ENSDARG00000077938	76.3878	2.87315	0.712259	2.67e-06	7.21e-05	CD248 molecule, endosialin b [Source:ZFIN;Acc:ZDB-GENE-050309-46]
c1qtnf1	ENSDARG00000088878	238.749	2.87134	0.752257	8.37e-06	0.00018837	C1q and TNF related 1 [Source:ZFIN;Acc:ZDB-GENE-050417-427]
lratb.1	ENSDARG00000096594	172.348	2.86974	0.462207	4.05e-11	5e-09	lecithin retinol acyltransferase b, tandem duplicate 1 [Source:ZFIN;Acc:ZDB-GENE-060810-31]
zgc.153665	ENSDARG00000043442	913.006	2.86691	0.772425	1.22e-05	0.000256484	zgc:153665 [Source:ZFIN;Acc:ZDB-GENE-061027-365]
cldne	ENSDARG00000043128	2186.61	2.86662	0.775982	1.37e-05	0.000282578	claudin e [Source:ZFIN;Acc:ZDB-GENE-010328-5]
mybphb	ENSDARG00000003081	154.564	2.86526	0.907327	8.33e-05	0.00123513	myosin binding protein Hb [Source:ZFIN;Acc:ZDB-GENE-030131-9794]
cyp1d1	ENSDARG00000035569	182.719	2.86446	0.677892	1.74e-06	5.03e-05	cytochrome P450, family 1, subfamily D, polypeptide 1 [Source:ZFIN;Acc:ZDB-GENE-041114-179]
hsc70	ENSDARG00000012381	188.318	2.86436	0.694383	2.39e-06	6.54e-05	heat shock cognate 70 [Source:ZFIN;Acc:ZDB-GENE-040426-1221]
epcam	ENSDARG00000040534	4953.82	2.86325	0.546575	1.16e-08	6.76e-07	epithelial cell adhesion molecule [Source:ZFIN;Acc:ZDB-GENE-040426-2209]
smoc1	ENSDARG00000088255	68.3938	2.86278	0.599679	1.29e-07	5.51e-06	SPARC related modular calcium binding 1 [Source:ZFIN;Acc:ZDB-GENE-110310-7]
klf2a	ENSDARG00000042667	3869.97	2.86208	0.440859	6.69e-12	1.04e-09	Kruppel-like factor 2a [Source:ZFIN;Acc:ZDB-GENE-011109-1]
htra1b	ENSDARG00000014907	1832.52	2.86176	0.53964	8.04e-09	4.98e-07	HtrA serine peptidase 1b [Source:NCBI gene;Acc:565082]
adgrg11	ENSDARG00000041413	114.154	2.86144	0.923476	0.000101064	0.00145285	adhesion G protein-coupled receptor G11 [Source:ZFIN;Acc:ZDB-GENE-041210-320]
nt5e	ENSDARG00000071017	2071.32	2.86025	0.427615	1.73e-12	3.04e-10	5'-nucleotidase, ecto (CD73) [Source:ZFIN;Acc:ZDB-GENE-040426-1261]
cldnh	ENSDARG00000069503	818.557	2.85837	0.749331	8.15e-06	0.000183866	claudin h [Source:ZFIN;Acc:ZDB-GENE-010328-8]
bmp4	ENSDARG00000019995	94.8743	2.85831	0.872657	6.18e-05	0.000964052	bone morphogenetic protein 4 [Source:ZFIN;Acc:ZDB-GENE-980528-2059]
hsd3b7	ENSDARG00000036966	2152.31	2.85543	0.466143	7.02e-11	7.96e-09	hydroxy-delta-5-steroid dehydrogenase, 3 beta- and steroid delta-isomerase [Source:ZFIN;Acc:ZDB-GENE-030131-5673]
angptl2b	ENSDARG00000068369	321.24	2.85476	0.675322	1.56e-06	4.59e-05	angiopoietin-like 2b [Source:ZFIN;Acc:ZDB-GENE-050624-1]
si.dkey.87o1.2	ENSDARG00000095796	266.225	2.85319	0.557562	2.38e-08	1.27e-06	si:dkey-87o1.2 [Source:ZFIN;Acc:ZDB-GENE-110411-217]
adamts17	ENSDARG00000075555	31.2121	2.85207	1.15343	0.000691637	0.00668561	ADAM metallopeptidase with thrombospondin type 1 motif, 17 [Source:ZFIN;Acc:ZDB-GENE-121030-7]
abi3b	ENSDARG00000063283	207.085	2.85086	0.481621	2.58e-10	2.47e-08	ABI family, member 3b [Source:ZFIN;Acc:ZDB-GENE-121214-259]
akap12b	ENSDARG00000055678	1048.12	2.85008	0.539046	8.69e-09	5.32e-07	A kinase (PRKA) anchor protein 12b [Source:ZFIN;Acc:ZDB-GENE-030131-9753]
si.dkey.77f5.10	ENSDARG00000020548	33.7145	2.84762	1.03551	0.000352292	0.00396633	si:dkey-77f5.10 [Source:ZFIN;Acc:ZDB-GENE-131121-133]
si.dkeyp.117b11.1	ENSDARG00000090607	45.7719	2.84706	0.827322	4.44e-05	0.000742683	si:dkeyp-117b11.1 [Source:ZFIN;Acc:ZDB-GENE-081104-453]
ptx4	ENSDARG00000038072	37.498	2.84644	0.860842	5.26e-05	0.000847818	pentraxin 4, long [Source:ZFIN;Acc:ZDB-GENE-120215-70]
LOC571124	ENSDARG00000040497	19.8512	2.8452	1.33747	0.0015783	0.0128595	GTPase IMAP family member 4-like [Source:NCBI gene;Acc:571124]
lingo2b	ENSDARG00000069970	14.3947	2.8422	1.31156	0.00159172	0.0129431	leucine rich repeat and Ig domain containing 2b [Source:ZFIN;Acc:ZDB-GENE-080723-57]
krt94	ENSDARG00000044975	4106.33	2.84217	0.422469	1.39e-12	2.52e-10	keratin 94 [Source:ZFIN;Acc:ZDB-GENE-061027-116]
clec19a	ENSDARG00000115545	124.86	2.84052	0.537251	1.08e-08	6.32e-07	C-type lectin domain containing 19A [Source:ZFIN;Acc:ZDB-GENE-080917-46]
pou2f3	ENSDARG00000052387	129.566	2.84036	0.795836	2.2e-05	0.00041291	POU class 2 homeobox 3 [Source:ZFIN;Acc:ZDB-GENE-060512-299]
nptx1l	ENSDARG00000074671	246.272	2.83953	0.59277	1.04e-07	4.6e-06	neuronal pentraxin 1 like [Source:ZFIN;Acc:ZDB-GENE-040426-2418]
gna15.1	ENSDARG00000016364	76.2798	2.83648	1.1957	0.000782652	0.00736296	guanine nucleotide binding protein (G protein), alpha 15 (Gq class), tandem duplicate 1 [Source:ZFIN;Acc:ZDB-GENE-040801-146]
ms4a17a.5	ENSDARG00000092204	669.085	2.833	0.358619	2.09e-16	8.66e-14	membrane-spanning 4-domains, subfamily A, member 17A.5 [Source:ZFIN;Acc:ZDB-GENE-040912-55]
rspo3	ENSDARG00000070081	231.717	2.83106	0.412749	3.73e-13	7.31e-11	R-spondin 3 [Source:NCBI gene;Acc:100007702]
spp1	ENSDARG00000044276	535.912	2.82961	0.871133	6.34e-05	0.000985503	secreted phosphoprotein 1 [Source:ZFIN;Acc:ZDB-GENE-050706-97]
ponzr2	ENSDARG00000088539	82.8603	2.82866	0.768037	1.42e-05	0.000290363	plac8 onzin related protein 2 [Source:ZFIN;Acc:ZDB-GENE-050411-41]
barx2	ENSDARG00000041098	161.836	2.82817	0.568462	5.21e-08	2.56e-06	BARX homeobox 2 [Source:ZFIN;Acc:ZDB-GENE-081120-4]
col16a1	ENSDARG00000009194	731.349	2.82598	0.352626	9.23e-17	4.25e-14	collagen, type XVI, alpha 1 [Source:ZFIN;Acc:ZDB-GENE-060503-351]
prickle3	ENSDARG00000073996	32.7164	2.82587	0.961269	0.0001752	0.00228719	prickle homolog 3 [Source:ZFIN;Acc:ZDB-GENE-081105-86]
prr15la	ENSDARG00000025615	81.8037	2.82583	1.08447	0.000438127	0.00467654	proline rich 15 like a [Source:NCBI gene;Acc:445084]
myzap	ENSDARG00000075017	179.504	2.82387	0.681577	2.22e-06	6.13e-05	myocardial zonula adherens protein [Source:ZFIN;Acc:ZDB-GENE-041111-91]
mmel1	ENSDARG00000105389	108.813	2.82197	0.870178	6.98e-05	0.00106984	membrane metallo-endopeptidase-like 1 [Source:ZFIN;Acc:ZDB-GENE-101112-2]
htra3a	ENSDARG00000052895	437.944	2.82164	0.491767	6.75e-10	5.72e-08	HtrA serine peptidase 3a [Source:ZFIN;Acc:ZDB-GENE-040801-245]
lmbr1l	ENSDARG00000004745	178.037	2.81958	1.04962	0.000342675	0.00388016	limb development membrane protein 1-like [Source:NCBI gene;Acc:321314]
ccn1	ENSDARG00000023062	10192.5	2.81258	0.339209	1.15e-17	7.44e-15	cellular communication network factor 1 [Source:ZFIN;Acc:ZDB-GENE-040426-3]
si.ch211.217k17.10	ENSDARG00000079345	1099.16	2.81167	0.861867	6.12e-05	0.000957702	si:ch211-217k17.10 [Source:ZFIN;Acc:ZDB-GENE-030131-8827]
cxcl14	ENSDARG00000056627	711.561	2.80745	0.346295	3.88e-17	2.01e-14	chemokine (C-X-C motif) ligand 14 [Source:ZFIN;Acc:ZDB-GENE-000619-1]
gas1b	ENSDARG00000067984	222.381	2.80166	0.694613	3.4e-06	8.87e-05	growth arrest-specific 1b [Source:ZFIN;Acc:ZDB-GENE-050302-79]
zgc.92313	ENSDARG00000040513	314.783	2.80086	0.555983	3.57e-08	1.84e-06	zgc:92313 [Source:ZFIN;Acc:ZDB-GENE-040718-339]
lum	ENSDARG00000045580	1542.24	2.80068	0.544119	1.97e-08	1.1e-06	lumican [Source:ZFIN;Acc:ZDB-GENE-040625-24]
cfl1l	ENSDARG00000012972	4948.11	2.79725	0.451389	4.57e-11	5.54e-09	cofilin 1 (non-muscle), like [Source:ZFIN;Acc:ZDB-GENE-040426-2770]
adra1aa	ENSDARG00000028725	37.0253	2.79217	0.999664	0.000263042	0.00318166	adrenoceptor alpha 1Aa [Source:ZFIN;Acc:ZDB-GENE-030131-2831]
im.7151449	ENSDARG00000086724	585.552	2.79046	0.417247	1.65e-12	2.93e-10	im:7151449 [Source:ZFIN;Acc:ZDB-GENE-041111-283]
smoc2	ENSDARG00000088157	100.398	2.7875	0.927043	0.000147596	0.00198814	SPARC related modular calcium binding 2 [Source:ZFIN;Acc:ZDB-GENE-021031-5]
p2ry2.1	ENSDARG00000099915	75.2145	2.78639	0.91481	0.000130966	0.00180395	purinergic receptor P2Y2, tandem duplicate 1 [Source:ZFIN;Acc:ZDB-GENE-091204-455]
aqp3b	ENSDARG00000069518	111.258	2.78206	0.632273	6.93e-07	2.32e-05	aquaporin 3b [Source:ZFIN;Acc:ZDB-GENE-040724-66]
LOC101883528	ENSDARG00000046021	41.031	2.77999	0.761505	1.88e-05	0.000366002	peptidase inhibitor 16-like [Source:NCBI gene;Acc:101883528]
si.ch211.176g6.2	ENSDARG00000079791	165.989	2.77794	0.539494	1.93e-08	1.08e-06	si:ch211-176g6.2 [Source:ZFIN;Acc:ZDB-GENE-121214-224]
zgc.153760	ENSDARG00000074666	7.75578	2.77659	2.69079	0.00677425	0.0387549	zgc:153760 [Source:ZFIN;Acc:ZDB-GENE-060929-528]
pcdh12	ENSDARG00000076594	47.5616	2.77575	1.1047	0.00056355	0.00569717	protocadherin 12 [Source:ZFIN;Acc:ZDB-GENE-140106-126]
zgc.162989	ENSDARG00000110496	34.2085	2.77046	1.00975	0.000371505	0.00413094	zgc:162989 [Source:ZFIN;Acc:ZDB-GENE-070410-123]
caspb	ENSDARG00000052039	416.557	2.76658	0.425995	6.97e-12	1.07e-09	caspase b [Source:ZFIN;Acc:ZDB-GENE-020812-1]
ccn1l2	ENSDARG00000099985	179.046	2.76408	0.512619	5.7e-09	3.66e-07	cellular communication network factor 1, like 2 [Source:ZFIN;Acc:ZDB-GENE-060404-5]
neurl2	ENSDARG00000062446	10.0838	2.76335	2.05769	0.00572614	0.0342709	neuralized E3 ubiquitin protein ligase 2 [Source:ZFIN;Acc:ZDB-GENE-070410-31]
lyz	ENSDARG00000057789	48.2255	2.76245	0.864349	9.47e-05	0.00137618	lysozyme [Source:ZFIN;Acc:ZDB-GENE-020515-2]
zgc.136767	ENSDARG00000104113	119.431	2.75869	0.791641	3.3e-05	0.000581955	zgc:136767 [Source:ZFIN;Acc:ZDB-GENE-060421-7499]
cysltr1	ENSDARG00000058246	47.9131	2.75755	0.991311	0.000319797	0.00366715	cysteinyl leukotriene receptor 1 [Source:ZFIN;Acc:ZDB-GENE-050522-250]
znf536	ENSDARG00000103648	234.714	2.75716	0.558778	5.8e-08	2.79e-06	zinc finger protein 536 [Source:ZFIN;Acc:ZDB-GENE-030616-624]
eya4	ENSDARG00000012397	36.5822	2.75667	0.937068	0.000172527	0.00225941	EYA transcriptional coactivator and phosphatase 4 [Source:ZFIN;Acc:ZDB-GENE-050327-93]
hoxd11a	ENSDARG00000059267	84.3883	2.75551	0.742893	1.34e-05	0.000276459	homeobox D11a [Source:NCBI gene;Acc:30405]
upf3a	ENSDARG00000069297	15.7711	2.75481	1.25446	0.0015396	0.0126285	UPF3A regulator of nonsense mediated mRNA decay [Source:NCBI gene;Acc:566608]
pdgfra	ENSDARG00000070494	529.284	2.7515	0.499003	2.74e-09	1.91e-07	platelet-derived growth factor receptor, alpha polypeptide [Source:NCBI gene;Acc:386856]
gna14	ENSDARG00000035178	120.483	2.74698	0.575764	1.45e-07	6.05e-06	guanine nucleotide binding protein (G protein), alpha 14 [Source:ZFIN;Acc:ZDB-GENE-040808-7]
bmpr1ba	ENSDARG00000104100	59.204	2.74384	0.64835	1.17e-06	3.65e-05	bone morphogenetic protein receptor, type IBa [Source:NCBI gene;Acc:30742]
cxcl18a.1	ENSDARG00000111840	233.979	2.7404	0.592297	2.71e-07	1.03e-05	chemokine (C-X-C motif) ligand 18a, duplicate 1 [Source:ZFIN;Acc:ZDB-GENE-090303-1]
si.dkey.21e2.7	ENSDARG00000098651	129.035	2.73969	0.691844	5.2e-06	0.00012726	si:dkey-21e2.7 [Source:ZFIN;Acc:ZDB-GENE-050208-378]
im.7150988	ENSDARG00000109310	15.7589	2.73893	1.18496	0.000830711	0.00772748	im:7150988 [Source:ZFIN;Acc:ZDB-GENE-050309-169]
cpn1	ENSDARG00000005185	2858.28	2.73689	0.503204	4.12e-09	2.76e-07	carboxypeptidase N, polypeptide 1 [Source:ZFIN;Acc:ZDB-GENE-030131-9116]
limch1b	ENSDARG00000103774	685.842	2.72989	0.340865	1.04e-16	4.7e-14	LIM and calponin homology domains 1b [Source:ZFIN;Acc:ZDB-GENE-030131-9210]
col10a1a	ENSDARG00000054753	333.989	2.72969	0.995896	0.000307108	0.00354713	collagen, type X, alpha 1a [Source:ZFIN;Acc:ZDB-GENE-030131-8373]
llgl1	ENSDARG00000009693	307.095	2.72818	0.531347	2.1e-08	1.15e-06	LLGL scribble cell polarity complex component 1 [Source:ZFIN;Acc:ZDB-GENE-060825-69]
aldoab	ENSDARG00000034470	672.502	2.72731	0.446186	6.95e-11	7.92e-09	aldolase a, fructose-bisphosphate, b [Source:ZFIN;Acc:ZDB-GENE-040426-2299]
fbln2	ENSDARG00000015156	291.033	2.72588	0.884331	0.000114537	0.0016119	fibulin 2 [Source:ZFIN;Acc:ZDB-GENE-060711-1]
foxb1a	ENSDARG00000089042	45.909	2.72459	0.90639	0.000174429	0.00227999	forkhead box B1a [Source:ZFIN;Acc:ZDB-GENE-990616-47]
bag2	ENSDARG00000035005	55.2042	2.72458	0.638641	1.43e-06	4.32e-05	BCL2 associated athanogene 2 [Source:ZFIN;Acc:ZDB-GENE-040426-1399]
si.dkey.221l4.10	ENSDARG00000097934	6.71443	2.72241	2.76303	0.00726689	0.0408079	si:dkey-221l4.10 [Source:ZFIN;Acc:ZDB-GENE-131121-493]
krt17	ENSDARG00000094041	5648.16	2.71997	0.644646	1.6e-06	4.7e-05	keratin 17 [Source:ZFIN;Acc:ZDB-GENE-060503-86]
soul5	ENSDARG00000075015	1411.73	2.71559	0.647211	1.86e-06	5.31e-05	heme-binding protein soul5 [Source:ZFIN;Acc:ZDB-GENE-110718-2]
zgc.100997	ENSDARG00000043667	44.2047	2.71471	1.01819	0.000410038	0.00443243	zgc:100997 [Source:ZFIN;Acc:ZDB-GENE-040801-124]
acta1a	ENSDARG00000036371	108.986	2.71411	0.622894	9.55e-07	3.08e-05	actin alpha 1, skeletal muscle a [Source:ZFIN;Acc:ZDB-GENE-050417-267]
fndc5b	ENSDARG00000035895	75.8893	2.71316	0.546172	4.77e-08	2.37e-06	fibronectin type III domain containing 5b [Source:NCBI gene;Acc:555635]
si.zfos.2330d3.1	ENSDARG00000038683	300.468	2.70878	0.527023	2.15e-08	1.17e-06	si:zfos-2330d3.1 [Source:ZFIN;Acc:ZDB-GENE-110408-35]
fbxl7	ENSDARG00000062251	88.3912	2.70711	0.548348	5.67e-08	2.75e-06	F-box and leucine-rich repeat protein 7 [Source:NCBI gene;Acc:569430]
plcd1b	ENSDARG00000034080	282.049	2.70673	0.64153	1.77e-06	5.11e-05	phospholipase C, delta 1b [Source:ZFIN;Acc:ZDB-GENE-030131-9435]
si.ch211.287a12.9	ENSDARG00000057004	184.693	2.70589	0.553603	8.28e-08	3.77e-06	si:ch211-287a12.9 [Source:ZFIN;Acc:ZDB-GENE-130530-668]
si.ch211.63p21.4	ENSDARG00000041159	30.4128	2.70209	0.986381	0.000413144	0.00446136	si:ch211-63p21.4 [Source:ZFIN;Acc:ZDB-GENE-160113-20]
entpd3	ENSDARG00000035309	941.024	2.70147	1.7634	0.00310167	0.021476	ectonucleoside triphosphate diphosphohydrolase 3 [Source:ZFIN;Acc:ZDB-GENE-030131-6186]
si.dkeyp.97a10.2	ENSDARG00000098129	154.982	2.70118	0.844383	8.12e-05	0.00121149	si:dkeyp-97a10.2 [Source:ZFIN;Acc:ZDB-GENE-090429-4]
cidec	ENSDARG00000059651	35.8331	2.69895	1.01901	0.000501999	0.00519348	cell death inducing DFFA like effector c [Source:ZFIN;Acc:ZDB-GENE-030131-4591]
apcdd1l	ENSDARG00000075557	119.605	2.69629	0.816344	5.94e-05	0.000936364	adenomatosis polyposis coli down-regulated 1-like [Source:ZFIN;Acc:ZDB-GENE-121022-3]
hrc	ENSDARG00000045947	156.246	2.69619	0.688319	6.45e-06	0.000152455	histidine rich calcium binding protein [Source:ZFIN;Acc:ZDB-GENE-041008-189]
alpi.1	ENSDARG00000015273	66.1606	2.69525	0.900609	0.000180934	0.00234728	alkaline phosphatase, intestinal, tandem duplicate 1 [Source:ZFIN;Acc:ZDB-GENE-050327-78]
agr2	ENSDARG00000070480	2480.69	2.69495	0.53427	3.46e-08	1.79e-06	anterior gradient 2 [Source:NCBI gene;Acc:335616]
col7a1	ENSDARG00000021720	239.304	2.69267	0.536376	3.7e-08	1.9e-06	collagen, type VII, alpha 1 [Source:ZFIN;Acc:ZDB-GENE-030131-2427]
serpinh2	ENSDARG00000036445	270.974	2.68786	0.353759	2.17e-15	7.62e-13	serine (or cysteine) peptidase inhibitor, clade H, member 2 [Source:ZFIN;Acc:ZDB-GENE-050417-12]
tnks1bp1	ENSDARG00000068760	96.822	2.68715	0.942279	0.00025082	0.00305341	tankyrase 1 binding protein 1 [Source:NCBI gene;Acc:497601]
si.ch211.248e11.2	ENSDARG00000058940	49.0643	2.68686	0.766277	3.33e-05	0.000583855	si:ch211-248e11.2 [Source:NCBI gene;Acc:557793]
tsta3l2	ENSDARG00000042661	352.496	2.68651	0.939829	0.000228994	0.00283598	tissue specific transplantation antigen P35B, like 2 [Source:ZFIN;Acc:ZDB-GENE-050417-317]
scn4ab	ENSDARG00000034588	3105.23	2.6833	0.798059	4.62e-05	0.000767251	sodium channel, voltage-gated, type IV, alpha, b [Source:NCBI gene;Acc:564977]
emilin2b	ENSDARG00000102178	184.615	2.68207	0.911343	0.000185666	0.00239966	elastin microfibril interfacer 2b [Source:ZFIN;Acc:ZDB-GENE-080416-1]
efna1b	ENSDARG00000018787	764.569	2.6814	0.530326	3.28e-08	1.72e-06	ephrin-A1b [Source:ZFIN;Acc:ZDB-GENE-041007-5]
si.ch211.285c6.2	ENSDARG00000079234	31.7866	2.6729	1.18464	0.00104166	0.00919886	si:ch211-285c6.2 [Source:ZFIN;Acc:ZDB-GENE-040724-168]
papss2a	ENSDARG00000071021	162.215	2.67185	0.532556	4.21e-08	2.12e-06	3'-phosphoadenosine 5'-phosphosulfate synthase 2a [Source:ZFIN;Acc:ZDB-GENE-061110-85]
si.ch1073.406l10.2	ENSDARG00000089645	884.473	2.66875	0.556617	1.23e-07	5.27e-06	si:ch1073-406l10.2 [Source:ZFIN;Acc:ZDB-GENE-141212-315]
zgc.92380	ENSDARG00000041339	871.593	2.66736	0.738362	1.93e-05	0.000373236	zgc:92380 [Source:ZFIN;Acc:ZDB-GENE-040801-221]
wnt7bb	ENSDARG00000071107	85.2255	2.6655	0.779928	3.13e-05	0.000555708	wingless-type MMTV integration site family, member 7Bb [Source:ZFIN;Acc:ZDB-GENE-081006-1]
mid1ip1a	ENSDARG00000041051	498.49	2.66446	0.631719	1.73e-06	5.01e-05	MID1 interacting protein 1a [Source:NCBI gene;Acc:30600]
zgc.194930	ENSDARG00000079584	618.346	2.66406	0.704268	1.02e-05	0.000221207	zgc:194930 [Source:ZFIN;Acc:ZDB-GENE-081022-166]
zmp.0000001268	ENSDARG00000089216	1195.92	2.66371	0.597619	5.99e-07	2.05e-05	zmp:0000001268 [Source:ZFIN;Acc:ZDB-GENE-140106-228]
phex	ENSDARG00000062363	262.948	2.66238	0.83593	8.68e-05	0.00127535	phosphate regulating endopeptidase homolog, X-linked [Source:ZFIN;Acc:ZDB-GENE-030103-2]
ptgdsb.1	ENSDARG00000027088	20684.1	2.66224	0.630915	1.93e-06	5.44e-05	prostaglandin D2 synthase b, tandem duplicate 1 [Source:ZFIN;Acc:ZDB-GENE-030131-8436]
zgc.172053	ENSDARG00000038321	1468.1	2.6602	0.369564	5.32e-14	1.3e-11	zgc:172053 [Source:ZFIN;Acc:ZDB-GENE-080219-25]
si.dkey.68o6.8	ENSDARG00000104144	30.6984	2.65921	1.01038	0.000440397	0.00468924	si:dkey-68o6.8 [Source:ZFIN;Acc:ZDB-GENE-141212-374]
itgbl1	ENSDARG00000040985	183.119	2.65707	0.566082	2.01e-07	8.03e-06	integrin, beta-like 1 [Source:ZFIN;Acc:ZDB-GENE-050522-410]
atp2a1	ENSDARG00000020574	437.466	2.65323	0.940971	0.000255912	0.00310811	ATPase sarcoplasmic/endoplasmic reticulum Ca2+ transporting 1 [Source:ZFIN;Acc:ZDB-GENE-020905-1]
sox14	ENSDARG00000070929	48.0857	2.65161	0.97165	0.000384553	0.00423191	SRY-box transcription factor 14 [Source:NCBI gene;Acc:557661]
serpinb1l4	ENSDARG00000096888	455.686	2.64967	0.641643	2.53e-06	6.86e-05	serpin peptidase inhibitor, clade B (ovalbumin), member 1, like 4 [Source:ZFIN;Acc:ZDB-GENE-030131-7169]
srl	ENSDARG00000104587	106.469	2.6494	0.871558	0.000144112	0.00194626	sarcalumenin [Source:ZFIN;Acc:ZDB-GENE-061110-91]
LOC100004528	ENSDARG00000096990	38.7525	2.64827	1.11571	0.000919867	0.00836761	si:ch1073-340i21.2 [Source:ZFIN;Acc:ZDB-GENE-131121-430]
tgm2b	ENSDARG00000074094	306.973	2.64716	0.430202	5.92e-11	7.05e-09	transglutaminase 2b [Source:ZFIN;Acc:ZDB-GENE-030131-2576]
igf2a	ENSDARG00000018643	329.108	2.64707	0.80741	6.45e-05	0.00099886	insulin-like growth factor 2a [Source:ZFIN;Acc:ZDB-GENE-991111-3]
frzb	ENSDARG00000018383	344.468	2.6466	0.551506	1.18e-07	5.09e-06	frizzled related protein [Source:ZFIN;Acc:ZDB-GENE-990715-1]
nqo1	ENSDARG00000010250	1682.71	2.64562	0.69117	8.74e-06	0.000195505	NAD(P)H dehydrogenase, quinone 1 [Source:ZFIN;Acc:ZDB-GENE-030131-1226]
bgnb	ENSDARG00000002945	157.979	2.64538	0.65444	3.72e-06	9.57e-05	biglycan b [Source:ZFIN;Acc:ZDB-GENE-040426-21]
atp10b	ENSDARG00000076230	41.5918	2.64474	1.04838	0.000560073	0.00568105	ATPase phospholipid transporting 10B [Source:ZFIN;Acc:ZDB-GENE-130530-796]
rbp2a	ENSDARG00000070038	69.6874	2.64416	0.741317	2.06e-05	0.000395356	retinol binding protein 2a, cellular [Source:ZFIN;Acc:ZDB-GENE-020320-2]
pappa2	ENSDARG00000076020	276.111	2.6422	0.700333	1.02e-05	0.000221805	pappalysin 2 [Source:ZFIN;Acc:ZDB-GENE-070912-525]
calcoco1b	ENSDARG00000016391	39.1284	2.64213	0.724355	1.75e-05	0.000344896	calcium binding and coiled-coil domain 1b [Source:ZFIN;Acc:ZDB-GENE-031118-126]
sema3bl	ENSDARG00000007560	46.9248	2.64091	0.829944	8.91e-05	0.00130398	sema domain, immunoglobulin domain (Ig), short basic domain, secreted, (semaphorin) 3bl [Source:ZFIN;Acc:ZDB-GENE-030131-2956]
bicdl2l	ENSDARG00000091669	473.035	2.64073	0.659509	4.27e-06	0.000107816	bicaudal-D-related protein 2-like [Source:ZFIN;Acc:ZDB-GENE-091204-161]
ftr82	ENSDARG00000055647	232.917	2.63873	0.741956	2.49e-05	0.00045963	finTRIM family, member 82 [Source:ZFIN;Acc:ZDB-GENE-030219-207]
zgc.55461	ENSDARG00000041723	553.775	2.63732	0.466755	1.28e-09	9.85e-08	zgc:55461 [Source:ZFIN;Acc:ZDB-GENE-040426-2879]
vgll2b	ENSDARG00000053773	27.8071	2.63512	1.55681	0.00287371	0.0202281	vestigial-like family member 2b [Source:ZFIN;Acc:ZDB-GENE-050809-113]
synm	ENSDARG00000062350	402.389	2.63302	0.750735	2.98e-05	0.000534242	synemin, intermediate filament protein [Source:ZFIN;Acc:ZDB-GENE-050419-81]
cilp	ENSDARG00000053362	1848.2	2.63179	0.442104	2.1e-10	2.06e-08	cartilage intermediate layer protein, nucleotide pyrophosphohydrolase [Source:ZFIN;Acc:ZDB-GENE-050208-76]
LOC100007086	ENSDARG00000096257	63.9927	2.63167	1.06578	0.000716561	0.00688801	si:ch73-367p23.2 [Source:ZFIN;Acc:ZDB-GENE-120215-61]
ccl25a	ENSDARG00000115610	1109.58	2.62864	0.713561	1.53e-05	0.000307838	chemokine (C-C motif) ligand 25a [Source:ZFIN;Acc:ZDB-GENE-110222-1]
pou3f1	ENSDARG00000009823	865.956	2.62702	0.816801	7.82e-05	0.00117232	POU class 3 homeobox 1 [Source:NCBI gene;Acc:30398]
atn1	ENSDARG00000092067	21.252	2.62373	1.36429	0.0024685	0.0180495	atrophin 1 [Source:ZFIN;Acc:ZDB-GENE-030131-426]
ccdc125	ENSDARG00000056477	184.814	2.62329	0.491301	8.43e-09	5.17e-07	coiled-coil domain containing 125 [Source:NCBI gene;Acc:565477]
c7a	ENSDARG00000042172	831.256	2.62278	0.381708	5.08e-13	9.76e-11	complement component 7a [Source:ZFIN;Acc:ZDB-GENE-081104-392]
kcnk1a	ENSDARG00000045067	45.0465	2.62094	0.812073	8.55e-05	0.00126212	potassium channel, subfamily K, member 1a [Source:ZFIN;Acc:ZDB-GENE-070620-26]
anxa1d	ENSDARG00000098481	68.447	2.62032	0.666637	6.69e-06	0.000156258	annexin A1d [Source:ZFIN;Acc:ZDB-GENE-050417-72]
exoc3l4	ENSDARG00000058180	33.3204	2.61974	1.4705	0.00266656	0.0191394	exocyst complex component 3-like 4 [Source:ZFIN;Acc:ZDB-GENE-081028-71]
prr33	ENSDARG00000097224	42.1274	2.61899	0.754668	3.81e-05	0.000655614	proline rich 33 [Source:ZFIN;Acc:ZDB-GENE-030131-5326]
si.ch211.117l17.6	ENSDARG00000102059	447.52	2.61874	0.541158	9.47e-08	4.21e-06	si:ch211-117l17.6 [Source:ZFIN;Acc:ZDB-GENE-110914-213]
ildr1a	ENSDARG00000103929	483.496	2.61107	0.67065	6.72e-06	0.000156611	immunoglobulin-like domain containing receptor 1a [Source:ZFIN;Acc:ZDB-GENE-040426-1412]
si.dkeyp.97a10.3	ENSDARG00000104656	13.5415	2.60371	1.91702	0.00525254	0.0320278	si:dkeyp-97a10.3 [Source:ZFIN;Acc:ZDB-GENE-131127-642]
arhgef18a	ENSDARG00000011157	150.715	2.5992	0.518778	4.29e-08	2.15e-06	rho/rac guanine nucleotide exchange factor (GEF) 18a [Source:ZFIN;Acc:ZDB-GENE-040516-14]
panx2	ENSDARG00000063019	81.1084	2.59834	0.721081	2.16e-05	0.000409615	pannexin 2 [Source:ZFIN;Acc:ZDB-GENE-050419-55]
trim55b	ENSDARG00000058158	12.3115	2.59814	1.94524	0.00572959	0.0342718	tripartite motif containing 55b [Source:ZFIN;Acc:ZDB-GENE-060312-37]
si.ch211.207e14.4	ENSDARG00000089004	83.1736	2.59731	1.14287	0.000998317	0.00889948	si:ch211-207e14.4 [Source:ZFIN;Acc:ZDB-GENE-030131-3405]
si.zfos.911d5.4	ENSDARG00000096738	49.1665	2.59724	0.965777	0.000421546	0.00453556	si:zfos-911d5.4 [Source:ZFIN;Acc:ZDB-GENE-130603-14]
ogna	ENSDARG00000044132	246.1	2.59692	0.480902	5.76e-09	3.67e-07	osteoglycin, paralog a [Source:ZFIN;Acc:ZDB-GENE-050208-650]
klf5l	ENSDARG00000018757	314.193	2.59514	0.587372	7.63e-07	2.51e-05	Kruppel-like factor 5 like [Source:ZFIN;Acc:ZDB-GENE-060312-34]
sult1st4	ENSDARG00000003181	40.8136	2.59493	1.17075	0.00125671	0.0107237	sulfotransferase family 1, cytosolic sulfotransferase 4 [Source:ZFIN;Acc:ZDB-GENE-040426-2054]
tmem176l.3b	ENSDARG00000096874	45.6548	2.59427	0.694133	1.66e-05	0.000329666	transmembrane protein 176l.3b [Source:ZFIN;Acc:ZDB-GENE-080829-14]
ackr3b	ENSDARG00000058179	2423.1	2.59271	0.683807	1.02e-05	0.000221828	atypical chemokine receptor 3b [Source:ZFIN;Acc:ZDB-GENE-031116-61]
ccn4b	ENSDARG00000076685	68.421	2.59012	0.630254	3.36e-06	8.81e-05	cellular communication network factor 4b [Source:ZFIN;Acc:ZDB-GENE-080220-16]
tmtops2a	ENSDARG00000061515	30.4121	2.58948	0.82541	0.000104936	0.00149813	teleost multiple tissue opsin 2a [Source:ZFIN;Acc:ZDB-GENE-130129-3]
anos1a	ENSDARG00000012896	228.734	2.5892	0.48247	6.9e-09	4.34e-07	anosmin 1a [Source:ZFIN;Acc:ZDB-GENE-000201-9]
actn3b	ENSDARG00000001431	148.282	2.58907	1.11926	0.000960162	0.00861487	actinin alpha 3b [Source:ZFIN;Acc:ZDB-GENE-030131-2040]
gch1	ENSDARG00000070453	194.163	2.58802	0.56167	3.05e-07	1.14e-05	GTP cyclohydrolase 1 [Source:ZFIN;Acc:ZDB-GENE-070720-5]
chl1a	ENSDARG00000077881	399.064	2.58702	0.635557	3.07e-06	8.15e-05	cell adhesion molecule L1-like a [Source:ZFIN;Acc:ZDB-GENE-090313-201]
s100a11	ENSDARG00000093628	92.229	2.58624	0.504134	2.19e-08	1.19e-06	S100 calcium binding protein A11 [Source:ZFIN;Acc:ZDB-GENE-070717-5]
nlrp16	ENSDARG00000077673	54.5869	2.58603	0.68581	1.13e-05	0.00024212	NACHT, LRR and PYD domains-containing protein 16 [Source:ZFIN;Acc:ZDB-GENE-030131-8582]
ptgs1	ENSDARG00000052148	155.184	2.58577	0.691464	1.31e-05	0.000272697	prostaglandin-endoperoxide synthase 1 [Source:ZFIN;Acc:ZDB-GENE-020530-1]
adam22	ENSDARG00000060532	114.748	2.58274	0.539461	1.34e-07	5.66e-06	ADAM metallopeptidase domain 22 [Source:ZFIN;Acc:ZDB-GENE-070810-1]
adgrl4	ENSDARG00000013653	121.083	2.5824	0.734091	2.74e-05	0.000497592	adhesion G protein-coupled receptor L4 [Source:NCBI gene;Acc:406676]
csf1b	ENSDARG00000068263	169.097	2.58185	1.01517	0.000560055	0.00568105	colony stimulating factor 1b (macrophage) [Source:ZFIN;Acc:ZDB-GENE-061215-106]
agr1	ENSDARG00000060682	610.67	2.58131	0.794112	7.22e-05	0.00109811	anterior gradient 1 [Source:ZFIN;Acc:ZDB-GENE-030131-7249]
nfasca	ENSDARG00000061099	24.5543	2.58065	1.28446	0.00197813	0.0152431	neurofascin homolog (chicken) a [Source:ZFIN;Acc:ZDB-GENE-080229-6]
b3gnt2a	ENSDARG00000052376	52.274	2.5802	0.765814	5.34e-05	0.000856712	UDP-GlcNAc:betaGal beta-1,3-N-acetylglucosaminyltransferase 2a [Source:ZFIN;Acc:ZDB-GENE-090312-192]
atp2a1l	ENSDARG00000035458	566.748	2.57825	0.884564	0.000203131	0.00256936	ATPase sarcoplasmic/endoplasmic reticulum Ca2+ transporting 1, like [Source:ZFIN;Acc:ZDB-GENE-041229-2]
fam83fb	ENSDARG00000104188	77.7007	2.57739	0.74353	3.2e-05	0.000567044	family with sequence similarity 83 member Fb [Source:ZFIN;Acc:ZDB-GENE-041114-194]
f2rl1.2	ENSDARG00000077540	683.755	2.57636	0.645219	4.66e-06	0.000116629	coagulation factor II (thrombin) receptor-like 1, tandem duplicate 2 [Source:ZFIN;Acc:ZDB-GENE-070615-24]
bcl11ba	ENSDARG00000062510	262.383	2.57564	0.702531	1.73e-05	0.000340955	BAF chromatin remodeling complex subunit BCL11B a [Source:ZFIN;Acc:ZDB-GENE-061207-62]
il15l	ENSDARG00000007743	332.987	2.57387	0.46661	2.98e-09	2.06e-07	interleukin 15, like [Source:ZFIN;Acc:ZDB-GENE-041111-173]
runx2a	ENSDARG00000040261	20.014	2.57333	1.27762	0.0017856	0.01418	RUNX family transcription factor 2a [Source:ZFIN;Acc:ZDB-GENE-040629-3]
hspa12a.3	ENSDARG00000068869	32.1437	2.57304	1.26708	0.0018892	0.0147522	heat shock protein family A (Hsp70) member 12A.1 [Source:ZFIN;Acc:ZDB-GENE-061009-21]
LOC100331214	ENSDARG00000034667	153.935	2.57266	0.894546	0.000238705	0.00293695	lipoprotein lipase-like [Source:NCBI gene;Acc:100331214]
mhc1lba	ENSDARG00000016227	9.59923	2.57129	1.64945	0.0050232	0.0308653	major histocompatibility complex class I LBA [Source:ZFIN;Acc:ZDB-GENE-140820-3]
tmem26b	ENSDARG00000014682	14.3106	2.57104	1.16868	0.00166388	0.0134145	transmembrane protein 26b [Source:ZFIN;Acc:ZDB-GENE-080204-66]
cpne4a	ENSDARG00000101095	47.2134	2.57059	1.11228	0.00108831	0.00954177	copine IVa [Source:ZFIN;Acc:ZDB-GENE-060503-427]
rab38b	ENSDARG00000112889	32.7956	2.56822	0.977558	0.000521501	0.00535811	RAB38b, member of RAS oncogene family [Source:ZFIN;Acc:ZDB-GENE-091204-345]
frem1b	ENSDARG00000062402	46.2746	2.56693	0.967023	0.000374161	0.00415059	Fras1 related extracellular matrix 1b [Source:ZFIN;Acc:ZDB-GENE-050208-783]
rims4	ENSDARG00000059523	16.8307	2.56639	1.83171	0.00486474	0.0301155	regulating synaptic membrane exocytosis 4 [Source:ZFIN;Acc:ZDB-GENE-110103-1]
meis1a	ENSDARG00000002937	123.11	2.56628	0.497709	2.04e-08	1.13e-06	Meis homeobox 1 a [Source:ZFIN;Acc:ZDB-GENE-020122-3]
esr2b	ENSDARG00000034181	38.3213	2.56418	0.751446	3.75e-05	0.000647643	estrogen receptor 2b [Source:ZFIN;Acc:ZDB-GENE-030116-1]
angptl2a	ENSDARG00000024030	300.56	2.56412	0.548865	2.3e-07	8.95e-06	angiopoietin-like 2a [Source:NCBI gene;Acc:569092]
klf6b	ENSDARG00000038561	34.7384	2.5641	0.788249	8.68e-05	0.00127535	Kruppel-like factor 6b [Source:ZFIN;Acc:ZDB-GENE-070912-633]
rfesd	ENSDARG00000058725	11.3324	2.56406	1.41876	0.00347559	0.0233931	Rieske (Fe-S) domain containing [Source:ZFIN;Acc:ZDB-GENE-050417-254]
ms4a17a.1	ENSDARG00000043798	669.56	2.56298	0.369758	4e-13	7.75e-11	membrane-spanning 4-domains, subfamily A, member 17A.1 [Source:ZFIN;Acc:ZDB-GENE-050417-307]
hspb7	ENSDARG00000104441	23.1113	2.56139	1.19212	0.00115748	0.0100632	heat shock protein family, member 7 (cardiovascular) [Source:ZFIN;Acc:ZDB-GENE-041010-136]
LOC100333406	ENSDARG00000027933	35.2496	2.5608	0.777268	7.17e-05	0.00109309	GLIS family zinc finger 1b [Source:ZFIN;Acc:ZDB-GENE-081105-172]
si.ch211.112g6.4	ENSDARG00000088167	61.6065	2.56036	0.734492	3.17e-05	0.000562143	si:ch211-112g6.4 [Source:ZFIN;Acc:ZDB-GENE-160728-119]
cntf	ENSDARG00000074662	41.7047	2.55992	0.632191	3.52e-06	9.12e-05	ciliary neurotrophic factor [Source:ZFIN;Acc:ZDB-GENE-090313-176]
dbnla	ENSDARG00000008170	240.208	2.5593	0.869093	0.000191143	0.00244908	drebrin-like a [Source:ZFIN;Acc:ZDB-GENE-040704-42]
klf4	ENSDARG00000079922	1517.42	2.55114	0.519293	7.17e-08	3.34e-06	Kruppel-like factor 4 [Source:ZFIN;Acc:ZDB-GENE-111014-1]
zdhhc4	ENSDARG00000045159	179.699	2.55036	0.469196	3.98e-09	2.69e-07	zinc finger DHHC-type containing 4 [Source:ZFIN;Acc:ZDB-GENE-030131-9031]
LOC558353	ENSDARG00000094832	2437.42	2.54971	0.696801	1.73e-05	0.000341256	coagulation factor XIII A chain-like [Source:NCBI gene;Acc:558353]
krt15	ENSDARG00000036840	3306.36	2.54773	0.535666	1.57e-07	6.46e-06	keratin 15 [Source:ZFIN;Acc:ZDB-GENE-040426-2931]
si.ch211.207d6.2	ENSDARG00000031658	122.832	2.54752	1.12893	0.00116954	0.0101515	si:ch211-207d6.2 [Source:ZFIN;Acc:ZDB-GENE-070912-185]
nox1	ENSDARG00000087574	59.8349	2.54712	0.613675	2.53e-06	6.87e-05	NADPH oxidase 1 [Source:ZFIN;Acc:ZDB-GENE-070404-1]
si.ch211.153b23.4	ENSDARG00000077169	184.691	2.54568	0.418812	9.8e-11	1.06e-08	si:ch211-153b23.4 [Source:ZFIN;Acc:ZDB-GENE-030131-7332]
eda	ENSDARG00000074591	58.5642	2.54388	0.532497	1.54e-07	6.36e-06	ectodysplasin A [Source:ZFIN;Acc:ZDB-GENE-050107-6]
hsh2d	ENSDARG00000042908	95.6677	2.54373	0.916152	0.000329791	0.0037527	hematopoietic SH2 domain containing [Source:NCBI gene;Acc:548337]
ehf	ENSDARG00000052115	86.0944	2.54274	0.668557	1.17e-05	0.000248635	ets homologous factor [Source:ZFIN;Acc:ZDB-GENE-060312-7]
prkar1b	ENSDARG00000103800	1409.55	2.54234	0.571145	6.47e-07	2.19e-05	protein kinase, cAMP-dependent, regulatory, type I, beta [Source:ZFIN;Acc:ZDB-GENE-060929-580]
si.dkey.88n24.11	ENSDARG00000105367	26.7986	2.5409	0.915795	0.000269688	0.00323981	si:dkey-88n24.11 [Source:ZFIN;Acc:ZDB-GENE-160113-7]
ntn5	ENSDARG00000036422	301.127	2.53871	0.874577	0.000211857	0.00266349	netrin 5 [Source:ZFIN;Acc:ZDB-GENE-130530-593]
hapln1a	ENSDARG00000089769	2273.67	2.53852	0.469471	5.35e-09	3.49e-07	hyaluronan and proteoglycan link protein 1a [Source:ZFIN;Acc:ZDB-GENE-050302-175]
plek2	ENSDARG00000012789	369.655	2.53817	0.634982	4.65e-06	0.000116593	pleckstrin 2 [Source:ZFIN;Acc:ZDB-GENE-080219-2]
itgb3a	ENSDARG00000056767	73.2315	2.53699	1.07169	0.000929438	0.00842301	integrin beta 3a [Source:ZFIN;Acc:ZDB-GENE-071207-1]
soul2	ENSDARG00000039499	240.513	2.53693	0.717741	2.8e-05	0.00050564	heme-binding protein soul2 [Source:ZFIN;Acc:ZDB-GENE-030131-2524]
fam169aa	ENSDARG00000059719	84.0861	2.53385	0.746254	4.67e-05	0.000771751	family with sequence similarity 169 member Aa [Source:ZFIN;Acc:ZDB-GENE-060825-117]
zgc.153184	ENSDARG00000099645	364.781	2.53324	0.701154	2.07e-05	0.000396708	zgc:153184 [Source:ZFIN;Acc:ZDB-GENE-060825-136]
zgc.171686	ENSDARG00000076721	134.794	2.53089	0.483366	1.49e-08	8.61e-07	zgc:171686 [Source:ZFIN;Acc:ZDB-GENE-080220-56]
aqp9b	ENSDARG00000053480	13.8246	2.52985	1.3465	0.00301243	0.021005	aquaporin 9b [Source:ZFIN;Acc:ZDB-GENE-070911-1]
zgc.113442	ENSDARG00000101906	47.5868	2.52845	0.625276	4.67e-06	0.000116632	zgc:113442 [Source:ZFIN;Acc:ZDB-GENE-050227-2]
hbl1	ENSDARG00000068221	49.3524	2.52766	0.720447	3.72e-05	0.000645093	zmp:0000000729 [Source:ZFIN;Acc:ZDB-GENE-130530-732]
ghrb	ENSDARG00000007671	519.889	2.52762	0.563774	5.68e-07	1.97e-05	growth hormone receptor b [Source:ZFIN;Acc:ZDB-GENE-071119-4]
anxa1b	ENSDARG00000100095	709.928	2.52751	0.742924	4.36e-05	0.000733222	annexin A1b [Source:ZFIN;Acc:ZDB-GENE-030131-6554]
tgfb5	ENSDARG00000071879	173.007	2.52745	0.394437	1.48e-11	2.05e-09	transforming growth factor, beta 5 [Source:ZFIN;Acc:ZDB-GENE-130425-3]
sp100.3	ENSDARG00000090449	269.824	2.52598	0.420698	1.91e-10	1.9e-08	SP110 nuclear body protein, tandem duplicate 3 [Source:ZFIN;Acc:ZDB-GENE-130530-997]
igfbp2a	ENSDARG00000052470	27.7505	2.52243	0.910216	0.000404894	0.00439055	insulin-like growth factor binding protein 2a [Source:NCBI gene;Acc:794176]
thbs2b	ENSDARG00000073810	715.428	2.52217	0.441425	9.29e-10	7.56e-08	thrombospondin 2b [Source:ZFIN;Acc:ZDB-GENE-100623-1]
mlsl	ENSDARG00000074684	10.4017	2.51969	1.98286	0.00447326	0.0283165	malate synthase-like [Source:ZFIN;Acc:ZDB-GENE-130530-761]
zmp.0000000660	ENSDARG00000100518	59.7268	2.51704	0.91102	0.000353619	0.00397587	zmp:0000000660 [Source:NCBI gene;Acc:559690]
si.dkey.165a24.9	ENSDARG00000090052	49.2065	2.51703	0.593531	1.92e-06	5.43e-05	si:dkey-165a24.9 [Source:ZFIN;Acc:ZDB-GENE-141209-1]
bco1	ENSDARG00000104256	337.205	2.51695	0.527122	1.43e-07	5.99e-06	beta-carotene oxygenase 1 [Source:ZFIN;Acc:ZDB-GENE-010508-1]
mamdc2b	ENSDARG00000073695	365.979	2.51548	0.929566	0.00037518	0.00415522	MAM domain containing 2b [Source:ZFIN;Acc:ZDB-GENE-091117-16]
cldn7b	ENSDARG00000014047	1138.34	2.51214	0.62913	4.71e-06	0.000117377	claudin 7b [Source:NCBI gene;Acc:60635]
itgb6	ENSDARG00000002494	337.671	2.51184	0.744665	4.92e-05	0.000802874	integrin, beta 6 [Source:ZFIN;Acc:ZDB-GENE-100812-2]
si.ch1073.340i21.3	ENSDARG00000088885	110.411	2.51136	0.993507	0.000627757	0.00620105	si:ch1073-340i21.3 [Source:ZFIN;Acc:ZDB-GENE-030131-199]
fabp2	ENSDARG00000006427	14.1444	2.50868	1.31114	0.00261637	0.0188857	fatty acid binding protein 2, intestinal [Source:ZFIN;Acc:ZDB-GENE-991019-5]
txlnbb	ENSDARG00000076241	76.7818	2.50662	1.10986	0.00119344	0.0102986	taxilin beta b [Source:ZFIN;Acc:ZDB-GENE-070424-77]
btr02	ENSDARG00000052215	21.3388	2.50647	1.05017	0.000830472	0.00772748	bloodthirsty-related gene family, member 2 [Source:ZFIN;Acc:ZDB-GENE-060825-228]
si.dkey.11o15.4	ENSDARG00000058023	38.8981	2.50613	1.2008	0.001629	0.0131897	si:dkey-11o15.7 [Source:ZFIN;Acc:ZDB-GENE-091204-328]
sfrp5	ENSDARG00000039041	103.59	2.50579	0.584652	1.61e-06	4.72e-05	secreted frizzled-related protein 5 [Source:ZFIN;Acc:ZDB-GENE-011108-2]
si.ch211.63p21.8	ENSDARG00000105443	13.8967	2.50518	1.59577	0.00460749	0.0288673	si:ch211-63p21.8 [Source:ZFIN;Acc:ZDB-GENE-130530-652]
tat	ENSDARG00000069630	66.3566	2.50505	0.955818	0.000525967	0.00539598	tyrosine aminotransferase [Source:ZFIN;Acc:ZDB-GENE-030131-1144]
si.dkey.164f24.2	ENSDARG00000089418	206.423	2.50451	0.915811	0.000348289	0.00393085	si:dkey-164f24.2 [Source:ZFIN;Acc:ZDB-GENE-030131-7035]
fibinb	ENSDARG00000087196	726.262	2.50288	0.574848	1.02e-06	3.26e-05	fin bud initiation factor b [Source:NCBI gene;Acc:550571]
zic1	ENSDARG00000015567	156.441	2.50278	0.792155	0.000105157	0.00150026	zic family member 1 (odd-paired homolog, Drosophila) [Source:ZFIN;Acc:ZDB-GENE-000208-4]
lrrn3a	ENSDARG00000077569	27.8557	2.50095	1.49815	0.00326486	0.0223519	leucine rich repeat neuronal 3a [Source:ZFIN;Acc:ZDB-GENE-061220-7]
ggt5b	ENSDARG00000078258	211.029	2.50027	0.557463	5.95e-07	2.05e-05	gamma-glutamyltransferase 5b [Source:NCBI gene;Acc:100333757]
rflna	ENSDARG00000023484	25.8742	2.49991	1.03717	0.000848687	0.00785225	refilin A [Source:ZFIN;Acc:ZDB-GENE-030616-80]
en1a	ENSDARG00000014321	61.0762	2.49809	0.960337	0.000555838	0.00566044	engrailed homeobox 1a [Source:NCBI gene;Acc:30244]
zgc.171509	ENSDARG00000068303	897.673	2.4946	0.435748	8.6e-10	7.14e-08	zgc:171509 [Source:ZFIN;Acc:ZDB-GENE-080219-48]
heyl	ENSDARG00000055798	17.0164	2.49161	1.04217	0.00103951	0.0091872	hes related family bHLH transcription factor with YRPW motif like [Source:NCBI gene;Acc:335134]
esr2a	ENSDARG00000016454	507.567	2.49111	0.755499	6.42e-05	0.000994736	estrogen receptor 2a [Source:ZFIN;Acc:ZDB-GENE-030116-2]
il15	ENSDARG00000052361	394.776	2.49106	0.479389	1.81e-08	1.02e-06	interleukin 15 [Source:ZFIN;Acc:ZDB-GENE-060213-2]
si.ch73.52p7.1	ENSDARG00000095184	602.045	2.49084	0.396245	2.78e-11	3.52e-09	si:ch73-52p7.1 [Source:ZFIN;Acc:ZDB-GENE-081107-46]
s100u	ENSDARG00000071014	379.426	2.4906	0.372343	2.04e-12	3.51e-10	S100 calcium binding protein U [Source:ZFIN;Acc:ZDB-GENE-030131-3121]
s100w	ENSDARG00000101181	634.909	2.49047	0.404005	6.41e-11	7.47e-09	S100 calcium binding protein W [Source:ZFIN;Acc:ZDB-GENE-080407-2]
egfl7	ENSDARG00000100657	212.036	2.49003	0.557733	6.66e-07	2.24e-05	EGF-like-domain, multiple 7 [Source:ZFIN;Acc:ZDB-GENE-040429-2]
si.ch73.204p21.2	ENSDARG00000097902	213.456	2.48768	0.700363	2.6e-05	0.000475353	si:ch73-204p21.2 [Source:ZFIN;Acc:ZDB-GENE-050208-49]
tal1	ENSDARG00000019930	82.0384	2.48447	0.544373	3.1e-07	1.16e-05	T-cell acute lymphocytic leukemia 1 [Source:NCBI gene;Acc:30766]
nrg2b	ENSDARG00000086585	76.7772	2.48253	0.764351	8.13e-05	0.00121149	neuregulin 2b [Source:ZFIN;Acc:ZDB-GENE-090205-2]
dhrs13a.2	ENSDARG00000111240	469.023	2.48062	0.84289	0.000197401	0.0025122	dehydrogenase/reductase (SDR family) member 13a, tandem duplicate 2 [Source:ZFIN;Acc:ZDB-GENE-040912-69]
col1a1b	ENSDARG00000035809	32878.1	2.47949	0.272028	6.87e-21	8.91e-18	collagen, type I, alpha 1b [Source:ZFIN;Acc:ZDB-GENE-030131-4400]
LOC101882351	ENSDARG00000078349	87.7876	2.47663	0.75386	7.24e-05	0.00109917	zmp:0000000845 [Source:ZFIN;Acc:ZDB-GENE-130530-848]
mala	ENSDARG00000070401	79.9122	2.47493	0.993212	0.000703595	0.00677594	mal, T cell differentiation protein a [Source:ZFIN;Acc:ZDB-GENE-070424-9]
si.ch211.57n23.1	ENSDARG00000099891	243.111	2.47336	0.468931	1.05e-08	6.23e-07	si:ch211-57n23.1 [Source:ZFIN;Acc:ZDB-GENE-141219-29]
crybg1b	ENSDARG00000006060	552.156	2.47329	0.614716	4.25e-06	0.000107542	crystallin beta-gamma domain containing 1b [Source:ZFIN;Acc:ZDB-GENE-030131-7179]
zgc.136892	ENSDARG00000069505	154.185	2.47321	0.510619	1.07e-07	4.68e-06	zgc:136892 [Source:ZFIN;Acc:ZDB-GENE-060421-4745]
si.dkey.40c11.2	ENSDARG00000032482	148.323	2.47233	0.493359	4.65e-08	2.32e-06	si:dkey-40c11.2 [Source:ZFIN;Acc:ZDB-GENE-060526-300]
dcn	ENSDARG00000012066	7384.02	2.47071	0.282749	1.76e-19	1.74e-16	decorin [Source:ZFIN;Acc:ZDB-GENE-010102-1]
thbs1b	ENSDARG00000010785	365.066	2.46967	0.912699	0.000390182	0.00427572	thrombospondin 1b [Source:ZFIN;Acc:ZDB-GENE-020708-1]
ptgdsb.2	ENSDARG00000071626	3657.43	2.46959	0.612934	4.27e-06	0.000107817	prostaglandin D2 synthase b, tandem duplicate 2 [Source:ZFIN;Acc:ZDB-GENE-030911-3]
col12a1a	ENSDARG00000078322	3310.97	2.46944	0.236698	1.67e-26	1.19e-22	collagen, type XII, alpha 1a [Source:ZFIN;Acc:ZDB-GENE-090728-1]
nos1	ENSDARG00000068910	70.2403	2.46341	0.867527	0.000263024	0.00318166	nitric oxide synthase 1 (neuronal) [Source:NCBI gene;Acc:60658]
crb3b	ENSDARG00000068182	95.786	2.46157	0.508636	1.22e-07	5.24e-06	crumbs homolog 3b [Source:ZFIN;Acc:ZDB-GENE-060610-3]
si.dkey.145c18.2	ENSDARG00000076694	9.9032	2.46142	3.39002	0.0077042	0.0425835	si:dkey-145c18.2 [Source:ZFIN;Acc:ZDB-GENE-081031-55]
si.ch211.251f6.6	ENSDARG00000053448	43.5797	2.46034	0.636864	9.51e-06	0.000208505	si:ch211-251f6.6 [Source:ZFIN;Acc:ZDB-GENE-030131-3219]
cx30.9	ENSDARG00000070362	85.4285	2.45857	0.837991	0.000194766	0.00248629	connexin 30.9 [Source:ZFIN;Acc:ZDB-GENE-050616-2]
etv2	ENSDARG00000053868	75.2285	2.45541	0.835952	0.000217289	0.0027186	ETS variant transcription factor 2 [Source:ZFIN;Acc:ZDB-GENE-050622-14]
si.dkey.192l18.9	ENSDARG00000077878	18.7761	2.45263	1.57378	0.00350997	0.0235787	si:dkey-192l18.9 [Source:ZFIN;Acc:ZDB-GENE-120709-25]
si.ch211.153b23.3	ENSDARG00000104919	140.981	2.45082	0.776647	0.000106122	0.00150987	si:ch211-153b23.3 [Source:ZFIN;Acc:ZDB-GENE-141216-408]
krt4	ENSDARG00000017624	16936	2.45047	0.621336	6.56e-06	0.000154288	keratin 4 [Source:ZFIN;Acc:ZDB-GENE-000607-83]
crybg2	ENSDARG00000098777	60.8266	2.44864	0.820132	0.00017082	0.00224262	crystallin beta-gamma domain containing 2 [Source:NCBI gene;Acc:569677]
zgc.86896	ENSDARG00000090369	1229.5	2.44827	0.564391	1.14e-06	3.56e-05	zgc:86896 [Source:ZFIN;Acc:ZDB-GENE-040625-80]
si.dkey.83h2.5	ENSDARG00000104834	23.7597	2.44758	0.959148	0.000604012	0.00600077	si:dkey-83h2.5 [Source:ZFIN;Acc:ZDB-GENE-131125-81]
zgc.103510	ENSDARG00000027699	55.0729	2.44651	0.563183	1.09e-06	3.45e-05	zgc:103510 [Source:ZFIN;Acc:ZDB-GENE-041212-27]
LOC108179093	ENSDARG00000097527	233.771	2.44398	0.448093	4.64e-09	3.07e-07	membrane-spanning 4-domains, subfamily A, member 17A.5 [Source:ZFIN;Acc:ZDB-GENE-040912-55]
prrg2	ENSDARG00000087193	255.323	2.44371	0.531522	3.43e-07	1.26e-05	proline rich Gla (G-carboxyglutamic acid) 2 [Source:ZFIN;Acc:ZDB-GENE-130625-1]
epgn	ENSDARG00000104992	917.273	2.44363	0.270062	1.42e-20	1.64e-17	epithelial mitogen homolog (mouse) [Source:ZFIN;Acc:ZDB-GENE-100426-1]
tspan15	ENSDARG00000039455	129.89	2.44256	0.498246	7.12e-08	3.32e-06	tetraspanin 15 [Source:ZFIN;Acc:ZDB-GENE-050417-295]
actn2b	ENSDARG00000071090	16.1654	2.44098	2.11398	0.0061728	0.0361719	actinin, alpha 2b [Source:ZFIN;Acc:ZDB-GENE-051127-39]
zgc.110699	ENSDARG00000017474	55.7851	2.44082	1.17995	0.00178435	0.0141764	zgc:110699 [Source:ZFIN;Acc:ZDB-GENE-050522-487]
olfml3a	ENSDARG00000061852	172.959	2.43996	0.581332	2.21e-06	6.11e-05	olfactomedin-like 3a [Source:NCBI gene;Acc:568106]
cplx2	ENSDARG00000061918	78.8684	2.43811	0.677794	2.4e-05	0.00044539	complexin 2 [Source:ZFIN;Acc:ZDB-GENE-081113-1]
gfra3	ENSDARG00000087704	90.8871	2.43624	1.4107	0.00305591	0.0212226	GDNF family receptor alpha 3 [Source:ZFIN;Acc:ZDB-GENE-110512-1]
zgc.153284	ENSDARG00000036876	154.492	2.43353	0.532768	4.05e-07	1.48e-05	zgc:153284 [Source:ZFIN;Acc:ZDB-GENE-060825-317]
twist1b	ENSDARG00000076010	184.041	2.43101	0.337234	4.85e-14	1.2e-11	twist family bHLH transcription factor 1b [Source:ZFIN;Acc:ZDB-GENE-050417-357]
btr04	ENSDARG00000060962	95.2981	2.42789	0.912247	0.000479216	0.00501557	bloodthirsty-related gene family, member 4 [Source:ZFIN;Acc:ZDB-GENE-060825-109]
si.ch211.202f3.3	ENSDARG00000052917	330.578	2.42729	0.781258	0.000122722	0.00170513	si:ch211-202f3.3 [Source:ZFIN;Acc:ZDB-GENE-080917-19]
mid1	ENSDARG00000060482	57.303	2.42694	0.752998	8.06e-05	0.00120382	midline 1 [Source:ZFIN;Acc:ZDB-GENE-110411-205]
si.ch73.86n18.1	ENSDARG00000056379	495.499	2.42642	0.520644	2.61e-07	1e-05	si:ch73-86n18.1 [Source:ZFIN;Acc:ZDB-GENE-141216-19]
casp6b.1	ENSDARG00000025608	82.5017	2.42604	0.570653	1.91e-06	5.41e-05	caspase 6b.1, apoptosis-related cysteine peptidase [Source:ZFIN;Acc:ZDB-GENE-041010-48]
lepb	ENSDARG00000045548	141.014	2.42211	0.569894	1.55e-06	4.59e-05	leptin b [Source:ZFIN;Acc:ZDB-GENE-041210-183]
spaca4l	ENSDARG00000116617	3679.66	2.42178	0.61961	7.07e-06	0.000163752	sperm acrosome associated 4 like [Source:ZFIN;Acc:ZDB-GENE-101011-2]
emilin2a	ENSDARG00000061196	738.482	2.42125	0.404936	2.06e-10	2.03e-08	elastin microfibril interfacer 2a [Source:ZFIN;Acc:ZDB-GENE-060503-247]
gal3st1a	ENSDARG00000062711	695.52	2.42103	0.486773	5.47e-08	2.66e-06	galactose-3-O-sulfotransferase 1a [Source:ZFIN;Acc:ZDB-GENE-060526-375]
zgc.113625	ENSDARG00000054160	89.2217	2.42053	0.574916	2.08e-06	5.81e-05	zgc:113625 [Source:ZFIN;Acc:ZDB-GENE-050320-47]
ccl27b	ENSDARG00000079713	112.723	2.41846	0.60331	5.09e-06	0.000125478	chemokine (C-C motif) ligand 27b [Source:ZFIN;Acc:ZDB-GENE-140714-1]
col5a2b	ENSDARG00000024847	52.5419	2.41759	0.876664	0.000361429	0.00403959	collagen, type V, alpha 2b [Source:ZFIN;Acc:ZDB-GENE-110406-2]
ism1	ENSDARG00000020541	359.075	2.41504	0.6486	1.49e-05	0.000302266	isthmin 1 [Source:NCBI gene;Acc:497617]
fat4	ENSDARG00000105285	121.331	2.41401	0.613552	6.62e-06	0.000155181	FAT atypical cadherin 4 [Source:NCBI gene;Acc:101882648]
tmsb1	ENSDARG00000104181	4168.5	2.41324	0.381038	2.5e-11	3.2e-09	thymosin beta 1 [Source:ZFIN;Acc:ZDB-GENE-030131-8575]
tspan35	ENSDARG00000025757	615.833	2.4097	0.695586	3.8e-05	0.000654989	tetraspanin 35 [Source:ZFIN;Acc:ZDB-GENE-040426-1362]
akt2l	ENSDARG00000103612	279.421	2.40851	0.528727	4.44e-07	1.59e-05	v-akt murine thymoma viral oncogene homolog 2, like [Source:ZFIN;Acc:ZDB-GENE-040121-5]
lad1	ENSDARG00000022698	83.0288	2.40824	0.571012	2.17e-06	6e-05	ladinin [Source:ZFIN;Acc:ZDB-GENE-030616-268]
cldni	ENSDARG00000054616	7677.13	2.40804	0.637055	1.19e-05	0.000252467	claudin i [Source:ZFIN;Acc:ZDB-GENE-010328-9]
si.ch1073.291c23.1	ENSDARG00000063631	219.51	2.40627	0.664403	2.19e-05	0.000412454	si:ch1073-291c23.1 [Source:ZFIN;Acc:ZDB-GENE-050208-114]
si.dkey.23a13.6	ENSDARG00000105314	58.3029	2.40218	0.579566	3.07e-06	8.15e-05	si:dkey-23a13.6 [Source:NCBI gene;Acc:103908687]
si.ch211.113a14.11.3	ENSDARG00000105314	58.3029	2.40218	0.579566	3.07e-06	8.15e-05	si:dkey-23a13.6 [Source:NCBI gene;Acc:103908687]
col1a1a	ENSDARG00000012405	25498.4	2.40214	0.25432	1.17e-22	2.69e-19	collagen, type I, alpha 1a [Source:ZFIN;Acc:ZDB-GENE-030131-9102]
dipk1c	ENSDARG00000105040	298.804	2.39896	0.571222	2e-06	5.62e-05	divergent protein kinase domain 1C [Source:ZFIN;Acc:ZDB-GENE-030131-8001]
nid1a	ENSDARG00000068710	2594.7	2.39892	0.394739	1.09e-10	1.17e-08	nidogen 1a [Source:ZFIN;Acc:ZDB-GENE-050302-58]
s100v2	ENSDARG00000070702	5342.31	2.39821	0.42302	1.24e-09	9.6e-08	S100 calcium binding protein V2 [Source:ZFIN;Acc:ZDB-GENE-030131-8909]
si.ch73.141c7.1	ENSDARG00000009040	786.594	2.39798	0.596882	4.48e-06	0.000112587	si:ch73-141c7.1 [Source:NCBI gene;Acc:393762]
ifitm1	ENSDARG00000093303	2687.28	2.39746	0.378832	2.47e-11	3.18e-09	interferon induced transmembrane protein 1 [Source:ZFIN;Acc:ZDB-GENE-060526-259]
angptl7	ENSDARG00000027582	1312.01	2.39634	0.839904	0.000268563	0.00323148	angiopoietin-like 7 [Source:ZFIN;Acc:ZDB-GENE-041010-175]
klf3	ENSDARG00000015495	396.179	2.39626	0.617329	8e-06	0.000180819	Kruppel-like factor 3 (basic) [Source:ZFIN;Acc:ZDB-GENE-011116-1]
LOC100006250	ENSDARG00000097513	116.736	2.39553	0.585417	3.63e-06	9.34e-05	annexin A2-A-like [Source:NCBI gene;Acc:100006250]
si.ch211.137i24.10	ENSDARG00000057706	223.037	2.39452	0.510158	2.3e-07	8.95e-06	si:ch211-137i24.10 [Source:ZFIN;Acc:ZDB-GENE-060526-34]
pamr1	ENSDARG00000093480	329.188	2.39413	0.488114	7.98e-08	3.65e-06	peptidase domain containing associated with muscle regeneration 1 [Source:ZFIN;Acc:ZDB-GENE-100422-12]
dlx4b	ENSDARG00000071560	31.7277	2.39384	2.09224	0.00572837	0.0342718	distal-less homeobox 4b [Source:NCBI gene;Acc:30581]
zgc.163079	ENSDARG00000056773	822.1	2.39345	0.816938	0.000212551	0.0026706	zgc:163079 [Source:ZFIN;Acc:ZDB-GENE-030131-7428]
pkp2	ENSDARG00000023026	416.643	2.39159	0.786514	0.000156536	0.00208286	plakophilin 2 [Source:ZFIN;Acc:ZDB-GENE-041210-167]
zgc.173443	ENSDARG00000034403	50.0671	2.39018	1.09779	0.0015562	0.0127344	zgc:173443 [Source:ZFIN;Acc:ZDB-GENE-071004-101]
klf17	ENSDARG00000038792	99.2773	2.38798	0.596064	4.73e-06	0.000117726	Kruppel-like factor 17 [Source:ZFIN;Acc:ZDB-GENE-010129-1]
scara3	ENSDARG00000008060	466.701	2.38778	0.48022	5.68e-08	2.75e-06	scavenger receptor class A, member 3 [Source:ZFIN;Acc:ZDB-GENE-041014-317]
ap1m2	ENSDARG00000096454	178.645	2.38756	0.691509	4.11e-05	0.0006994	adaptor related protein complex 1 subunit mu 2 [Source:ZFIN;Acc:ZDB-GENE-041114-20]
nrarpb	ENSDARG00000018958	107.019	2.38524	0.502395	1.55e-07	6.37e-06	NOTCH regulated ankyrin repeat protein b [Source:NCBI gene;Acc:353225]
steap4	ENSDARG00000055901	876.019	2.38444	0.42805	2.41e-09	1.72e-07	STEAP family member 4 [Source:ZFIN;Acc:ZDB-GENE-070424-244]
krt92	ENSDARG00000036834	208.828	2.38435	0.649582	1.84e-05	0.000360867	keratin 92 [Source:ZFIN;Acc:ZDB-GENE-050417-363]
si.ch73.335m24.2	ENSDARG00000074285	170.807	2.38347	0.692533	4.21e-05	0.000714448	si:ch73-335m24.2 [Source:ZFIN;Acc:ZDB-GENE-100922-203]
si.ch1073.291c23.2	ENSDARG00000074869	1476.54	2.38258	0.385273	6e-11	7.12e-09	si:ch1073-291c23.2 [Source:ZFIN;Acc:ZDB-GENE-081107-2]
wu.fj16a03	ENSDARG00000100952	387.228	2.38134	0.512911	2.81e-07	1.06e-05	wu:fj16a03 [Source:ZFIN;Acc:ZDB-GENE-030131-7415]
six2a	ENSDARG00000058004	28.1305	2.37857	0.956516	0.000884005	0.00812126	SIX homeobox 2a [Source:ZFIN;Acc:ZDB-GENE-010412-1]
gabrg2	ENSDARG00000053665	20.0424	2.37645	1.41006	0.00401883	0.0261501	gamma-aminobutyric acid (GABA) A receptor, gamma 2 [Source:ZFIN;Acc:ZDB-GENE-091118-65]
hpdb	ENSDARG00000044935	196.701	2.37099	0.649017	1.93e-05	0.000373236	4-hydroxyphenylpyruvate dioxygenase b [Source:ZFIN;Acc:ZDB-GENE-040808-62]
slit3	ENSDARG00000034268	145.646	2.36787	0.762303	0.000122482	0.00170293	slit homolog 3 (Drosophila) [Source:ZFIN;Acc:ZDB-GENE-010306-4]
zgc.113223	ENSDARG00000090253	90.5228	2.3675	0.866278	0.000410559	0.00443575	zgc:113223 [Source:ZFIN;Acc:ZDB-GENE-050320-127]
f10	ENSDARG00000088581	1407.15	2.3664	0.271776	3.11e-19	2.93e-16	coagulation factor X [Source:ZFIN;Acc:ZDB-GENE-021206-9]
col6a2	ENSDARG00000061436	3456.76	2.36539	0.371474	2.02e-11	2.69e-09	collagen, type VI, alpha 2 [Source:ZFIN;Acc:ZDB-GENE-070501-7]
ltb4r2b	ENSDARG00000054170	57.4443	2.36382	0.758446	0.000126458	0.00174999	leukotriene B4 receptor 2b [Source:ZFIN;Acc:ZDB-GENE-070912-658]
metrn	ENSDARG00000030367	299.942	2.36368	0.705003	5.79e-05	0.000917704	meteorin, glial cell differentiation regulator [Source:ZFIN;Acc:ZDB-GENE-050102-1]
aplp1	ENSDARG00000098368	161.878	2.36314	0.613066	9.64e-06	0.000210723	amyloid beta (A4) precursor-like protein 1 [Source:ZFIN;Acc:ZDB-GENE-040319-1]
grp	ENSDARG00000043074	45.7106	2.36205	0.85206	0.000313111	0.00360642	gastrin-releasing peptide [Source:ZFIN;Acc:ZDB-GENE-060526-117]
pigr	ENSDARG00000101890	518.019	2.36075	0.605529	7.73e-06	0.000176491	polymeric immunoglobulin receptor [Source:ZFIN;Acc:ZDB-GENE-060503-327]
loxa	ENSDARG00000003259	1023.65	2.36018	0.307503	1.57e-15	5.9e-13	lysyl oxidase a [Source:ZFIN;Acc:ZDB-GENE-040426-2398]
efnb3b	ENSDARG00000042277	153.452	2.35656	0.397573	2.94e-10	2.77e-08	ephrin-B3b [Source:ZFIN;Acc:ZDB-GENE-010618-3]
synpo2b	ENSDARG00000077157	23.9768	2.351	2.06396	0.00623657	0.0364735	synaptopodin 2b [Source:ZFIN;Acc:ZDB-GENE-101230-1]
bicc1b	ENSDARG00000070497	135.203	2.35093	0.575551	3.55e-06	9.17e-05	BicC family RNA binding protein 1b [Source:ZFIN;Acc:ZDB-GENE-080522-3]
baiap2l1a	ENSDARG00000029305	140.626	2.3504	0.789163	0.000196348	0.00250166	BAR/IMD domain containing adaptor protein 2 like 1a [Source:ZFIN;Acc:ZDB-GENE-031201-1]
rnf183	ENSDARG00000068851	105.457	2.34758	0.891274	0.000525187	0.00539064	ring finger protein 183 [Source:ZFIN;Acc:ZDB-GENE-060929-1090]
LOC100536506	ENSDARG00000097637	65.6409	2.34551	0.492371	1.77e-07	7.18e-06	si:ch211-246i5.5 [Source:ZFIN;Acc:ZDB-GENE-131121-529]
col11a1b	ENSDARG00000009014	399.086	2.34513	0.331755	1.44e-13	3.12e-11	collagen, type XI, alpha 1b [Source:ZFIN;Acc:ZDB-GENE-070912-607]
si.dkeyp.122a9.1	ENSDARG00000091954	27.8676	2.34495	1.43448	0.00402608	0.0261809	si:dkeyp-122a9.1 [Source:ZFIN;Acc:ZDB-GENE-060503-651]
zgc.101810	ENSDARG00000004658	503.46	2.34479	0.519925	5.47e-07	1.91e-05	zgc:101810 [Source:ZFIN;Acc:ZDB-GENE-041121-7]
sult1st6	ENSDARG00000006811	229.473	2.34312	0.67765	4.03e-05	0.000690485	sulfotransferase family 1, cytosolic sulfotransferase 6 [Source:ZFIN;Acc:ZDB-GENE-040718-343]
uacab	ENSDARG00000060238	179.549	2.342	1.2485	0.00251962	0.0183457	uveal autoantigen with coiled-coil domains and ankyrin repeats b [Source:ZFIN;Acc:ZDB-GENE-030521-32]
mhc1ula	ENSDARG00000059039	42.1422	2.34032	0.731543	0.000110491	0.0015592	major histocompatibility complex class I ULA [Source:NCBI gene;Acc:796419]
foxq1b	ENSDARG00000055395	133.919	2.33946	0.717214	8.36e-05	0.00123727	forkhead box Q1b [Source:ZFIN;Acc:ZDB-GENE-040426-2090]
si.ch211.98n17.5	ENSDARG00000105641	283.892	2.33637	0.776494	0.000175453	0.00228906	si:ch211-98n17.5 [Source:ZFIN;Acc:ZDB-GENE-160728-87]
rnd1b	ENSDARG00000004218	151.712	2.33623	0.537922	1.05e-06	3.35e-05	Rho family GTPase 1b [Source:ZFIN;Acc:ZDB-GENE-060315-7]
gpa33a	ENSDARG00000100223	1176.55	2.33596	0.811088	0.000260928	0.00315977	glycoprotein A33 (transmembrane), paralog a [Source:ZFIN;Acc:ZDB-GENE-080229-4]
col1a2	ENSDARG00000020007	31823.8	2.33394	0.257801	1.03e-20	1.26e-17	collagen, type I, alpha 2 [Source:ZFIN;Acc:ZDB-GENE-030131-8415]
gcshb	ENSDARG00000105187	198.484	2.33327	0.565101	3.11e-06	8.25e-05	glycine cleavage system protein H (aminomethyl carrier), b [Source:ZFIN;Acc:ZDB-GENE-040718-319]
ldlra	ENSDARG00000029476	81.1616	2.33223	0.76231	0.00016003	0.00212254	low density lipoprotein receptor a [Source:ZFIN;Acc:ZDB-GENE-031217-1]
sh3d19	ENSDARG00000088202	46.5398	2.33161	0.652029	2.96e-05	0.00053101	SH3 domain containing 19 [Source:ZFIN;Acc:ZDB-GENE-050522-481]
anxa1c	ENSDARG00000104359	427.048	2.32998	0.853987	0.000398266	0.00434137	annexin A1c [Source:ZFIN;Acc:ZDB-GENE-030131-5274]
cfap43	ENSDARG00000001825	33.3005	2.32864	1.50732	0.00430656	0.0275282	cilia and flagella associated protein 43 [Source:ZFIN;Acc:ZDB-GENE-080815-3]
si.ch73.52f15.5	ENSDARG00000095400	103.215	2.32768	0.798194	0.000241298	0.00296056	si:ch73-52f15.5 [Source:ZFIN;Acc:ZDB-GENE-091204-341]
slco2b1	ENSDARG00000054609	3827.93	2.3256	0.545083	1.62e-06	4.72e-05	solute carrier organic anion transporter family, member 2B1 [Source:ZFIN;Acc:ZDB-GENE-051023-6]
rundc3aa	ENSDARG00000007245	78.373	2.32518	0.696335	6.76e-05	0.00103961	RUN domain containing 3Aa [Source:ZFIN;Acc:ZDB-GENE-130530-533]
ms4a17a.2	ENSDARG00000105674	690.784	2.32273	0.393477	3.5e-10	3.22e-08	membrane-spanning 4-domains, subfamily A, member 17a.2 [Source:ZFIN;Acc:ZDB-GENE-070705-367]
pcolceb	ENSDARG00000052057	107.947	2.32203	1.12383	0.00188171	0.0147132	procollagen C-endopeptidase enhancer b [Source:ZFIN;Acc:ZDB-GENE-080722-44]
pdlim7	ENSDARG00000103854	269.45	2.32006	0.592854	7.48e-06	0.000171584	PDZ and LIM domain 7 [Source:NCBI gene;Acc:393813]
elovl6l	ENSDARG00000038639	298.53	2.31951	0.757021	0.000151366	0.00203232	ELOVL family member 6, elongation of long chain fatty acids like [Source:ZFIN;Acc:ZDB-GENE-031110-3]
ptx3a	ENSDARG00000068275	290.605	2.31654	0.311466	1.08e-14	3.3e-12	pentraxin 3, long a [Source:ZFIN;Acc:ZDB-GENE-030131-8720]
fstl1a	ENSDARG00000015559	89.0328	2.31544	0.679046	5.33e-05	0.000855374	follistatin-like 1a [Source:ZFIN;Acc:ZDB-GENE-030131-4148]
si.ch73.56d11.5	ENSDARG00000093546	753.635	2.31517	0.435864	1.04e-08	6.18e-07	si:ch73-56d11.5 [Source:ZFIN;Acc:ZDB-GENE-161017-12]
synpo	ENSDARG00000106873	369.25	2.31473	0.387782	2.11e-10	2.06e-08	synaptopodin [Source:NCBI gene;Acc:100536545]
adamts18	ENSDARG00000001999	29.38	2.31469	1.69997	0.00466104	0.0291143	ADAM metallopeptidase with thrombospondin type 1 motif, 18 [Source:ZFIN;Acc:ZDB-GENE-070815-1]
pfkma	ENSDARG00000014179	24.6486	2.31419	0.973161	0.000934812	0.00846062	phosphofructokinase, muscle a [Source:ZFIN;Acc:ZDB-GENE-040912-135]
abcb5	ENSDARG00000021787	293.185	2.31412	0.778498	0.000199818	0.00253829	ATP-binding cassette, sub-family B (MDR/TAP), member 5 [Source:ZFIN;Acc:ZDB-GENE-030131-6414]
sncga	ENSDARG00000034423	272.65	2.31388	0.696517	6.5e-05	0.00100358	synuclein, gamma a [Source:ZFIN;Acc:ZDB-GENE-050417-18]
slc27a1b	ENSDARG00000104949	290.258	2.31378	0.562069	3.23e-06	8.52e-05	solute carrier family 27 member 1b [Source:ZFIN;Acc:ZDB-GENE-061013-672]
fstb	ENSDARG00000057992	746.213	2.31336	0.554501	2.47e-06	6.74e-05	follistatin b [Source:ZFIN;Acc:ZDB-GENE-031118-139]
myod1	ENSDARG00000030110	61.3816	2.31264	0.821693	0.000299858	0.00348669	myogenic differentiation 1 [Source:NCBI gene;Acc:30513]
si.dkeyp.67a8.4	ENSDARG00000092823	106.755	2.30929	0.926804	0.000746065	0.00710904	si:dkeyp-67a8.4 [Source:ZFIN;Acc:ZDB-GENE-070912-666]
si.ch211.197g15.8	ENSDARG00000094984	160.151	2.30924	0.520445	8.11e-07	2.64e-05	si:ch211-197g15.8 [Source:ZFIN;Acc:ZDB-GENE-050208-377]
ptprua	ENSDARG00000092638	25.1453	2.30883	1.11367	0.00218928	0.016438	protein tyrosine phosphatase receptor type Ua [Source:ZFIN;Acc:ZDB-GENE-060503-232]
cxadr	ENSDARG00000043658	48.1244	2.30874	1.33009	0.0034812	0.0234157	CXADR Ig-like cell adhesion molecule [Source:NCBI gene;Acc:791793]
osr1	ENSDARG00000014091	984.592	2.30861	0.633379	2.08e-05	0.000397849	odd-skipped related transcription factor 1 [Source:NCBI gene;Acc:450059]
si.dkey.266f7.5	ENSDARG00000094886	281.286	2.30778	0.616416	1.46e-05	0.000297161	si:dkey-266f7.5 [Source:ZFIN;Acc:ZDB-GENE-070705-437]
npdc1a	ENSDARG00000074697	103.778	2.30061	0.842887	0.000429364	0.00459821	neural proliferation, differentiation and control, 1a [Source:ZFIN;Acc:ZDB-GENE-031204-31]
smyd1a	ENSDARG00000009280	377.663	2.3004	0.473945	1.06e-07	4.66e-06	SET and MYND domain containing 1a [Source:ZFIN;Acc:ZDB-GENE-030131-9825]
hgd	ENSDARG00000058005	663.326	2.29907	0.567502	4.13e-06	0.000104748	homogentisate 1,2-dioxygenase [Source:ZFIN;Acc:ZDB-GENE-020802-5]
endouc	ENSDARG00000112234	1765.15	2.29871	0.430548	9.09e-09	5.48e-07	endonuclease, polyU-specific C [Source:NCBI gene;Acc:562040]
stx2b	ENSDARG00000068217	61.7128	2.29776	1.125	0.00211797	0.0161092	syntaxin 2b [Source:ZFIN;Acc:ZDB-GENE-091204-424]
oclnb	ENSDARG00000003091	349.863	2.29644	0.929687	0.000801199	0.00751371	occludin b [Source:ZFIN;Acc:ZDB-GENE-041212-43]
myct1a	ENSDARG00000056125	110.222	2.29632	0.583143	7.07e-06	0.000163752	myc target 1a [Source:NCBI gene;Acc:796556]
htra3b	ENSDARG00000010925	158.045	2.29572	0.539601	1.53e-06	4.57e-05	HtrA serine peptidase 3b [Source:NCBI gene;Acc:573378]
myot	ENSDARG00000076312	31.1192	2.29387	1.40564	0.00371083	0.024617	myotilin [Source:ZFIN;Acc:ZDB-GENE-110411-129]
fgl2b	ENSDARG00000019686	352.31	2.2937	0.879207	0.000560601	0.00568105	fibrinogen-like 2b [Source:ZFIN;Acc:ZDB-GENE-120709-53]
mei4	ENSDARG00000043912	67.3799	2.29348	1.28738	0.00285383	0.0201219	meiosis-specific, MEI4 homolog (S. cerevisiae) [Source:NCBI gene;Acc:568897]
zgc.100868	ENSDARG00000004748	216.836	2.29248	0.796742	0.000268473	0.00323148	zgc:100868 [Source:ZFIN;Acc:ZDB-GENE-040801-33]
sema5a	ENSDARG00000058821	81.3735	2.29159	0.777081	0.000238654	0.00293695	sema domain, seven thrombospondin repeats (type 1 and type 1-like), transmembrane domain (TM) and short cytoplasmic domain, (semaphorin) 5A [Source:ZFIN;Acc:ZDB-GENE-030131-8969]
cldna	ENSDARG00000069888	4654.06	2.29123	0.755805	0.000168019	0.00220874	claudin a [Source:ZFIN;Acc:ZDB-GENE-010328-1]
gstm.3	ENSDARG00000088116	148.166	2.28916	0.402347	1.31e-09	1e-07	glutathione S-transferase mu tandem duplicate 3 [Source:ZFIN;Acc:ZDB-GENE-050309-24]
plat	ENSDARG00000062707	31.9919	2.28689	0.822469	0.000376068	0.0041584	plasminogen activator, tissue [Source:ZFIN;Acc:ZDB-GENE-081104-181]
f2r	ENSDARG00000060012	154.086	2.28625	0.438951	1.76e-08	1.01e-06	coagulation factor II (thrombin) receptor [Source:ZFIN;Acc:ZDB-GENE-060526-30]
bag3	ENSDARG00000039486	469.8	2.28578	0.578386	6.15e-06	0.000146565	BCL2 associated athanogene 3 [Source:ZFIN;Acc:ZDB-GENE-040801-40]
f3a	ENSDARG00000099124	152.56	2.28457	0.601933	1.23e-05	0.0002578	coagulation factor IIIa [Source:ZFIN;Acc:ZDB-GENE-071119-5]
lrrc17	ENSDARG00000037960	1311.76	2.2833	0.277969	2.04e-17	1.24e-14	leucine rich repeat containing 17 [Source:ZFIN;Acc:ZDB-GENE-030131-9774]
loxl3a	ENSDARG00000076306	58.5802	2.28034	0.642114	3.32e-05	0.000583165	lysyl oxidase-like 3a [Source:NCBI gene;Acc:568839]
ckmt2b	ENSDARG00000039929	167.952	2.27894	1.00778	0.00131763	0.0111245	creatine kinase, mitochondrial 2b (sarcomeric) [Source:ZFIN;Acc:ZDB-GENE-040426-1654]
elf3	ENSDARG00000077982	2007.81	2.27884	0.857643	0.000504879	0.00521575	E74-like factor 3 (ets domain transcription factor, epithelial-specific ) [Source:ZFIN;Acc:ZDB-GENE-030131-8760]
cx35.4	ENSDARG00000042866	1033.63	2.27694	0.669453	5.02e-05	0.000814004	connexin 35.4 [Source:ZFIN;Acc:ZDB-GENE-050417-174]
atp2a2a	ENSDARG00000029439	1081.83	2.27588	0.700131	8.62e-05	0.00126854	ATPase sarcoplasmic/endoplasmic reticulum Ca2+ transporting 2a [Source:ZFIN;Acc:ZDB-GENE-040426-702]
gpsm1a	ENSDARG00000092517	26.7564	2.27503	3.06182	0.00688326	0.0391625	G protein signaling modulator 1a [Source:ZFIN;Acc:ZDB-GENE-060526-302]
si.ch211.202f5.3	ENSDARG00000092998	172.524	2.27103	0.738325	0.00015117	0.00203101	si:ch211-202f5.3 [Source:ZFIN;Acc:ZDB-GENE-030131-1042]
hspb6	ENSDARG00000077236	268.694	2.26799	0.484737	2.5e-07	9.63e-06	heat shock protein, alpha-crystallin-related, b6 [Source:ZFIN;Acc:ZDB-GENE-080214-7]
selenow2b	ENSDARG00000089936	627.248	2.26772	0.790171	0.000278774	0.00331018	selenoprotein W, 2b [Source:ZFIN;Acc:ZDB-GENE-030428-2]
cyp1b1	ENSDARG00000068934	23.7626	2.26709	1.8117	0.00594559	0.0351283	cytochrome P450, family 1, subfamily B, polypeptide 1 [Source:ZFIN;Acc:ZDB-GENE-030902-1]
tnn	ENSDARG00000024829	57.3892	2.26647	1.12738	0.00229137	0.0170426	tenascin N [Source:ZFIN;Acc:ZDB-GENE-990415-262]
sema3c	ENSDARG00000034300	35.3785	2.26535	1.09013	0.00214659	0.0162514	sema domain, immunoglobulin domain (Ig), short basic domain, secreted, (semaphorin) 3C [Source:ZFIN;Acc:ZDB-GENE-050513-5]
pskh1	ENSDARG00000056713	119.022	2.26293	0.809883	0.000368822	0.00410474	protein serine kinase H1 [Source:NCBI gene;Acc:554840]
fez1	ENSDARG00000023174	135.822	2.26256	0.619396	2.06e-05	0.000395391	fasciculation and elongation protein zeta 1 (zygin I) [Source:ZFIN;Acc:ZDB-GENE-040426-2723]
LOC100007007	ENSDARG00000109589	21.141	2.26234	1.84428	0.00667412	0.0383587	E3 ubiquitin-protein ligase RBBP6-like [Source:NCBI gene;Acc:100007007]
zgc.112148	ENSDARG00000001804	59.8028	2.26094	0.66609	5.88e-05	0.000929322	zgc:112148 [Source:ZFIN;Acc:ZDB-GENE-050417-235]
fam83c	ENSDARG00000075296	28.5346	2.26087	1.05703	0.00171974	0.013742	family with sequence similarity 83 member C [Source:ZFIN;Acc:ZDB-GENE-120201-3]
LOC110439426	ENSDARG00000077488	74.2532	2.26048	0.733276	0.000154868	0.00206818	si:ch73-289h5.4 [Source:ZFIN;Acc:ZDB-GENE-110913-10]
fhl2a	ENSDARG00000042018	1137.44	2.26	0.564002	5.21e-06	0.00012726	four and a half LIM domains 2a [Source:ZFIN;Acc:ZDB-GENE-040808-49]
si.ch211.250c4.3	ENSDARG00000092199	133.724	2.25926	0.749582	0.000190454	0.0024463	si:ch211-250c4.4 [Source:ZFIN;Acc:ZDB-GENE-081107-32]
bmp2a	ENSDARG00000013409	66.6114	2.25911	0.496157	5.29e-07	1.85e-05	bone morphogenetic protein 2a [Source:ZFIN;Acc:ZDB-GENE-980526-388]
ecm2	ENSDARG00000071549	184.253	2.25885	0.605458	1.58e-05	0.000315847	extracellular matrix protein 2, female organ and adipocyte specific [Source:ZFIN;Acc:ZDB-GENE-050208-651]
stmn1b	ENSDARG00000033655	1391.73	2.25858	0.753192	0.000190705	0.00244802	stathmin 1b [Source:ZFIN;Acc:ZDB-GENE-050417-397]
LOC108180184	ENSDARG00000094889	16.6907	2.25782	1.22174	0.00292562	0.0205187	complexin 4c [Source:ZFIN;Acc:ZDB-GENE-101018-1]
cplx4c	ENSDARG00000094889	16.6907	2.25782	1.22174	0.00292562	0.0205187	complexin 4c [Source:ZFIN;Acc:ZDB-GENE-101018-1]
mast2	ENSDARG00000074311	355.129	2.25742	0.297191	2.69e-15	9.29e-13	microtubule associated serine/threonine kinase 2 [Source:ZFIN;Acc:ZDB-GENE-050309-150]
zgc.110333	ENSDARG00000040628	278.747	2.25636	0.66119	4.9e-05	0.000801068	zgc:110333 [Source:ZFIN;Acc:ZDB-GENE-050417-331]
oca2	ENSDARG00000061303	17.7434	2.25636	1.16336	0.00303974	0.021154	oculocutaneous albinism II [Source:ZFIN;Acc:ZDB-GENE-070718-4]
npr2	ENSDARG00000104393	130.596	2.25295	0.617853	2.17e-05	0.000410488	natriuretic peptide receptor 2 [Source:ZFIN;Acc:ZDB-GENE-141030-2]
card14	ENSDARG00000103485	86.7665	2.25294	1.05264	0.00172895	0.0137944	caspase recruitment domain family, member 14 [Source:ZFIN;Acc:ZDB-GENE-090310-1]
cyp2ad6	ENSDARG00000042956	62.466	2.249	0.900246	0.000774415	0.00729871	cytochrome P450, family 2, subfamily AD, polypeptide 6 [Source:ZFIN;Acc:ZDB-GENE-041001-157]
sult1st9	ENSDARG00000094996	88.0114	2.24573	0.541903	2.72e-06	7.33e-05	sulfotransferase family 1, cytosolic sulfotransferase 9 [Source:ZFIN;Acc:ZDB-GENE-081105-79]
notchl	ENSDARG00000088308	104.211	2.24389	1.18411	0.00267271	0.0191711	notch receptor, like [Source:ZFIN;Acc:ZDB-GENE-070220-2]
znf385a	ENSDARG00000009899	64.2686	2.24303	0.516963	1.3e-06	3.99e-05	zinc finger protein 385A [Source:ZFIN;Acc:ZDB-GENE-090313-255]
ephx5	ENSDARG00000103298	139.597	2.24283	0.569134	7.33e-06	0.000168654	epoxide hydrolase 5 [Source:ZFIN;Acc:ZDB-GENE-030131-1050]
ehd2a	ENSDARG00000035137	15.4972	2.24221	1.19095	0.00345403	0.0233272	EH-domain containing 2a [Source:ZFIN;Acc:ZDB-GENE-060531-86]
kcnh5a	ENSDARG00000043220	16.5383	2.24187	1.34712	0.00336614	0.0228867	potassium voltage-gated channel, subfamily H (eag-related), member 5a [Source:ZFIN;Acc:ZDB-GENE-061106-2]
si.dkeyp.11e3.1	ENSDARG00000102058	218.717	2.24052	0.668036	6.15e-05	0.000960919	si:dkeyp-11e3.1 [Source:ZFIN;Acc:ZDB-GENE-141222-55]
myl2a	ENSDARG00000104722	33.2806	2.23927	0.997623	0.00155908	0.0127479	myosin, light chain 2a, regulatory, cardiac, slow [Source:ZFIN;Acc:ZDB-GENE-120917-2]
hoxa11a	ENSDARG00000104162	18.2237	2.23773	1.21919	0.00356681	0.0238986	homeobox A11a [Source:NCBI gene;Acc:58061]
pde1cb	ENSDARG00000090398	32.0171	2.23692	1.04112	0.00193456	0.0150049	phosphodiesterase 1C, calmodulin-dependent b [Source:NCBI gene;Acc:100536162]
tgfbr2b	ENSDARG00000034541	1849.45	2.23577	0.59512	1.43e-05	0.000292116	transforming growth factor beta receptor 2b [Source:ZFIN;Acc:ZDB-GENE-980526-375]
phactr4a	ENSDARG00000015552	394.374	2.23308	0.411613	5.5e-09	3.56e-07	phosphatase and actin regulator 4a [Source:NCBI gene;Acc:569383]
LOC100148581	ENSDARG00000045982	23.1683	2.23278	1.49205	0.00526989	0.0320865	phospholipase A2, group IVC (cytosolic, calcium-independent)-like [Source:NCBI gene;Acc:100148581]
zgc.122979	ENSDARG00000004187	106.323	2.23144	0.586135	1.24e-05	0.000260546	zgc:122979 [Source:ZFIN;Acc:ZDB-GENE-051127-45]
col5a3b	ENSDARG00000101816	116.215	2.22959	0.450015	6.38e-08	3.02e-06	collagen, type V, alpha 3b [Source:ZFIN;Acc:ZDB-GENE-110728-4]
si.ch73.343g19.4	ENSDARG00000104398	114	2.22845	0.67252	7.16e-05	0.00109233	si:ch73-343g19.4 [Source:ZFIN;Acc:ZDB-GENE-100922-108]
tmem30b	ENSDARG00000054122	263.252	2.2271	0.779102	0.000293402	0.00342892	transmembrane protein 30B [Source:ZFIN;Acc:ZDB-GENE-040704-17]
si.dkey.106l3.7	ENSDARG00000093444	123.036	2.22681	0.525605	2.06e-06	5.78e-05	si:dkey-106l3.7 [Source:ZFIN;Acc:ZDB-GENE-091204-216]
spint2	ENSDARG00000069476	1368.57	2.22624	0.647728	4.56e-05	0.000761178	serine peptidase inhibitor, Kunitz type, 2 [Source:ZFIN;Acc:ZDB-GENE-061013-323]
cap2	ENSDARG00000104478	207.614	2.22339	0.854313	0.000613812	0.00608357	cyclase associated actin cytoskeleton regulatory protein 2 [Source:ZFIN;Acc:ZDB-GENE-040426-1758]
LOC100006889	ENSDARG00000114738	115.099	2.21969	0.561234	6.64e-06	0.000155428	E3 ubiquitin-protein ligase RBBP6-like [Source:NCBI gene;Acc:100006889]
lsr	ENSDARG00000099291	546.038	2.21939	0.673276	7.42e-05	0.00112047	lipolysis stimulated lipoprotein receptor [Source:ZFIN;Acc:ZDB-GENE-050913-73]
antxr1a	ENSDARG00000025672	26.4813	2.21883	1.01124	0.00186901	0.0146415	ANTXR cell adhesion molecule 1a [Source:ZFIN;Acc:ZDB-GENE-110411-15]
nid2b	ENSDARG00000009471	41.1566	2.21753	1.10365	0.0021747	0.0163686	nidogen 2b (osteonidogen) [Source:ZFIN;Acc:ZDB-GENE-040724-143]
zgc.111983	ENSDARG00000006588	3227.03	2.21526	0.834012	0.000527921	0.005408	zgc:111983 [Source:ZFIN;Acc:ZDB-GENE-050417-335]
mmp11a	ENSDARG00000026325	18.8396	2.21515	1.30264	0.00440623	0.0279862	matrix metallopeptidase 11a [Source:ZFIN;Acc:ZDB-GENE-070817-3]
vwa1	ENSDARG00000075468	1686.91	2.21363	0.304806	3.59e-14	9.2e-12	von Willebrand factor A domain containing 1 [Source:ZFIN;Acc:ZDB-GENE-030131-5921]
akap12a	ENSDARG00000091792	594.516	2.21355	0.379049	5.48e-10	4.77e-08	A kinase (PRKA) anchor protein 12a [Source:ZFIN;Acc:ZDB-GENE-110310-3]
si.ch73.359m17.9	ENSDARG00000098662	77.8268	2.21353	0.94804	0.00120291	0.010354	si:ch73-359m17.9 [Source:ZFIN;Acc:ZDB-GENE-141212-237]
ccdc85ca	ENSDARG00000005232	25.5899	2.21098	1.47753	0.00477645	0.029701	coiled-coil domain containing 85C, a [Source:NCBI gene;Acc:751667]
lxn	ENSDARG00000043102	3536.78	2.21015	0.329535	1.98e-12	3.43e-10	latexin [Source:ZFIN;Acc:ZDB-GENE-041212-18]
stap2a	ENSDARG00000092810	41.6999	2.20973	0.756713	0.000270036	0.00323981	signal transducing adaptor family member 2a [Source:ZFIN;Acc:ZDB-GENE-030131-5383]
irx5a	ENSDARG00000034043	85.7968	2.20965	0.917074	0.00098135	0.00877841	iroquois homeobox 5a [Source:ZFIN;Acc:ZDB-GENE-010716-2]
hoxa9a	ENSDARG00000105013	44.5671	2.20875	1.04786	0.00210341	0.016018	homeobox A9a [Source:NCBI gene;Acc:58047]
gli1	ENSDARG00000101244	20.0064	2.20852	1.46924	0.00465117	0.0290614	GLI family zinc finger 1 [Source:ZFIN;Acc:ZDB-GENE-030321-1]
dacha	ENSDARG00000010132	34.2341	2.20619	1.07345	0.00190935	0.0148621	dachshund a [Source:ZFIN;Acc:ZDB-GENE-020402-3]
aldob	ENSDARG00000053684	621.825	2.20594	0.755865	0.000253755	0.00308733	aldolase b, fructose-bisphosphate [Source:NCBI gene;Acc:321664]
si.ch211.229n2.6	ENSDARG00000092122	27.2925	2.20464	1.00515	0.00185873	0.0146051	si:ch211-229n2.6 [Source:ZFIN;Acc:ZDB-GENE-081105-166]
runx2b	ENSDARG00000059233	111.165	2.20394	0.683496	0.000104881	0.00149813	RUNX family transcription factor 2b [Source:ZFIN;Acc:ZDB-GENE-040629-4]
zgc.100864	ENSDARG00000039669	301.774	2.20253	0.523757	2.33e-06	6.41e-05	zgc:100864 [Source:ZFIN;Acc:ZDB-GENE-040801-35]
gdpd3a	ENSDARG00000074466	569.225	2.2019	0.73253	0.000192234	0.00246002	glycerophosphodiester phosphodiesterase domain containing 3a [Source:ZFIN;Acc:ZDB-GENE-040426-2279]
LOC101886266	ENSDARG00000089078	77.777	2.20183	0.900499	0.000896421	0.00819931	si:ch211-160j14.3 [Source:ZFIN;Acc:ZDB-GENE-091204-86]
hoxc6b	ENSDARG00000101954	46.8649	2.20065	0.97589	0.00147179	0.0121977	homeobox C6b [Source:NCBI gene;Acc:58045]
fibina	ENSDARG00000039949	25.8785	2.19995	0.858732	0.000703039	0.00677373	fin bud initiation factor a [Source:ZFIN;Acc:ZDB-GENE-111031-2]
igsf3	ENSDARG00000077002	272.135	2.19916	0.383713	9.62e-10	7.79e-08	immunoglobulin superfamily, member 3 [Source:ZFIN;Acc:ZDB-GENE-070912-243]
prox1a	ENSDARG00000055158	197.171	2.19848	0.585106	1.48e-05	0.000300415	prospero homeobox 1a [Source:ZFIN;Acc:ZDB-GENE-980526-397]
antxr1b	ENSDARG00000074075	130.946	2.19586	0.787115	0.000374652	0.0041516	ANTXR cell adhesion molecule 1b [Source:ZFIN;Acc:ZDB-GENE-091204-21]
zgc.112234.8	ENSDARG00000105483	31.2568	2.19574	0.793665	0.000415314	0.00447779	zgc:112234 [Source:NCBI gene;Acc:554097]
si.ch1073.159d7.5	ENSDARG00000105483	31.2568	2.19574	0.793665	0.000415314	0.00447779	zgc:112234 [Source:NCBI gene;Acc:554097]
alox5b.1	ENSDARG00000043085	13.4217	2.19386	1.23927	0.00367355	0.0244479	arachidonate 5-lipoxygenase b, tandem duplicate 1 [Source:ZFIN;Acc:ZDB-GENE-131219-3]
sost	ENSDARG00000061259	85.8505	2.19306	0.529681	3.4e-06	8.87e-05	sclerostin [Source:ZFIN;Acc:ZDB-GENE-110411-139]
myf5	ENSDARG00000007277	35.2212	2.19153	1.19462	0.00334374	0.0227792	myogenic factor 5 [Source:ZFIN;Acc:ZDB-GENE-000616-6]
cd81b	ENSDARG00000022437	74.9189	2.19122	0.67065	8.72e-05	0.00127986	CD81 molecule b [Source:ZFIN;Acc:ZDB-GENE-040808-52]
pard3ba	ENSDARG00000092671	88.0525	2.19028	1.1003	0.00232653	0.0172424	par-3 family cell polarity regulator beta a [Source:ZFIN;Acc:ZDB-GENE-080225-12]
slc16a12b	ENSDARG00000089885	216.099	2.19015	1.06956	0.00212187	0.016129	solute carrier family 16 member 12b [Source:NCBI gene;Acc:449947]
pof1b	ENSDARG00000054060	837.453	2.18921	0.633532	4.45e-05	0.00074393	POF1B actin binding protein [Source:ZFIN;Acc:ZDB-GENE-030131-4287]
slc22a16	ENSDARG00000015869	19.7789	2.18916	1.03405	0.00198596	0.0152977	solute carrier family 22 member 16 [Source:ZFIN;Acc:ZDB-GENE-041001-166]
fam110c	ENSDARG00000096989	122.504	2.18578	1.09606	0.00239922	0.0176675	family with sequence similarity 110 member C [Source:ZFIN;Acc:ZDB-GENE-131121-63]
crispld2	ENSDARG00000088595	174.826	2.18194	0.391367	2.21e-09	1.6e-07	cysteine-rich secretory protein LCCL domain containing 2 [Source:ZFIN;Acc:ZDB-GENE-130131-1]
npy1r	ENSDARG00000037411	52.9905	2.18113	1.39375	0.00471038	0.0293959	neuropeptide Y receptor Y1 [Source:ZFIN;Acc:ZDB-GENE-080221-1]
pik3c2g	ENSDARG00000099803	38.8743	2.17772	1.6809	0.00621459	0.036386	phosphatidylinositol-4-phosphate 3-kinase catalytic subunit type 2 gamma [Source:ZFIN;Acc:ZDB-GENE-170327-2]
mical2a	ENSDARG00000075608	86.1352	2.17764	0.487069	7.19e-07	2.38e-05	microtubule associated monooxygenase, calponin and LIM domain containing 2a [Source:ZFIN;Acc:ZDB-GENE-110110-2]
celsr1b	ENSDARG00000058259	34.042	2.1776	0.707321	0.000171705	0.00225007	cadherin EGF LAG seven-pass G-type receptor 1b [Source:ZFIN;Acc:ZDB-GENE-050823-4]
mmp30	ENSDARG00000045887	207.539	2.17677	0.38346	1.36e-09	1.04e-07	matrix metallopeptidase 30 [Source:ZFIN;Acc:ZDB-GENE-060421-5765]
krt91	ENSDARG00000036830	51034	2.17658	0.632895	4.87e-05	0.000798099	keratin 91 [Source:ZFIN;Acc:ZDB-GENE-040801-181]
sparc	ENSDARG00000019353	11647	2.16875	0.249434	3.64e-19	3.29e-16	secreted protein, acidic, cysteine-rich (osteonectin) [Source:ZFIN;Acc:ZDB-GENE-030131-9]
klf1	ENSDARG00000017400	72.9146	2.16822	0.581291	1.86e-05	0.000363625	Kruppel-like factor 1 (erythroid) [Source:ZFIN;Acc:ZDB-GENE-980526-55]
ackr4b	ENSDARG00000040133	261.478	2.16812	0.644008	6.22e-05	0.000969288	atypical chemokine receptor 4b [Source:ZFIN;Acc:ZDB-GENE-051107-10]
tmem97	ENSDARG00000040553	204.859	2.16603	0.343352	2.92e-11	3.67e-09	transmembrane protein 97 [Source:ZFIN;Acc:ZDB-GENE-110627-1]
zgc.158403	ENSDARG00000062757	99.7221	2.16596	0.732198	0.000225813	0.00280327	zgc:158403 [Source:NCBI gene;Acc:790939]
ak1	ENSDARG00000001950	2252.02	2.16551	0.356445	1.32e-10	1.39e-08	adenylate kinase 1 [Source:ZFIN;Acc:ZDB-GENE-040822-37]
en1b	ENSDARG00000098730	153.141	2.16328	0.503317	1.22e-06	3.75e-05	engrailed homeobox 1b [Source:ZFIN;Acc:ZDB-GENE-980526-6]
ca10b	ENSDARG00000009568	23.9045	2.163	0.931361	0.0014558	0.0120922	carbonic anhydrase Xb [Source:ZFIN;Acc:ZDB-GENE-080815-2]
kif19	ENSDARG00000053026	30.0371	2.16171	1.32799	0.00434071	0.0276802	kinesin family member 19 [Source:ZFIN;Acc:ZDB-GENE-080215-2]
si.dkey.83f18.2	ENSDARG00000055346	14.8092	2.16157	1.34192	0.00549357	0.0332047	si:dkey-83f18.2 [Source:ZFIN;Acc:ZDB-GENE-070705-501]
anxa3a	ENSDARG00000009196	363.25	2.15622	0.658453	8.6e-05	0.00126738	annexin A3a [Source:ZFIN;Acc:ZDB-GENE-040912-58]
c4	ENSDARG00000015065	5145.61	2.15609	0.403978	1.03e-08	6.17e-07	complement component 4 [Source:ZFIN;Acc:ZDB-GENE-030131-5697]
pitx2	ENSDARG00000036194	35.1072	2.15314	1.5504	0.00598557	0.0353041	paired-like homeodomain 2 [Source:NCBI gene;Acc:30164]
trip10b	ENSDARG00000100788	38.0003	2.15234	1.42207	0.00503983	0.0309308	thyroid hormone receptor interactor 10b [Source:ZFIN;Acc:ZDB-GENE-040426-969]
aox6	ENSDARG00000020054	117.945	2.15156	1.38113	0.00464196	0.0290301	aldehyde oxidase 6 [Source:ZFIN;Acc:ZDB-GENE-050208-742]
gpr1	ENSDARG00000101366	42.8938	2.15107	0.582991	2.04e-05	0.000393219	G protein-coupled receptor 1 [Source:ZFIN;Acc:ZDB-GENE-091204-457]
plekhs1	ENSDARG00000079227	63.0535	2.15076	0.995302	0.00185566	0.014592	pleckstrin homology domain containing, family S member 1 [Source:ZFIN;Acc:ZDB-GENE-080204-50]
si.ch211.14k19.8	ENSDARG00000088975	24.0225	2.1495	1.22633	0.0028626	0.0201567	si:ch211-14k19.8 [Source:ZFIN;Acc:ZDB-GENE-051214-4]
apobec2b	ENSDARG00000113992	12.6085	2.14921	1.58345	0.00725117	0.0407416	apolipoprotein B mRNA editing enzyme, catalytic polypeptide-like 2b [Source:ZFIN;Acc:ZDB-GENE-090618-1]
hs6st1a	ENSDARG00000054754	283.482	2.14855	0.368369	5.12e-10	4.5e-08	heparan sulfate 6-O-sulfotransferase 1a [Source:NCBI gene;Acc:553162]
map1aa	ENSDARG00000059601	49.6576	2.14691	0.744237	0.000294683	0.00344001	microtubule-associated protein 1Aa [Source:ZFIN;Acc:ZDB-GENE-100426-2]
si.ch73.217n20.1	ENSDARG00000091584	166.606	2.14567	0.863213	0.00087	0.00801389	si:ch73-217n20.1 [Source:ZFIN;Acc:ZDB-GENE-110411-232]
dkk2	ENSDARG00000076420	216.38	2.14543	0.378906	1.41e-09	1.07e-07	dickkopf WNT signaling pathway inhibitor 2 [Source:ZFIN;Acc:ZDB-GENE-080204-14]
s100v1	ENSDARG00000070427	58.6033	2.14451	1.28783	0.00424719	0.0272767	S100 calcium binding protein V1 [Source:ZFIN;Acc:ZDB-GENE-080407-1]
spns2	ENSDARG00000061017	326.604	2.14168	0.521312	3.42e-06	8.91e-05	spinster homolog 2 (Drosophila) [Source:NCBI gene;Acc:568117]
elovl1a	ENSDARG00000099960	1363.85	2.14103	0.454815	2.42e-07	9.33e-06	ELOVL fatty acid elongase 1a [Source:ZFIN;Acc:ZDB-GENE-041010-66]
efna2a	ENSDARG00000031372	68.6585	2.1398	0.595496	2.79e-05	0.00050564	ephrin-A2a [Source:NCBI gene;Acc:30218]
col12a1b	ENSDARG00000019601	545.419	2.13839	0.283574	4.95e-15	1.58e-12	collagen, type XII, alpha 1b [Source:ZFIN;Acc:ZDB-GENE-120215-116]
neu3.5	ENSDARG00000096368	423.645	2.13789	0.530331	4.81e-06	0.000119371	sialidase 3 (membrane sialidase), tandem duplicate 5 [Source:ZFIN;Acc:ZDB-GENE-071220-2]
kcng1	ENSDARG00000099038	122.804	2.13666	0.669483	0.000108613	0.00154214	potassium voltage-gated channel, subfamily G, member 1 [Source:ZFIN;Acc:ZDB-GENE-080220-5]
ngfa	ENSDARG00000058961	25.1044	2.13295	0.834528	0.000750141	0.00713477	nerve growth factor a (beta polypeptide) [Source:NCBI gene;Acc:30270]
zgc.194398	ENSDARG00000078250	33.8934	2.13065	1.48788	0.00576177	0.0343652	zgc:194398 [Source:ZFIN;Acc:ZDB-GENE-081022-111]
sccpdha.2	ENSDARG00000075053	93.1373	2.12823	0.662037	0.000104034	0.00148833	saccharopine dehydrogenase a, tandem duplicate 2 [Source:ZFIN;Acc:ZDB-GENE-080212-12]
cdh7a	ENSDARG00000023542	29.905	2.12542	1.0601	0.00219592	0.0164805	cadherin 7a [Source:ZFIN;Acc:ZDB-GENE-061019-3]
ripor3	ENSDARG00000020979	217.353	2.12342	0.488023	1.14e-06	3.57e-05	RIPOR family member 3 [Source:NCBI gene;Acc:503535]
zgc.162941	ENSDARG00000071701	91.4335	2.12128	0.786137	0.000520257	0.00534797	zgc:162941 [Source:ZFIN;Acc:ZDB-GENE-030131-8517]
usp28	ENSDARG00000008880	10.4253	2.12075	1.44937	0.0068801	0.0391625	ubiquitin specific peptidase 28 [Source:ZFIN;Acc:ZDB-GENE-041008-142]
tmem182a	ENSDARG00000040374	60.4193	2.11936	1.21876	0.00393886	0.0257753	transmembrane protein 182a [Source:NCBI gene;Acc:503742]
dnmbp	ENSDARG00000074121	722.019	2.11931	0.611259	4.42e-05	0.000739917	dynamin binding protein [Source:NCBI gene;Acc:100005174]
scara5	ENSDARG00000010425	77.3623	2.11904	0.629652	6.15e-05	0.000960919	scavenger receptor class A, member 5 (putative) [Source:NCBI gene;Acc:564500]
fgfbp1b	ENSDARG00000091660	68.6218	2.11898	0.54641	9.18e-06	0.000202311	fibroblast growth factor binding protein 1b [Source:ZFIN;Acc:ZDB-GENE-081106-1]
hsp90aa1.1	ENSDARG00000010478	204.578	2.11896	0.817846	0.000663277	0.00646609	heat shock protein 90, alpha (cytosolic), class A member 1, tandem duplicate 1 [Source:NCBI gene;Acc:30591]
alpk2	ENSDARG00000079637	14.7831	2.11699	1.06416	0.00296548	0.0207511	alpha-kinase 2 [Source:ZFIN;Acc:ZDB-GENE-030131-1868]
ttyh2l	ENSDARG00000010727	820.389	2.11551	0.563435	1.56e-05	0.000312947	tweety homolog 2, like [Source:NCBI gene;Acc:406540]
ca6	ENSDARG00000056499	239.085	2.11523	0.425585	6.37e-08	3.02e-06	carbonic anhydrase VI [Source:ZFIN;Acc:ZDB-GENE-030131-7091]
cgnl1	ENSDARG00000015805	233.971	2.1147	0.512501	3.37e-06	8.83e-05	cingulin-like 1 [Source:ZFIN;Acc:ZDB-GENE-071009-2]
thrap3a	ENSDARG00000101989	269.362	2.11432	0.400563	1.28e-08	7.46e-07	thyroid hormone receptor associated protein 3a [Source:ZFIN;Acc:ZDB-GENE-030219-79]
si.ch211.237c6.4	ENSDARG00000058903	111.607	2.1133	0.716818	0.000240805	0.00295753	si:ch211-237c6.4 [Source:ZFIN;Acc:ZDB-GENE-120215-39]
lect2l	ENSDARG00000033227	478.261	2.11298	0.434691	1.18e-07	5.1e-06	leukocyte cell-derived chemotaxin 2 like [Source:ZFIN;Acc:ZDB-GENE-070127-4]
si.ch73.95l15.5	ENSDARG00000087596	234.483	2.11211	0.609865	4.59e-05	0.000764881	si:ch73-95l15.5 [Source:ZFIN;Acc:ZDB-GENE-030131-3481]
adcy2b	ENSDARG00000014588	56.0428	2.11021	0.788711	0.000580687	0.00582202	adenylate cyclase 2b (brain) [Source:ZFIN;Acc:ZDB-GENE-060503-69]
si.dkey.202e17.1	ENSDARG00000062278	19.8596	2.10934	1.22469	0.00457092	0.0287436	si:dkey-202e17.1 [Source:ZFIN;Acc:ZDB-GENE-060503-810]
si.ch211.155m12.1	ENSDARG00000101642	267.61	2.1089	0.685654	0.00016908	0.00222128	si:ch211-155m12.1 [Source:NCBI gene;Acc:567653]
si.ch211.195b11.3	ENSDARG00000100582	844.946	2.10718	0.76144	0.000420339	0.00452575	si:ch211-195b11.3 [Source:ZFIN;Acc:ZDB-GENE-141222-6]
soat1	ENSDARG00000062297	175.391	2.10698	0.481105	1.02e-06	3.26e-05	sterol O-acyltransferase 1 [Source:ZFIN;Acc:ZDB-GENE-081105-177]
zgc.174935	ENSDARG00000079255	67.2988	2.10651	0.794884	0.000598491	0.00596593	zgc:174935 [Source:ZFIN;Acc:ZDB-GENE-080204-78]
golph3l	ENSDARG00000036943	101.859	2.10639	0.789326	0.00056361	0.00569717	golgi phosphoprotein 3-like [Source:ZFIN;Acc:ZDB-GENE-051113-168]
krt96	ENSDARG00000095147	571.193	2.10638	0.382754	4.01e-09	2.7e-07	keratin 96 [Source:ZFIN;Acc:ZDB-GENE-030131-221]
tbx15	ENSDARG00000002582	68.6673	2.10251	0.835608	0.000858308	0.00792378	T-box transcription factor 15 [Source:ZFIN;Acc:ZDB-GENE-020529-1]
pltp	ENSDARG00000104495	344.969	2.10235	0.352082	2.27e-10	2.21e-08	phospholipid transfer protein [Source:ZFIN;Acc:ZDB-GENE-040801-22]
timp4.1	ENSDARG00000111805	29.8351	2.10151	1.01988	0.00229218	0.0170426	TIMP metallopeptidase inhibitor 4, tandem duplicate 1 [Source:ZFIN;Acc:ZDB-GENE-100603-1]
enc3	ENSDARG00000058322	147.66	2.10139	0.421584	6.26e-08	2.98e-06	ectodermal-neural cortex 3 [Source:ZFIN;Acc:ZDB-GENE-030131-5742]
tjp3	ENSDARG00000002909	265.659	2.10116	0.527798	6.35e-06	0.000150681	tight junction protein 3 [Source:ZFIN;Acc:ZDB-GENE-030828-10]
urgcp	ENSDARG00000036767	14.7767	2.10029	1.35269	0.00605464	0.0356406	upregulator of cell proliferation [Source:ZFIN;Acc:ZDB-GENE-120215-160]
si.dkeyp.9d4.3	ENSDARG00000100166	39.0971	2.09963	0.722749	0.000318632	0.00365581	si:dkeyp-9d4.3 [Source:ZFIN;Acc:ZDB-GENE-110914-175]
anos1b	ENSDARG00000004932	119.251	2.09941	0.61095	4.81e-05	0.000790133	anosmin 1b [Source:ZFIN;Acc:ZDB-GENE-000201-13]
si.ch211.125o16.4	ENSDARG00000056836	154.178	2.09572	1.06815	0.00271883	0.0194013	si:ch211-125o16.4 [Source:ZFIN;Acc:ZDB-GENE-131120-100]
palm3	ENSDARG00000071215	97.363	2.09411	1.30782	0.00457539	0.0287437	paralemmin 3 [Source:ZFIN;Acc:ZDB-GENE-061215-74]
LOC566640	ENSDARG00000091222	82.3271	2.0887	1.13784	0.00315466	0.0217554	si:dkey-190l8.2 [Source:ZFIN;Acc:ZDB-GENE-030131-9103]
cx30.3	ENSDARG00000042707	35.1705	2.08824	0.761253	0.000484263	0.00505056	connexin 30.3 [Source:ZFIN;Acc:ZDB-GENE-040406-1]
gng2	ENSDARG00000056831	295.44	2.08807	0.391983	9.76e-09	5.83e-07	guanine nucleotide binding protein (G protein), gamma 2 [Source:ZFIN;Acc:ZDB-GENE-050417-59]
phkg1b	ENSDARG00000069498	16.1421	2.08689	1.36849	0.00597135	0.0352403	phosphorylase kinase, gamma 1b (muscle) [Source:ZFIN;Acc:ZDB-GENE-050522-52]
pard6a	ENSDARG00000069378	72.0064	2.08669	0.766539	0.000492571	0.00511406	par-6 family cell polarity regulator alpha [Source:ZFIN;Acc:ZDB-GENE-070705-215]
depdc7a	ENSDARG00000055043	325.238	2.08248	0.660594	0.00013566	0.00185506	DEP domain containing 7, paralog a [Source:NCBI gene;Acc:692297]
si.ch211.112f3.4	ENSDARG00000079765	34.2245	2.08242	0.897861	0.00138679	0.011601	si:ch211-112f3.4 [Source:ZFIN;Acc:ZDB-GENE-141219-9]
nipal4	ENSDARG00000059365	97.7748	2.07786	0.965283	0.00195462	0.0151068	NIPA like domain containing 4 [Source:ZFIN;Acc:ZDB-GENE-040718-412]
col27a1b	ENSDARG00000099930	163.852	2.07647	0.475317	1.13e-06	3.54e-05	collagen, type XXVII, alpha 1b [Source:NCBI gene;Acc:560145]
itih5	ENSDARG00000045517	501.285	2.07608	0.627961	8.06e-05	0.00120382	inter-alpha-trypsin inhibitor heavy chain 5 [Source:ZFIN;Acc:ZDB-GENE-041210-193]
il17rd	ENSDARG00000098359	160.532	2.0726	0.657241	0.000130874	0.00180389	interleukin 17 receptor D [Source:NCBI gene;Acc:171474]
pla2g4f.1	ENSDARG00000056535	76.9895	2.07158	0.631806	9.89e-05	0.00143106	phospholipase A2, group IVF, tandem duplicate 1 [Source:ZFIN;Acc:ZDB-GENE-131121-408]
eps8l1b	ENSDARG00000003313	150.476	2.06962	0.932958	0.00166752	0.0134356	eps8 like 1b [Source:ZFIN;Acc:ZDB-GENE-050506-143]
cfap45	ENSDARG00000068103	111.438	2.06712	0.507328	4.48e-06	0.000112587	cilia and flagella associated protein 45 [Source:ZFIN;Acc:ZDB-GENE-070209-143]
glt8d2	ENSDARG00000057942	27.6376	2.06605	1.2974	0.00449798	0.02844	glycosyltransferase 8 domain containing 2 [Source:ZFIN;Acc:ZDB-GENE-041210-98]
si.dkey.126g1.9	ENSDARG00000093702	71.8288	2.06562	0.643775	0.000110344	0.0015592	si:dkey-126g1.9 [Source:ZFIN;Acc:ZDB-GENE-030131-9862]
enpp6	ENSDARG00000040469	41.0551	2.06501	0.69215	0.000229465	0.00283672	ectonucleotide pyrophosphatase/phosphodiesterase 6 [Source:NCBI gene;Acc:791915]
lnx2b	ENSDARG00000071478	257.258	2.06348	0.557135	1.99e-05	0.000382741	ligand of numb-protein X 2b [Source:ZFIN;Acc:ZDB-GENE-040426-2500]
lnx2a	ENSDARG00000029177	17.312	2.06291	1.19435	0.00482695	0.0299314	ligand of numb-protein X 2a [Source:ZFIN;Acc:ZDB-GENE-060228-2]
bmp16	ENSDARG00000103679	97.9486	2.06203	0.451396	5.08e-07	1.78e-05	bone morphogenetic protein 16 [Source:ZFIN;Acc:ZDB-GENE-100115-1]
nectin4a	ENSDARG00000077419	212.921	2.06068	0.747019	0.000438256	0.00467654	nectin cell adhesion molecule 4a [Source:ZFIN;Acc:ZDB-GENE-160728-55]
cyt1	ENSDARG00000092947	690.347	2.06036	0.684599	0.000213384	0.00267944	type I cytokeratin, enveloping layer [Source:ZFIN;Acc:ZDB-GENE-991008-6]
prelp	ENSDARG00000070597	1583.02	2.0587	0.441322	3.18e-07	1.18e-05	proline/arginine-rich end leucine-rich repeat protein [Source:ZFIN;Acc:ZDB-GENE-080327-24]
rgs4	ENSDARG00000070047	609.374	2.05805	0.586069	4.04e-05	0.000690836	regulator of G protein signaling 4 [Source:ZFIN;Acc:ZDB-GENE-030131-9839]
col6a1	ENSDARG00000074908	3175.11	2.0552	0.356915	9.15e-10	7.47e-08	collagen, type VI, alpha 1 [Source:ZFIN;Acc:ZDB-GENE-070501-6]
hsd17b7	ENSDARG00000088140	1799.59	2.05493	0.746476	0.000455187	0.00481019	hydroxysteroid (17-beta) dehydrogenase 7 [Source:ZFIN;Acc:ZDB-GENE-061013-378]
pbx1a	ENSDARG00000100494	221.826	2.05388	0.431847	1.92e-07	7.73e-06	pre-B-cell leukemia homeobox 1a [Source:ZFIN;Acc:ZDB-GENE-000405-1]
tmem79b	ENSDARG00000076861	248.492	2.05207	0.643484	0.000120292	0.0016781	transmembrane protein 79b [Source:ZFIN;Acc:ZDB-GENE-120807-1]
LOC564731	ENSDARG00000087525	66.1348	2.05167	0.844105	0.00105352	0.00928387	major facilitator superfamily domain-containing protein 8-like [Source:NCBI gene;Acc:564731]
foxi2	ENSDARG00000069715	16.1245	2.05161	1.40673	0.00667043	0.0383537	forkhead box I2 [Source:ZFIN;Acc:ZDB-GENE-031126-2]
samd10a	ENSDARG00000079978	19.6325	2.04941	0.879893	0.00145818	0.0121042	sterile alpha motif domain containing 10a [Source:ZFIN;Acc:ZDB-GENE-080204-53]
pkp3a	ENSDARG00000051861	3410.59	2.04867	0.792306	0.000720224	0.00691361	plakophilin 3a [Source:ZFIN;Acc:ZDB-GENE-060512-114]
ltb4r2a	ENSDARG00000088615	71.4688	2.04829	0.656166	0.000154934	0.00206818	leukotriene B4 receptor 2a [Source:ZFIN;Acc:ZDB-GENE-140106-272]
sh3gl2a	ENSDARG00000023600	73.3575	2.04769	0.704789	0.000301465	0.00349547	SH3 domain containing GRB2 like 2a, endophilin A1 [Source:ZFIN;Acc:ZDB-GENE-040121-3]
dgkzb	ENSDARG00000076025	95.2525	2.04768	0.511114	5.16e-06	0.00012679	diacylglycerol kinase, zeta b [Source:ZFIN;Acc:ZDB-GENE-111104-4]
hapln3	ENSDARG00000045802	487.465	2.044	0.536234	1.25e-05	0.000262189	hyaluronan and proteoglycan link protein 3 [Source:ZFIN;Acc:ZDB-GENE-040426-2089]
si.ch211.157c3.4	ENSDARG00000087093	1062.36	2.04339	0.91993	0.00170914	0.0136816	si:ch211-157c3.4 [Source:ZFIN;Acc:ZDB-GENE-030131-8454]
homer1b	ENSDARG00000101759	28.2786	2.03823	1.08174	0.00367081	0.0244375	homer scaffold protein 1b [Source:ZFIN;Acc:ZDB-GENE-040801-44]
cacna1g	ENSDARG00000089913	43.1776	2.03695	1.03516	0.00304094	0.021154	calcium channel, voltage-dependent, T type, alpha 1G subunit [Source:ZFIN;Acc:ZDB-GENE-090514-2]
znf750	ENSDARG00000102267	118.388	2.03659	0.730206	0.000425961	0.00456983	zinc finger protein 750 [Source:NCBI gene;Acc:550483]
cx44.2	ENSDARG00000034207	28.5315	2.03637	1.15452	0.00378964	0.0250198	connexin 44.2 [Source:ZFIN;Acc:ZDB-GENE-010619-1]
camk2n2	ENSDARG00000111102	59.5919	2.03278	0.688518	0.000285864	0.00337505	calcium/calmodulin-dependent protein kinase II inhibitor 2 [Source:ZFIN;Acc:ZDB-GENE-040718-389]
nos2a	ENSDARG00000026925	531.33	2.0325	0.745468	0.0004937	0.00512322	nitric oxide synthase 2a, inducible [Source:ZFIN;Acc:ZDB-GENE-040305-1]
reps2	ENSDARG00000076768	101.729	2.03186	0.788884	0.000761953	0.00722393	RALBP1 associated Eps domain containing 2 [Source:ZFIN;Acc:ZDB-GENE-130415-3]
clic3	ENSDARG00000044776	344.321	2.02984	0.760041	0.000577431	0.00579779	chloride intracellular channel 3 [Source:ZFIN;Acc:ZDB-GENE-010507-2]
ms4a17c.1	ENSDARG00000094643	81.8675	2.02787	0.833688	0.00107838	0.00947076	membrane-spanning 4-domains, subfamily A, member 17C.1 [Source:ZFIN;Acc:ZDB-GENE-080829-9]
krt5	ENSDARG00000058371	46174.3	2.02725	0.782344	0.000786616	0.00739634	keratin 5 [Source:ZFIN;Acc:ZDB-GENE-991110-23]
egfl6	ENSDARG00000045958	50.3335	2.02679	1.35984	0.00550464	0.0332232	EGF-like-domain, multiple 6 [Source:ZFIN;Acc:ZDB-GENE-040718-157]
pon3.2	ENSDARG00000097789	203.677	2.02527	0.417518	1.34e-07	5.64e-06	paraoxonase 3, tandem duplicate 2 [Source:ZFIN;Acc:ZDB-GENE-071004-70]
mtbl	ENSDARG00000102051	1271.27	2.0247	0.589465	5.24e-05	0.000844643	metallothionein-B-like [Source:ZFIN;Acc:ZDB-GENE-110414-3]
tgfa	ENSDARG00000053939	189.622	2.02408	1.02731	0.00281026	0.0198847	transforming growth factor, alpha [Source:ZFIN;Acc:ZDB-GENE-040724-208]
mmp2	ENSDARG00000017676	3183.11	2.02371	0.414427	1.1e-07	4.8e-06	matrix metallopeptidase 2 [Source:ZFIN;Acc:ZDB-GENE-030131-9123]
cemip	ENSDARG00000039881	299.382	2.02254	0.410883	9.21e-08	4.12e-06	cell migration inducing hyaluronidase 1 [Source:ZFIN;Acc:ZDB-GENE-130103-7]
npsn	ENSDARG00000010423	195.243	2.02254	0.479407	2.51e-06	6.82e-05	nephrosin [Source:ZFIN;Acc:ZDB-GENE-040420-2]
kcnj1a.1	ENSDARG00000091232	96.0821	2.0216	0.440183	4.13e-07	1.5e-05	potassium inwardly rectifying channel subfamily J member 1a, tandem duplicate 1 [Source:ZFIN;Acc:ZDB-GENE-031118-55]
svilc	ENSDARG00000017036	78.4177	2.01787	0.98718	0.00264738	0.0190434	supervillin c [Source:ZFIN;Acc:ZDB-GENE-041008-237]
srd5a2a	ENSDARG00000043587	1378.97	2.0175	0.443355	5.77e-07	1.99e-05	steroid-5-alpha-reductase, alpha polypeptide 2a [Source:ZFIN;Acc:ZDB-GENE-050417-199]
cbln4	ENSDARG00000061240	47.2326	2.01744	0.651858	0.000185962	0.00240049	cerebellin 4 precursor [Source:ZFIN;Acc:ZDB-GENE-080204-58]
si.ch211.217i17.1	ENSDARG00000100155	36.9935	2.01462	1.13067	0.00410881	0.0265855	si:ch211-217i17.1 [Source:ZFIN;Acc:ZDB-GENE-131122-15]
rab11al	ENSDARG00000014340	305.352	2.01194	0.716301	0.000403541	0.00438275	RAB11a, member RAS oncogene family, like [Source:ZFIN;Acc:ZDB-GENE-031118-188]
jag1b	ENSDARG00000013168	578.87	2.00929	0.50186	5.98e-06	0.000143132	jagged canonical Notch ligand 1b [Source:NCBI gene;Acc:140423]
irx1a	ENSDARG00000101831	230.934	2.00552	1.06992	0.00336572	0.0228867	iroquois homeobox 1a [Source:ZFIN;Acc:ZDB-GENE-040707-1]
gig2j	ENSDARG00000069769	54.8625	2.00546	0.725103	0.000487277	0.00507688	grass carp reovirus (GCRV)-induced gene 2j [Source:ZFIN;Acc:ZDB-GENE-081022-181]
apnl	ENSDARG00000090900	1538.68	2.00473	0.660325	0.000206715	0.00260992	actinoporin-like protein [Source:ZFIN;Acc:ZDB-GENE-030131-8907]
podxl	ENSDARG00000031228	357.43	2.00448	0.721955	0.000441709	0.00469647	podocalyxin-like [Source:ZFIN;Acc:ZDB-GENE-030131-2805]
hrh3	ENSDARG00000035942	77.2699	2.00307	0.754153	0.000622251	0.00615545	histamine receptor H3 [Source:ZFIN;Acc:ZDB-GENE-040724-204]
fzd3a	ENSDARG00000021664	61.4117	2.00162	0.726801	0.000518161	0.00532907	frizzled class receptor 3a [Source:ZFIN;Acc:ZDB-GENE-990415-225]
myo5c	ENSDARG00000104235	42.7491	2.00155	1.64417	0.00499694	0.0307586	myosin VC [Source:ZFIN;Acc:ZDB-GENE-131127-196]
fa2h	ENSDARG00000090063	465.6	2.00133	0.366684	5.25e-09	3.44e-07	fatty acid 2-hydroxylase [Source:ZFIN;Acc:ZDB-GENE-031219-4]
s1pr1	ENSDARG00000042690	234.905	2.00101	0.419973	2e-07	7.99e-06	sphingosine-1-phosphate receptor 1 [Source:NCBI gene;Acc:64617]
ankrd50l	ENSDARG00000007077	105.317	2.00054	0.982695	0.00261559	0.0188857	ankyrin repeat domain 50-like [Source:ZFIN;Acc:ZDB-GENE-041008-117]
sowahcb	ENSDARG00000059582	77.6438	1.9987	0.64757	0.000187023	0.00241269	sosondowah ankyrin repeat domain family Cb [Source:ZFIN;Acc:ZDB-GENE-061215-96]
pkp1b	ENSDARG00000052705	807.176	1.99611	0.809006	0.000999823	0.00890908	plakophilin 1b [Source:ZFIN;Acc:ZDB-GENE-030131-417]
pde11al	ENSDARG00000006151	27.6133	1.99318	1.46089	0.00730416	0.0409422	phosphodiesterase 11a, like [Source:ZFIN;Acc:ZDB-GENE-031118-106]
plvapb	ENSDARG00000045003	219.675	1.99177	0.887862	0.00170685	0.0136812	plasmalemma vesicle associated protein b [Source:ZFIN;Acc:ZDB-GENE-060616-96]
gcnt4a	ENSDARG00000035198	267.901	1.99024	0.442097	6.71e-07	2.26e-05	glucosaminyl (N-acetyl) transferase 4a [Source:NCBI gene;Acc:324510]
sec16b	ENSDARG00000099554	56.6337	1.9881	1.15352	0.00403155	0.0262	SEC16 homolog B, endoplasmic reticulum export factor [Source:ZFIN;Acc:ZDB-GENE-050208-274]
clec14a	ENSDARG00000103533	148.188	1.98787	0.794654	0.00091844	0.00836353	C-type lectin domain containing 14A [Source:ZFIN;Acc:ZDB-GENE-030131-5536]
cyt1l	ENSDARG00000036832	506.849	1.98742	0.706261	0.000394808	0.00431275	type I cytokeratin, enveloping layer, like [Source:ZFIN;Acc:ZDB-GENE-061026-4]
ryr1a	ENSDARG00000011422	44.4608	1.98731	0.953985	0.00245935	0.0180119	ryanodine receptor 1a (skeletal) [Source:ZFIN;Acc:ZDB-GENE-020108-2]
zgc.113307	ENSDARG00000044894	30.8433	1.98556	0.975752	0.00251414	0.0183125	zgc:113307 [Source:ZFIN;Acc:ZDB-GENE-050522-29]
ms4a17a.12	ENSDARG00000053563	1245.89	1.98554	0.389083	3.55e-08	1.83e-06	membrane-spanning 4-domains, subfamily A, member 17A.12 [Source:ZFIN;Acc:ZDB-GENE-080829-4]
tnmd	ENSDARG00000052615	328.805	1.98502	0.710887	0.000420416	0.00452575	tenomodulin [Source:ZFIN;Acc:ZDB-GENE-080220-31]
scinla	ENSDARG00000102415	2565.78	1.98412	0.40171	9.4e-08	4.19e-06	scinderin like a [Source:ZFIN;Acc:ZDB-GENE-030131-2005]
c1qtnf5	ENSDARG00000056134	549.773	1.98262	0.289766	9.07e-13	1.65e-10	C1q and TNF related 5 [Source:ZFIN;Acc:ZDB-GENE-050706-101]
macc1	ENSDARG00000040717	131.759	1.9813	0.673348	0.000283122	0.00335031	MET transcriptional regulator MACC1 [Source:ZFIN;Acc:ZDB-GENE-091006-3]
si.dkey.61f9.1	ENSDARG00000070414	16.4952	1.98009	1.46104	0.00745404	0.0415708	si:dkey-61f9.1 [Source:ZFIN;Acc:ZDB-GENE-041210-13]
degs2	ENSDARG00000042544	129.508	1.97774	0.878063	0.00163665	0.0132413	delta(4)-desaturase, sphingolipid 2 [Source:ZFIN;Acc:ZDB-GENE-080228-1]
tubb6	ENSDARG00000104801	43.0586	1.97725	0.712038	0.000475107	0.00499018	tubulin, beta 6 class V [Source:ZFIN;Acc:ZDB-GENE-070424-195]
nmt1b	ENSDARG00000057206	21.0465	1.97639	0.902192	0.00212807	0.0161524	N-myristoyltransferase 1b [Source:ZFIN;Acc:ZDB-GENE-081222-3]
ankrd22	ENSDARG00000002298	319.272	1.97621	0.380084	2.09e-08	1.15e-06	ankyrin repeat domain 22 [Source:ZFIN;Acc:ZDB-GENE-040426-1120]
bicc1a	ENSDARG00000061682	87.4939	1.97338	0.455194	1.54e-06	4.59e-05	BicC family RNA binding protein 1a [Source:ZFIN;Acc:ZDB-GENE-101223-3]
si.dkey.73n8.3	ENSDARG00000089205	128.634	1.97328	1.19754	0.00476954	0.0296838	si:dkey-73n8.3 [Source:ZFIN;Acc:ZDB-GENE-141219-27]
st6galnac1.1	ENSDARG00000043814	166.396	1.96967	0.853661	0.00151334	0.0124723	ST6 (alpha-N-acetyl-neuraminyl-2,3-beta-galactosyl-1,3)-N-acetylgalactosaminide alpha-2,6-sialyltransferase 1, tandem duplicate 1 [Source:ZFIN;Acc:ZDB-GENE-041014-160]
nectin3b	ENSDARG00000006604	150.087	1.96879	0.389757	5.19e-08	2.56e-06	nectin cell adhesion molecule 3b [Source:NCBI gene;Acc:541491]
sema4e	ENSDARG00000052997	211.133	1.96841	0.352996	2.87e-09	1.99e-07	semaphorin 4e [Source:NCBI gene;Acc:796377]
krt93	ENSDARG00000044976	79.2175	1.96551	0.842844	0.00139036	0.011625	keratin 93 [Source:ZFIN;Acc:ZDB-GENE-060421-4592]
stab1	ENSDARG00000076484	252.749	1.96329	0.583846	7.23e-05	0.00109917	stabilin 1 [Source:ZFIN;Acc:ZDB-GENE-050208-554]
mgst1.2	ENSDARG00000022165	418.332	1.96298	0.367621	1.1e-08	6.45e-07	microsomal glutathione S-transferase 1.2 [Source:ZFIN;Acc:ZDB-GENE-040704-59]
tlcd1	ENSDARG00000002391	245.171	1.96214	0.740853	0.000655494	0.00641394	TLC domain containing 1 [Source:ZFIN;Acc:ZDB-GENE-041010-173]
plpp3	ENSDARG00000059933	919.719	1.96067	0.330996	3.54e-10	3.24e-08	phospholipid phosphatase 3 [Source:ZFIN;Acc:ZDB-GENE-060526-241]
rab25a	ENSDARG00000058800	167.312	1.95936	0.891775	0.00195327	0.015102	RAB25, member RAS oncogene family a [Source:ZFIN;Acc:ZDB-GENE-041212-69]
vsig10	ENSDARG00000058605	120.581	1.95703	1.07528	0.00395001	0.0258269	V-set and immunoglobulin domain containing 10 [Source:NCBI gene;Acc:100005564]
fgf24	ENSDARG00000037677	58.8314	1.95701	1.06588	0.00401516	0.0261344	fibroblast growth factor 24 [Source:ZFIN;Acc:ZDB-GENE-030708-1]
lpar1	ENSDARG00000099840	857.182	1.95537	0.446554	1.24e-06	3.81e-05	lysophosphatidic acid receptor 1 [Source:ZFIN;Acc:ZDB-GENE-030616-499]
crfb16	ENSDARG00000075181	17.5707	1.95448	1.57052	0.00857323	0.046157	cytokine receptor family member B16 [Source:ZFIN;Acc:ZDB-GENE-071120-9]
rxfp3.3a2	ENSDARG00000062111	51.3196	1.95446	0.916434	0.00223501	0.0167176	relaxin family peptide receptor 3.3a2 [Source:ZFIN;Acc:ZDB-GENE-121030-2]
gsnb	ENSDARG00000045262	757.584	1.95377	0.624359	0.000156942	0.00208693	gelsolin b [Source:ZFIN;Acc:ZDB-GENE-030131-8567]
atrnl1a	ENSDARG00000077188	119.639	1.95221	0.784343	0.00100884	0.00896631	attractin-like 1a [Source:ZFIN;Acc:ZDB-GENE-081028-60]
syt9b	ENSDARG00000029239	84.1668	1.95215	1.19101	0.00516905	0.0316286	synaptotagmin IXb [Source:ZFIN;Acc:ZDB-GENE-040822-6]
LOC100534815	ENSDARG00000106212	843.759	1.95191	0.705216	0.000477405	0.00500419	DELTA-actitoxin-Aeq1c-like [Source:NCBI gene;Acc:100534815]
cd4.1	ENSDARG00000070668	525.719	1.95135	0.410647	2.14e-07	8.44e-06	CD4-1 molecule [Source:ZFIN;Acc:ZDB-GENE-100922-280]
scarb1	ENSDARG00000101557	572.944	1.95011	0.339026	9.79e-10	7.9e-08	scavenger receptor class B, member 1 [Source:ZFIN;Acc:ZDB-GENE-031126-1]
cd82a	ENSDARG00000019098	1431.75	1.94983	0.275319	1.64e-13	3.47e-11	CD82 molecule a [Source:ZFIN;Acc:ZDB-GENE-030131-2818]
ttpa	ENSDARG00000027584	132.207	1.94948	0.835927	0.0014905	0.0123232	tocopherol (alpha) transfer protein [Source:ZFIN;Acc:ZDB-GENE-030131-4631]
nupr1b	ENSDARG00000094557	249.818	1.94855	0.347354	2.41e-09	1.72e-07	nuclear protein 1b [Source:ZFIN;Acc:ZDB-GENE-030131-4653]
cyp1c2	ENSDARG00000101789	79.0404	1.94608	0.775131	0.000990982	0.0088493	cytochrome P450, family 1, subfamily C, polypeptide 2 [Source:ZFIN;Acc:ZDB-GENE-050705-1]
rpe65b	ENSDARG00000094752	76.3887	1.94579	0.667053	0.000300995	0.00349403	retinoid isomerohydrolase RPE65 b [Source:NCBI gene;Acc:100002865]
cldn23b	ENSDARG00000103703	38.1237	1.94244	1.45721	0.00749739	0.0417295	claudin 23b [Source:ZFIN;Acc:ZDB-GENE-141216-471]
cyp2p6	ENSDARG00000042978	284.356	1.94174	0.55422	4.63e-05	0.000768367	cytochrome P450, family 2, subfamily P, polypeptide 6 [Source:ZFIN;Acc:ZDB-GENE-040426-790]
tmem54a	ENSDARG00000059247	315.62	1.94125	0.547896	3.88e-05	0.000666739	transmembrane protein 54a [Source:ZFIN;Acc:ZDB-GENE-040426-1304]
upk3b	ENSDARG00000092872	68.0431	1.94079	0.651399	0.000257904	0.00312864	uroplakin 3b [Source:ZFIN;Acc:ZDB-GENE-060526-348]
col8a2	ENSDARG00000060893	97.2025	1.93687	0.649105	0.000240328	0.00295341	collagen, type VIII, alpha 2 [Source:ZFIN;Acc:ZDB-GENE-060503-488]
tmed1a	ENSDARG00000031325	47.8303	1.93649	0.79103	0.00121479	0.0104305	transmembrane p24 trafficking protein 1a [Source:ZFIN;Acc:ZDB-GENE-040801-229]
tnfsf10l	ENSDARG00000004196	533.734	1.93623	0.422319	4.64e-07	1.64e-05	TNF superfamily member 10, like [Source:ZFIN;Acc:ZDB-GENE-010801-1]
sostdc1a	ENSDARG00000068892	22.0168	1.93609	1.2367	0.00643153	0.037267	sclerostin domain containing 1a [Source:ZFIN;Acc:ZDB-GENE-050417-64]
kitlgb	ENSDARG00000058042	16.2978	1.93601	1.85797	0.00911749	0.0482975	kit ligand b [Source:ZFIN;Acc:ZDB-GENE-070424-2]
gadd45ba	ENSDARG00000027744	17678.2	1.93566	0.388523	7.09e-08	3.32e-06	growth arrest and DNA-damage-inducible, beta a [Source:ZFIN;Acc:ZDB-GENE-040426-1971]
aqp8a.1	ENSDARG00000045141	267.436	1.93507	0.487927	7.84e-06	0.000178397	aquaporin 8a, tandem duplicate 1 [Source:ZFIN;Acc:ZDB-GENE-040912-106]
ido1	ENSDARG00000033594	16.9082	1.93436	1.56074	0.00795376	0.0436604	indoleamine 2,3-dioxygenase 1 [Source:ZFIN;Acc:ZDB-GENE-080228-2]
tmtc1	ENSDARG00000063149	267.918	1.93394	0.357807	7.52e-09	4.69e-07	transmembrane O-mannosyltransferase targeting cadherins 1 [Source:ZFIN;Acc:ZDB-GENE-070705-219]
dok1a	ENSDARG00000078108	65.2129	1.93371	0.868778	0.00183571	0.0144736	docking protein 1a [Source:ZFIN;Acc:ZDB-GENE-080721-2]
dnah7	ENSDARG00000060165	63.608	1.93365	0.708773	0.000534853	0.0054736	dynein, axonemal, heavy chain 7 [Source:ZFIN;Acc:ZDB-GENE-070912-282]
sema4bb	ENSDARG00000076104	89.6207	1.93325	0.541615	3.72e-05	0.000644548	sema domain, immunoglobulin domain (Ig), transmembrane domain (TM) and short cytoplasmic domain, (semaphorin) 4Bb [Source:ZFIN;Acc:ZDB-GENE-120503-1]
prx	ENSDARG00000017246	222.344	1.92986	0.612094	0.000148018	0.00198995	periaxin [Source:ZFIN;Acc:ZDB-GENE-030131-5790]
ddr2a	ENSDARG00000100693	215.932	1.92794	0.680754	0.000401878	0.00436818	discoidin domain receptor tyrosine kinase 2a [Source:ZFIN;Acc:ZDB-GENE-090316-2]
slc25a55b	ENSDARG00000013749	104.739	1.92588	0.604364	0.000116214	0.00163109	solute carrier family 25 member 55b [Source:ZFIN;Acc:ZDB-GENE-040801-184]
adamts2	ENSDARG00000075930	284.282	1.92567	0.507991	1.54e-05	0.000309753	ADAM metallopeptidase with thrombospondin type 1 motif, 2 [Source:ZFIN;Acc:ZDB-GENE-070816-3]
pdgfbb	ENSDARG00000038139	237.128	1.92561	0.795685	0.00120134	0.0103448	platelet-derived growth factor beta polypeptide b [Source:ZFIN;Acc:ZDB-GENE-131121-332]
gng13b	ENSDARG00000037921	94.0403	1.92489	0.571453	7.33e-05	0.00110873	guanine nucleotide binding protein (G protein), gamma 13b [Source:ZFIN;Acc:ZDB-GENE-040718-97]
clic5a	ENSDARG00000075993	33.5288	1.92377	1.5802	0.0084097	0.0455129	chloride intracellular channel 5a [Source:ZFIN;Acc:ZDB-GENE-041114-84]
hunk	ENSDARG00000091317	57.1709	1.92291	0.661717	0.000351723	0.00396314	hormonally up-regulated Neu-associated kinase [Source:ZFIN;Acc:ZDB-GENE-050309-240]
tanc2a	ENSDARG00000079097	605.492	1.92095	0.616534	0.000166619	0.00219311	tetratricopeptide repeat, ankyrin repeat and coiled-coil containing 2a [Source:ZFIN;Acc:ZDB-GENE-060130-180]
rnd3b	ENSDARG00000007396	877.64	1.92052	0.27869	6.58e-13	1.22e-10	Rho family GTPase 3b [Source:ZFIN;Acc:ZDB-GENE-040718-331]
ptk2bb	ENSDARG00000039577	190.378	1.92039	0.749789	0.000867228	0.00799901	protein tyrosine kinase 2 beta, b [Source:ZFIN;Acc:ZDB-GENE-020507-1]
LOC568392	ENSDARG00000100131	671.757	1.91847	0.611777	0.000160767	0.0021296	cadherin 29 [Source:ZFIN;Acc:ZDB-GENE-141212-240]
pon3.1	ENSDARG00000040290	738.761	1.91749	0.32236	3.19e-10	2.97e-08	paraoxonase 3, tandem duplicate 2 [Source:ZFIN;Acc:ZDB-GENE-071004-70]
arap1a	ENSDARG00000062221	53.2524	1.91746	0.689944	0.000516534	0.00531761	ArfGAP with RhoGAP domain, ankyrin repeat and PH domain 1a [Source:ZFIN;Acc:ZDB-GENE-030131-6226]
msx2b	ENSDARG00000101023	48.7714	1.91604	0.893303	0.0023552	0.0174114	muscle segment homeobox 2b [Source:NCBI gene;Acc:30531]
adamts5	ENSDARG00000100307	60.6304	1.91555	0.865488	0.00200127	0.0153814	ADAM metallopeptidase with thrombospondin type 1 motif 5 [Source:NCBI gene;Acc:565053]
spint1a	ENSDARG00000102332	1989.96	1.91476	0.559459	6.06e-05	0.000950214	serine peptidase inhibitor, Kunitz type 1 a [Source:ZFIN;Acc:ZDB-GENE-040426-2169]
si.dkey.14d8.21	ENSDARG00000045837	38.6371	1.91475	0.892503	0.00243651	0.017866	si:dkey-14d8.20 [Source:ZFIN;Acc:ZDB-GENE-041210-146]
LOC108183587	ENSDARG00000045837	38.6371	1.91475	0.892503	0.00243651	0.017866	si:dkey-14d8.20 [Source:ZFIN;Acc:ZDB-GENE-041210-146]
LOC101884879	ENSDARG00000045837	38.6371	1.91475	0.892503	0.00243651	0.017866	si:dkey-14d8.20 [Source:ZFIN;Acc:ZDB-GENE-041210-146]
efcab6	ENSDARG00000020735	33.1163	1.9141	1.18822	0.00579792	0.0344916	EF-hand calcium binding domain 6 [Source:ZFIN;Acc:ZDB-GENE-070828-2]
prr18	ENSDARG00000093768	69.7366	1.91289	0.858438	0.00186465	0.0146239	proline rich 18 [Source:ZFIN;Acc:ZDB-GENE-081107-6]
spon1b	ENSDARG00000023694	234.032	1.91208	0.705421	0.000566746	0.00571235	spondin 1b [Source:ZFIN;Acc:ZDB-GENE-000427-10]
grk5	ENSDARG00000032801	30.4835	1.91121	1.15647	0.00564973	0.0339017	G protein-coupled receptor kinase 5 [Source:ZFIN;Acc:ZDB-GENE-091204-274]
tspan11	ENSDARG00000001781	42.0311	1.91083	0.596011	0.000128253	0.00177012	tetraspanin 11 [Source:ZFIN;Acc:ZDB-GENE-041210-93]
ebf1a	ENSDARG00000099849	244.509	1.91061	0.818241	0.00147962	0.0122528	EBF transcription factor 1a [Source:NCBI gene;Acc:565310]
ankrd9	ENSDARG00000028804	127.754	1.90915	0.800875	0.00131197	0.0110902	ankyrin repeat domain 9 [Source:ZFIN;Acc:ZDB-GENE-041114-3]
LOC571757	ENSDARG00000062621	124.356	1.90909	0.586298	0.000105485	0.0015029	SATB homeobox 1b [Source:ZFIN;Acc:ZDB-GENE-030131-7105]
camsap3	ENSDARG00000059475	108.417	1.90778	0.653861	0.000335427	0.00380432	calmodulin regulated spectrin-associated protein family, member 3 [Source:ZFIN;Acc:ZDB-GENE-060503-811]
apln	ENSDARG00000053279	198.307	1.90762	0.430362	1.02e-06	3.26e-05	apelin [Source:NCBI gene;Acc:798375]
nr1h5	ENSDARG00000031046	143.592	1.9066	0.424187	7.61e-07	2.51e-05	nuclear receptor subfamily 1, group H, member 5 [Source:ZFIN;Acc:ZDB-GENE-080403-3]
anxa1a	ENSDARG00000026726	24293.1	1.90617	0.438228	1.74e-06	5.03e-05	annexin A1a [Source:ZFIN;Acc:ZDB-GENE-030131-6664]
ano9b	ENSDARG00000079324	145.426	1.90571	0.704589	0.000599505	0.00597317	anoctamin 9b [Source:ZFIN;Acc:ZDB-GENE-121106-2]
dll4	ENSDARG00000070425	186.264	1.90564	0.916051	0.0025772	0.0186732	delta-like 4 (Drosophila) [Source:ZFIN;Acc:ZDB-GENE-041014-73]
cldn7a	ENSDARG00000036376	388.657	1.90325	0.580152	9.93e-05	0.00143558	claudin 7a [Source:NCBI gene;Acc:436612]
rassf6	ENSDARG00000000804	91.4059	1.90125	0.695644	0.000558965	0.00568105	Ras association domain family member 6 [Source:ZFIN;Acc:ZDB-GENE-030616-513]
zgc.136963	ENSDARG00000086603	36.7753	1.89951	0.838073	0.0019385	0.0150158	zgc:136963 [Source:ZFIN;Acc:ZDB-GENE-060312-8]
gtpbp1l	ENSDARG00000042900	144.19	1.89907	0.472888	5.66e-06	0.000136853	GTP binding protein 1, like [Source:ZFIN;Acc:ZDB-GENE-041007-2]
LOC101883396	ENSDARG00000093714	9.66549	1.89768	1.39067	0.00862604	0.0463691	artemin b [Source:ZFIN;Acc:ZDB-GENE-070705-129]
pacsin1b	ENSDARG00000042128	21.5773	1.8962	1.2437	0.007093	0.04007	protein kinase C and casein kinase substrate in neurons 1b [Source:NCBI gene;Acc:619246]
jam2a	ENSDARG00000058996	522.02	1.89562	0.370665	3.38e-08	1.77e-06	junctional adhesion molecule 2a [Source:ZFIN;Acc:ZDB-GENE-031204-3]
ak5l	ENSDARG00000017739	22.4207	1.89437	0.935418	0.00303944	0.021154	adenylate kinase 5, like [Source:ZFIN;Acc:ZDB-GENE-050410-2]
oclna	ENSDARG00000005108	1003.05	1.89375	0.753763	0.000970103	0.00868529	occludin a [Source:ZFIN;Acc:ZDB-GENE-040426-2685]
kazald3	ENSDARG00000053509	166.752	1.8936	0.560285	7.22e-05	0.00109823	Kazal-type serine peptidase inhibitor domain 3 [Source:ZFIN;Acc:ZDB-GENE-050208-155]
hyal2a	ENSDARG00000059931	49.6828	1.89317	0.711936	0.000646439	0.00634329	hyaluronidase 2a [Source:ZFIN;Acc:ZDB-GENE-131121-41]
rgs16	ENSDARG00000040177	141.981	1.89313	0.593842	0.000141463	0.00191924	regulator of G protein signaling 16 [Source:ZFIN;Acc:ZDB-GENE-050417-393]
vwa10.2	ENSDARG00000069710	69.2483	1.89312	0.823575	0.00170788	0.0136813	von Willebrand factor A domain containing 10, tandem duplicate 2 [Source:ZFIN;Acc:ZDB-GENE-090313-295]
calhm5.1	ENSDARG00000074947	169.236	1.89167	0.500146	1.63e-05	0.000325207	calcium homeostasis modulator family member 5, tandem duplicate 1 [Source:NCBI gene;Acc:100037308]
adamtsl7	ENSDARG00000055439	106.624	1.89066	0.85783	0.00203018	0.0155517	ADAMTS-like 7 [Source:ZFIN;Acc:ZDB-GENE-070816-2]
cd8b	ENSDARG00000058682	181.597	1.89003	0.745792	0.000922489	0.008382	cd8 beta [Source:ZFIN;Acc:ZDB-GENE-091204-31]
nansb	ENSDARG00000101164	45.7523	1.88996	0.82755	0.0017529	0.013964	N-acetylneuraminic acid synthase b [Source:ZFIN;Acc:ZDB-GENE-041114-125]
cyp26c1	ENSDARG00000056029	63.585	1.88958	1.07503	0.00450274	0.0284597	cytochrome P450, family 26, subfamily C, polypeptide 1 [Source:ZFIN;Acc:ZDB-GENE-050714-2]
gpr160	ENSDARG00000038700	14.0977	1.88952	1.5396	0.00958287	0.0499937	G protein-coupled receptor 160 [Source:ZFIN;Acc:ZDB-GENE-081022-189]
klf2b	ENSDARG00000040432	2004.45	1.88884	0.458804	4.43e-06	0.000111507	Kruppel-like factor 2b [Source:ZFIN;Acc:ZDB-GENE-011109-2]
cers3b	ENSDARG00000036337	42.6096	1.88862	1.11672	0.00457398	0.0287436	ceramide synthase 3b [Source:ZFIN;Acc:ZDB-GENE-080220-32]
krt97	ENSDARG00000000212	8423.09	1.88774	0.705187	0.000662984	0.00646609	keratin 97 [Source:ZFIN;Acc:ZDB-GENE-040718-78]
srpx2	ENSDARG00000034559	209.576	1.88709	0.640335	0.000303156	0.00350735	sushi-repeat containing protein X-linked 2 [Source:ZFIN;Acc:ZDB-GENE-110411-231]
loxl1	ENSDARG00000054451	898.925	1.88421	0.434382	1.61e-06	4.72e-05	lysyl oxidase-like 1 [Source:ZFIN;Acc:ZDB-GENE-060503-693]
klf5a	ENSDARG00000015506	120.071	1.88406	0.498085	1.63e-05	0.000325357	progesterone immunomodulatory binding factor 1 [Source:ZFIN;Acc:ZDB-GENE-040801-94]
sytl2a	ENSDARG00000061956	37.6303	1.88203	0.82358	0.00191501	0.0148912	synaptotagmin-like 2a [Source:ZFIN;Acc:ZDB-GENE-130723-2]
gstt1a	ENSDARG00000042428	212.202	1.88139	0.828862	0.00174784	0.013929	glutathione S-transferase theta 1a [Source:ZFIN;Acc:ZDB-GENE-031001-13]
ptn	ENSDARG00000102340	34.8982	1.88122	1.1836	0.0062184	0.036398	pleiotrophin [Source:ZFIN;Acc:ZDB-GENE-030624-1]
zfp36l2	ENSDARG00000021806	2736.81	1.88101	0.307474	1.1e-10	1.17e-08	zinc finger protein 36, C3H type-like 2 [Source:ZFIN;Acc:ZDB-GENE-030131-5873]
ampd1	ENSDARG00000033832	45.4191	1.88049	0.713164	0.000740535	0.00707259	adenosine monophosphate deaminase 1 (isoform M) [Source:ZFIN;Acc:ZDB-GENE-040426-1906]
eef2l2	ENSDARG00000035256	224.774	1.88043	0.398528	2.7e-07	1.03e-05	eukaryotic translation elongation factor 2, like 2 [Source:ZFIN;Acc:ZDB-GENE-030131-8112]
epas1b	ENSDARG00000057671	222.788	1.88005	0.548461	6.01e-05	0.000944714	endothelial PAS domain protein 1b [Source:ZFIN;Acc:ZDB-GENE-060607-11]
gpd1a	ENSDARG00000043701	200.081	1.87962	0.524807	3.46e-05	0.000604878	glycerol-3-phosphate dehydrogenase 1a [Source:ZFIN;Acc:ZDB-GENE-050417-209]
ppm1nb	ENSDARG00000057032	45.9067	1.87922	0.698755	0.000618821	0.00612444	protein phosphatase, Mg2+/Mn2+ dependent, 1Nb (putative) [Source:ZFIN;Acc:ZDB-GENE-071004-34]
cox6a2	ENSDARG00000054588	425.856	1.87883	0.441377	2.39e-06	6.54e-05	cytochrome c oxidase subunit 6A2 [Source:ZFIN;Acc:ZDB-GENE-040912-129]
si.ch211.39f2.3	ENSDARG00000031588	304.285	1.87837	0.748598	0.00102029	0.00904534	si:dkey-239b22.1 [Source:ZFIN;Acc:ZDB-GENE-131119-12]
ftr83	ENSDARG00000025403	141.743	1.87773	1.04374	0.00426004	0.0273306	finTRIM family, member 83 [Source:ZFIN;Acc:ZDB-GENE-031002-11]
si.dkey.178k16.1	ENSDARG00000076364	32.1888	1.87755	0.741822	0.000926759	0.00840607	si:dkey-178k16.1 [Source:ZFIN;Acc:ZDB-GENE-090312-61]
srfb	ENSDARG00000102867	26.9142	1.87747	1.05307	0.00440402	0.0279807	serum response factor b [Source:ZFIN;Acc:ZDB-GENE-040426-1294]
si.ch211.196f2.3	ENSDARG00000105522	18.8544	1.87572	1.39077	0.00874473	0.0468494	si:ch211-196f2.3 [Source:ZFIN;Acc:ZDB-GENE-160728-62]
zgc.172075	ENSDARG00000076146	44.8668	1.87548	0.75678	0.00120793	0.0103886	zgc:172075 [Source:ZFIN;Acc:ZDB-GENE-080215-3]
LOC110437729	ENSDARG00000076146	44.8668	1.87548	0.75678	0.00120793	0.0103886	zgc:172075 [Source:ZFIN;Acc:ZDB-GENE-080215-3]
LOC100001344	ENSDARG00000060578	31.1879	1.87439	0.897189	0.00272565	0.0194299	si:dkey-226m8.10 [Source:ZFIN;Acc:ZDB-GENE-060526-258]
upk1a	ENSDARG00000021866	875.574	1.87405	0.795641	0.00144796	0.0120409	uroplakin 1a [Source:ZFIN;Acc:ZDB-GENE-060421-2603]
gpr156	ENSDARG00000086215	30.7579	1.87293	2.45724	0.00952949	0.0497893	G protein-coupled receptor 156 [Source:ZFIN;Acc:ZDB-GENE-060201-2]
tmem45b	ENSDARG00000056239	102.918	1.87118	0.750755	0.00104345	0.00920688	transmembrane protein 45B [Source:NCBI gene;Acc:402977]
fosaa	ENSDARG00000040135	17.848	1.87056	1.22307	0.0074358	0.0414869	v-fos FBJ murine osteosarcoma viral oncogene homolog Aa [Source:ZFIN;Acc:ZDB-GENE-131121-552]
col11a1a	ENSDARG00000026165	102.904	1.87046	0.717126	0.000765185	0.00724463	collagen, type XI, alpha 1a [Source:ZFIN;Acc:ZDB-GENE-070209-167]
cavin2a	ENSDARG00000027611	1219.32	1.86751	0.809141	0.00165117	0.0133273	caveolae associated protein 2a [Source:ZFIN;Acc:ZDB-GENE-090313-215]
cyp26b1	ENSDARG00000077121	673.748	1.86686	0.385869	1.42e-07	5.96e-06	cytochrome P450, family 26, subfamily b, polypeptide 1 [Source:NCBI gene;Acc:324188]
adamtsl3	ENSDARG00000027903	237.13	1.86445	0.460317	5.79e-06	0.000139579	ADAMTS-like 3 [Source:ZFIN;Acc:ZDB-GENE-121030-8]
spint1b	ENSDARG00000012467	265.297	1.86431	0.681158	0.000554725	0.00565188	serine peptidase inhibitor, Kunitz type 1 b [Source:ZFIN;Acc:ZDB-GENE-071218-1]
chst6	ENSDARG00000061357	30.1681	1.86305	0.904465	0.00308977	0.0214147	carbohydrate sulfotransferase 6 [Source:ZFIN;Acc:ZDB-GENE-060810-74]
ndnf	ENSDARG00000062936	142.721	1.86245	0.678872	0.000560502	0.00568105	neuron-derived neurotrophic factor [Source:ZFIN;Acc:ZDB-GENE-030131-207]
cdh4	ENSDARG00000015002	205.033	1.86234	0.845365	0.00209946	0.0159938	cadherin 4, type 1, R-cadherin (retinal) [Source:ZFIN;Acc:ZDB-GENE-991207-1]
nek8	ENSDARG00000045626	119.058	1.86234	0.426829	1.55e-06	4.59e-05	NIMA-related kinase 8 [Source:NCBI gene;Acc:171094]
si.dkey.29d8.3	ENSDARG00000091879	54.409	1.86214	0.637691	0.000354109	0.00397922	si:dkey-29d8.3 [Source:ZFIN;Acc:ZDB-GENE-070912-508]
elovl8b	ENSDARG00000057365	76.1547	1.86009	0.510847	2.7e-05	0.000491105	ELOVL fatty acid elongase 8b [Source:ZFIN;Acc:ZDB-GENE-050522-453]
prrx1a	ENSDARG00000033971	525.863	1.85987	0.42057	1.13e-06	3.53e-05	paired related homeobox 1a [Source:ZFIN;Acc:ZDB-GENE-020905-5]
pmp22b	ENSDARG00000060457	14403.2	1.85717	0.298095	6.53e-11	7.56e-09	peripheral myelin protein 22b [Source:ZFIN;Acc:ZDB-GENE-060421-4337]
sgms2a	ENSDARG00000052520	20.5828	1.85713	0.899208	0.00296916	0.0207622	sphingomyelin synthase 2a [Source:ZFIN;Acc:ZDB-GENE-070730-2]
abl2	ENSDARG00000013841	941.344	1.85641	0.553083	8.24e-05	0.00122371	c-abl oncogene 2, non-receptor tyrosine kinase [Source:ZFIN;Acc:ZDB-GENE-020809-2]
LOC568110	ENSDARG00000002483	48.6255	1.85435	0.830278	0.00220271	0.0165255	wingless-type MMTV integration site family, member 7Ab [Source:ZFIN;Acc:ZDB-GENE-100922-44]
lmo2	ENSDARG00000095019	338.925	1.85185	0.296972	5.47e-11	6.56e-09	LIM domain only 2 (rhombotin-like 1) [Source:NCBI gene;Acc:30332]
tspan13a	ENSDARG00000068883	32.4176	1.85106	0.806933	0.00186292	0.0146214	tetraspanin 13a [Source:ZFIN;Acc:ZDB-GENE-040718-19]
si.dkey.61p9.7	ENSDARG00000068865	30.5322	1.85028	1.66238	0.00942035	0.0494098	si:dkey-61p9.7 [Source:ZFIN;Acc:ZDB-GENE-041210-241]
zmp.0000000951	ENSDARG00000089112	21.3339	1.85028	0.873773	0.00272441	0.0194277	zmp:0000000951 [Source:ZFIN;Acc:ZDB-GENE-130530-954]
LOC110437733	ENSDARG00000097539	112.572	1.85002	1.11135	0.00548226	0.0331653	si:ch211-39f2.3 [Source:ZFIN;Acc:ZDB-GENE-131126-52]
LOC100331807	ENSDARG00000092652	18.8401	1.849	0.864448	0.00245988	0.0180119	pyroglutamylated RFamide peptide receptor 4 [Source:ZFIN;Acc:ZDB-GENE-091204-354]
egfra	ENSDARG00000013847	308.972	1.84598	0.468977	9.19e-06	0.000202355	epidermal growth factor receptor a (erythroblastic leukemia viral (v-erb-b) oncogene homolog, avian) [Source:ZFIN;Acc:ZDB-GENE-030918-1]
traf3ip2l	ENSDARG00000091734	157.695	1.84458	0.524823	4.41e-05	0.000739695	TRAF3 interacting protein 2-like [Source:ZFIN;Acc:ZDB-GENE-110919-1]
icn	ENSDARG00000009978	28644.2	1.84181	0.423666	1.85e-06	5.29e-05	ictacalcin [Source:ZFIN;Acc:ZDB-GENE-030131-8599]
tril	ENSDARG00000100791	270.311	1.84177	0.420622	1.34e-06	4.1e-05	TLR4 interactor with leucine-rich repeats [Source:ZFIN;Acc:ZDB-GENE-131218-1]
gpr184	ENSDARG00000102912	85.8902	1.8413	0.634311	0.000357546	0.00401132	G protein-coupled receptor 184 [Source:ZFIN;Acc:ZDB-GENE-060929-1218]
limk2	ENSDARG00000005104	655.025	1.84086	0.664699	0.00051183	0.00527442	LIM domain kinase 2 [Source:ZFIN;Acc:ZDB-GENE-040718-398]
mxra8a	ENSDARG00000062222	320.031	1.8341	0.330035	3.05e-09	2.1e-07	matrix-remodelling associated 8a [Source:ZFIN;Acc:ZDB-GENE-060503-671]
hopx	ENSDARG00000089368	1425.2	1.83064	0.319781	1.16e-09	9.17e-08	HOP homeobox [Source:NCBI gene;Acc:386589]
rhoub	ENSDARG00000012968	234.637	1.83024	0.90949	0.00315285	0.0217502	ras homolog family member Ub [Source:ZFIN;Acc:ZDB-GENE-050417-308]
dhrs11b	ENSDARG00000031299	113.15	1.82909	0.682421	0.000680998	0.00660431	dehydrogenase/reductase (SDR family) member 11b [Source:ZFIN;Acc:ZDB-GENE-040625-155]
gata3	ENSDARG00000016526	311.068	1.82894	0.575966	0.000156138	0.0020822	GATA binding protein 3 [Source:NCBI gene;Acc:30458]
krt18a.1	ENSDARG00000018404	16393.5	1.82743	0.282769	1.06e-11	1.51e-09	keratin 18a, tandem duplicate 1 [Source:NCBI gene;Acc:352912]
hhla2a.1	ENSDARG00000043182	438.259	1.82728	0.305184	2.7e-10	2.57e-08	HERV-H LTR-associating 2a, tandem duplicate 1 [Source:ZFIN;Acc:ZDB-GENE-050327-45]
col4a5	ENSDARG00000052063	62.795	1.8272	0.767956	0.00126775	0.0107928	collagen, type IV, alpha 5 (Alport syndrome) [Source:ZFIN;Acc:ZDB-GENE-030131-2281]
ms4a17a.7	ENSDARG00000043796	144.426	1.82664	0.611723	0.000288586	0.00339555	membrane-spanning 4-domains, subfamily A, member 17A.7 [Source:ZFIN;Acc:ZDB-GENE-080829-2]
col14a1a	ENSDARG00000005762	132.315	1.82589	0.74522	0.00119399	0.0102986	collagen, type XIV, alpha 1a [Source:ZFIN;Acc:ZDB-GENE-030131-9889]
atp8b1	ENSDARG00000060980	191.452	1.82553	0.833638	0.00220909	0.0165448	ATPase phospholipid transporting 8B1 [Source:ZFIN;Acc:ZDB-GENE-091116-14]
arhgef40	ENSDARG00000078979	226.133	1.82382	0.507618	3.69e-05	0.00064134	Rho guanine nucleotide exchange factor (GEF) 40 [Source:ZFIN;Acc:ZDB-GENE-110623-2]
sox3	ENSDARG00000053569	452.021	1.8218	0.305515	3.1e-10	2.9e-08	SRY-box transcription factor 3 [Source:NCBI gene;Acc:30529]
bgna	ENSDARG00000017884	125.515	1.82047	0.80631	0.00196945	0.0151931	biglycan a [Source:ZFIN;Acc:ZDB-GENE-040704-74]
fgfr1a	ENSDARG00000011027	121.057	1.81954	0.587114	0.000189484	0.00243689	fibroblast growth factor receptor 1a [Source:NCBI gene;Acc:30705]
jakmip1	ENSDARG00000076090	47.397	1.81914	0.569602	0.000139997	0.00190308	janus kinase and microtubule interacting protein 1 [Source:ZFIN;Acc:ZDB-GENE-110208-7]
adgre15	ENSDARG00000096588	36.7489	1.81751	1.22091	0.00731875	0.0409771	adhesion G protein-coupled receptor E15 [Source:ZFIN;Acc:ZDB-GENE-121214-33]
nceh1a	ENSDARG00000020427	286.296	1.81704	0.611106	0.000297136	0.00346086	neutral cholesterol ester hydrolase 1a [Source:ZFIN;Acc:ZDB-GENE-040711-2]
alcamb	ENSDARG00000058538	506.185	1.81644	0.438505	3.94e-06	0.00010068	activated leukocyte cell adhesion molecule b [Source:ZFIN;Acc:ZDB-GENE-030131-1768]
esm1	ENSDARG00000104370	71.6101	1.81608	0.637479	0.000394252	0.00430894	endothelial cell-specific molecule 1 [Source:ZFIN;Acc:ZDB-GENE-060929-748]
gdnfa	ENSDARG00000039959	28.8584	1.81442	0.929666	0.0038969	0.0255976	glial cell derived neurotrophic factor a [Source:NCBI gene;Acc:79379]
ppp1r9alb	ENSDARG00000074575	260.695	1.81418	0.707431	0.000929997	0.00842439	protein phosphatase 1 regulatory subunit 9A-like B [Source:ZFIN;Acc:ZDB-GENE-090312-99]
cacnb4b	ENSDARG00000062174	77.0365	1.81368	0.783888	0.00159935	0.0129902	calcium channel, voltage-dependent, beta 4b subunit [Source:ZFIN;Acc:ZDB-GENE-060421-7907]
ccl20b	ENSDARG00000094511	75.8535	1.81286	0.561422	0.000120376	0.00167815	chemokine (C-C motif) ligand 20b [Source:ZFIN;Acc:ZDB-GENE-091204-95]
f13a1a.1	ENSDARG00000045453	22105.7	1.81089	0.762419	0.00162779	0.0131896	coagulation factor XIII, A1 polypeptide a, tandem duplicate 1 [Source:ZFIN;Acc:ZDB-GENE-060929-1250]
gdpd2	ENSDARG00000073870	97.5543	1.80987	0.877168	0.00275204	0.0195911	glycerophosphodiester phosphodiesterase domain containing 2 [Source:ZFIN;Acc:ZDB-GENE-081107-62]
epb41l4a	ENSDARG00000040087	126.916	1.80709	0.60148	0.000277505	0.00330025	erythrocyte membrane protein band 4.1 like 4A [Source:NCBI gene;Acc:30470]
hoxb8a	ENSDARG00000056027	55.1872	1.80669	1.51117	0.00906921	0.0480909	homeobox B8a [Source:NCBI gene;Acc:30343]
sema7a	ENSDARG00000078707	201.902	1.80647	0.489291	2.51e-05	0.000460303	semaphorin 7A [Source:ZFIN;Acc:ZDB-GENE-030131-3633]
col2a1b	ENSDARG00000011407	468.822	1.80639	0.296747	1.41e-10	1.47e-08	collagen, type II, alpha 1b [Source:ZFIN;Acc:ZDB-GENE-050302-9]
bmp2b	ENSDARG00000041430	57.4607	1.80592	0.587916	0.00021927	0.0027327	bone morphogenetic protein 2b [Source:ZFIN;Acc:ZDB-GENE-980526-474]
ccl36.1	ENSDARG00000105263	177.549	1.80577	0.638937	0.000457521	0.00482993	chemokine (C-C motif) ligand 36, duplicate 1 [Source:ZFIN;Acc:ZDB-GENE-140718-2]
stc2a	ENSDARG00000056680	179.338	1.8044	0.702393	0.000919216	0.00836692	stanniocalcin 2a [Source:ZFIN;Acc:ZDB-GENE-041008-14]
vwde	ENSDARG00000103443	337.854	1.80414	0.517927	5.29e-05	0.000851095	von Willebrand factor D and EGF domains [Source:ZFIN;Acc:ZDB-GENE-060929-1226]
nrgna	ENSDARG00000039626	151.467	1.80377	0.486513	2.4e-05	0.000445322	neurogranin (protein kinase C substrate, RC3) a [Source:ZFIN;Acc:ZDB-GENE-090710-4]
ptgs2a	ENSDARG00000004539	3502.14	1.80332	0.343403	1.94e-08	1.09e-06	prostaglandin-endoperoxide synthase 2a [Source:ZFIN;Acc:ZDB-GENE-020530-2]
foxd1	ENSDARG00000029179	65.4962	1.80331	0.554481	0.000130654	0.00180206	forkhead box D1 [Source:ZFIN;Acc:ZDB-GENE-040426-2094]
capn9	ENSDARG00000012341	547.411	1.80233	0.669555	0.000663317	0.00646609	calpain 9 [Source:ZFIN;Acc:ZDB-GENE-010724-2]
tiam2a	ENSDARG00000087780	347.431	1.79995	0.464868	1.27e-05	0.000265365	TIAM Rac1 associated GEF 2a [Source:ZFIN;Acc:ZDB-GENE-030219-98]
si.ch73.31d8.2	ENSDARG00000097239	15.7064	1.79831	0.989902	0.00476254	0.029659	si:ch73-31d8.2 [Source:ZFIN;Acc:ZDB-GENE-030131-8387]
si.ch211.125e6.11	ENSDARG00000025783	115.817	1.79796	0.474302	1.68e-05	0.000332608	si:ch211-125e6.11 [Source:ZFIN;Acc:ZDB-GENE-070912-35]
si.ch73.366l1.5	ENSDARG00000098465	193.686	1.79726	0.429316	3.47e-06	9.01e-05	si:ch73-366l1.5 [Source:ZFIN;Acc:ZDB-GENE-131127-426]
prex2	ENSDARG00000071692	355.125	1.79371	0.592724	0.000248488	0.00303393	phosphatidylinositol-3,4,5-trisphosphate-dependent Rac exchange factor 2 [Source:ZFIN;Acc:ZDB-GENE-091113-37]
hhat	ENSDARG00000074428	101.644	1.79242	0.474873	1.93e-05	0.000374357	hedgehog acyltransferase [Source:ZFIN;Acc:ZDB-GENE-051118-1]
si.dkey.6n21.12	ENSDARG00000105575	144.151	1.79196	0.461993	1.28e-05	0.000266388	si:dkey-6n21.12 [Source:ZFIN;Acc:ZDB-GENE-160728-139]
zgc.112234.5	ENSDARG00000105393	116.916	1.79062	0.450694	8.27e-06	0.000186451	zgc:112234 [Source:NCBI gene;Acc:554097]
si.ch1073.159d7.6	ENSDARG00000105393	116.916	1.79062	0.450694	8.27e-06	0.000186451	zgc:112234 [Source:NCBI gene;Acc:554097]
aplnra	ENSDARG00000002172	89.1324	1.7903	0.946857	0.00400743	0.0260923	apelin receptor a [Source:NCBI gene;Acc:561935]
ltbp3	ENSDARG00000035682	687.299	1.78573	0.35025	4.07e-08	2.06e-06	latent transforming growth factor beta binding protein 3 [Source:NCBI gene;Acc:562912]
tp63	ENSDARG00000044356	1766.11	1.78568	0.675781	0.000768518	0.00726625	tumor protein p63 [Source:ZFIN;Acc:ZDB-GENE-030819-1]
sigirr	ENSDARG00000062204	27.864	1.78538	1.47369	0.00925988	0.0488646	single immunoglobulin and toll-interleukin 1 receptor (TIR) domain [Source:ZFIN;Acc:ZDB-GENE-080303-3]
sptb	ENSDARG00000030490	32.6262	1.78518	0.795437	0.00217643	0.0163698	spectrin, beta, erythrocytic [Source:ZFIN;Acc:ZDB-GENE-000906-1]
syne1b	ENSDARG00000063068	659.077	1.78514	0.331848	9.61e-09	5.76e-07	spectrin repeat containing, nuclear envelope 1b [Source:ZFIN;Acc:ZDB-GENE-071218-4]
ccdc120	ENSDARG00000032856	51.1196	1.77918	0.584848	0.000248234	0.00303261	coiled-coil domain containing 120 [Source:ZFIN;Acc:ZDB-GENE-061027-93]
cdc42ep1b	ENSDARG00000077792	89.1214	1.77846	1.16126	0.00705082	0.0398861	CDC42 effector protein (Rho GTPase binding) 1b [Source:ZFIN;Acc:ZDB-GENE-120215-219]
zgc.194246	ENSDARG00000092889	194.925	1.77704	0.462015	1.43e-05	0.000292686	zgc:194246 [Source:ZFIN;Acc:ZDB-GENE-081022-85]
nuggc.3	ENSDARG00000058672	261.036	1.77627	0.562088	0.000167902	0.00220859	nuclear GTPase, germinal center associated, tandem duplicate 3 [Source:ZFIN;Acc:ZDB-GENE-061207-67]
adss1	ENSDARG00000099517	456.512	1.77625	0.394465	7.17e-07	2.37e-05	adenylosuccinate synthase 1 [Source:NCBI gene;Acc:407989]
bco2b	ENSDARG00000041715	313.012	1.7761	0.862583	0.0030404	0.021154	beta-carotene oxygenase 2b [Source:ZFIN;Acc:ZDB-GENE-060421-7448]
itga6a	ENSDARG00000042282	43.7067	1.77312	0.925286	0.00399053	0.026019	integrin, alpha 6a [Source:ZFIN;Acc:ZDB-GENE-050309-23]
agmo	ENSDARG00000025595	210.279	1.77303	0.619494	0.000426053	0.00456983	alkylglycerol monooxygenase [Source:NCBI gene;Acc:405819]
stambpl1	ENSDARG00000003085	150.308	1.7716	0.401567	1.21e-06	3.74e-05	STAM binding protein-like 1 [Source:ZFIN;Acc:ZDB-GENE-100215-4]
gulp1a	ENSDARG00000001733	577.659	1.77055	0.536642	0.000107613	0.00152899	GULP PTB domain containing engulfment adaptor 1a [Source:NCBI gene;Acc:368404]
hepacam	ENSDARG00000112032	44.0343	1.76964	0.885595	0.00358708	0.0239879	hepatic and glial cell adhesion molecule [Source:NCBI gene;Acc:100333891]
clec3bb	ENSDARG00000099500	20.6217	1.76868	0.951265	0.00498123	0.0306911	C-type lectin domain family 3, member Bb [Source:ZFIN;Acc:ZDB-GENE-111027-16]
serpini1	ENSDARG00000034168	63.3579	1.76832	0.965426	0.00460758	0.0288673	serpin peptidase inhibitor, clade I (neuroserpin), member 1 [Source:ZFIN;Acc:ZDB-GENE-060503-390]
capn2l	ENSDARG00000034211	440.195	1.76803	0.958286	0.00457007	0.0287436	calpain 2, (m/II) large subunit, like [Source:ZFIN;Acc:ZDB-GENE-050417-341]
wu.fj11g02	ENSDARG00000038681	268.081	1.76788	0.38432	5.52e-07	1.92e-05	wu:fj11g02 [Source:ZFIN;Acc:ZDB-GENE-030131-7370]
cdh11	ENSDARG00000021442	1270.17	1.76587	0.492465	3.77e-05	0.000650912	cadherin 11, type 2, OB-cadherin (osteoblast) [Source:ZFIN;Acc:ZDB-GENE-980526-170]
cyb561	ENSDARG00000038176	104.257	1.76349	0.558277	0.000160584	0.00212854	cytochrome b561 [Source:ZFIN;Acc:ZDB-GENE-070713-3]
mrc2	ENSDARG00000078135	90.9073	1.76341	0.715877	0.00122676	0.0105156	mannose receptor, C type 2 [Source:ZFIN;Acc:ZDB-GENE-090915-5]
kdr	ENSDARG00000017321	63.9891	1.76254	1.14375	0.00735374	0.0411503	kinase insert domain receptor (a type III receptor tyrosine kinase) [Source:NCBI gene;Acc:554230]
ror1	ENSDARG00000015176	59.524	1.7623	0.622356	0.000508437	0.00524206	receptor tyrosine kinase-like orphan receptor 1 [Source:ZFIN;Acc:ZDB-GENE-030131-6104]
grem1b	ENSDARG00000104618	35.16	1.7613	0.83263	0.00298995	0.0208622	gremlin 1b [Source:ZFIN;Acc:ZDB-GENE-090218-21]
klf9	ENSDARG00000068194	762.74	1.76087	0.531822	0.000105597	0.00150343	Kruppel-like factor 9 [Source:ZFIN;Acc:ZDB-GENE-060526-244]
mxra8b	ENSDARG00000062129	802.928	1.76074	0.26747	6.22e-12	9.93e-10	matrix-remodelling associated 8b [Source:ZFIN;Acc:ZDB-GENE-061013-368]
adgrv1	ENSDARG00000021137	91.8104	1.76071	0.996563	0.00527959	0.0321172	adhesion G protein-coupled receptor V1 [Source:NCBI gene;Acc:415105]
ugt5b2	ENSDARG00000101495	257.449	1.75925	0.496546	4.4e-05	0.000737657	UDP glucuronosyltransferase 5 family, polypeptide B2 [Source:ZFIN;Acc:ZDB-GENE-100406-4]
mical2b	ENSDARG00000020395	101.638	1.75888	0.522013	8.25e-05	0.00122487	microtubule associated monooxygenase, calponin and LIM domain containing 2b [Source:NCBI gene;Acc:569564]
LOC101883994	ENSDARG00000114454	148.51	1.75872	0.368901	2.4e-07	9.3e-06	growth-regulated alpha protein-like [Source:NCBI gene;Acc:101883994]
LOC110438862	ENSDARG00000110328	65.9799	1.75548	0.613488	0.000440803	0.00468924	uncharacterized LOC110438862 [Source:NCBI gene;Acc:110438862]
pcdh19	ENSDARG00000034344	204.784	1.75405	0.506861	6.07e-05	0.000951346	protocadherin 19 [Source:ZFIN;Acc:ZDB-GENE-030131-4218]
postnb	ENSDARG00000104267	7116.44	1.75329	0.304459	9.01e-10	7.44e-08	periostin, osteoblast specific factor b [Source:ZFIN;Acc:ZDB-GENE-030131-9120]
sox7	ENSDARG00000030125	317.187	1.75324	0.904104	0.00390143	0.0256112	SRY-box transcription factor 7 [Source:ZFIN;Acc:ZDB-GENE-040109-4]
erbb3b	ENSDARG00000036993	67.5449	1.74952	0.919698	0.00443747	0.0281483	erb-b2 receptor tyrosine kinase 3b [Source:ZFIN;Acc:ZDB-GENE-050107-1]
LOC100149258	ENSDARG00000036993	67.5449	1.74952	0.919698	0.00443747	0.0281483	erb-b2 receptor tyrosine kinase 3b [Source:ZFIN;Acc:ZDB-GENE-050107-1]
klhl43	ENSDARG00000053803	23.2936	1.74914	1.1472	0.007292	0.0409046	kelch-like family member 43 [Source:ZFIN;Acc:ZDB-GENE-141212-285]
she	ENSDARG00000087956	37.5568	1.74905	1.14572	0.00762482	0.0423139	Src homology 2 domain containing E [Source:ZFIN;Acc:ZDB-GENE-090915-6]
dlx4a	ENSDARG00000011956	23.0704	1.74856	1.09413	0.00754472	0.0419254	distal-less homeobox 4a [Source:NCBI gene;Acc:30561]
ba1l	ENSDARG00000097238	2145.74	1.74826	0.310293	2.29e-09	1.65e-07	ba1 globin, like [Source:NCBI gene;Acc:504174]
cyp2aa1	ENSDARG00000099003	39.4338	1.74684	0.740907	0.00160569	0.0130315	cytochrome P450, family 2, subfamily AA, polypeptide 1 [Source:ZFIN;Acc:ZDB-GENE-070424-33]
fzd10	ENSDARG00000068213	378.611	1.74601	0.556816	0.000189486	0.00243689	frizzled class receptor 10 [Source:ZFIN;Acc:ZDB-GENE-990415-220]
jph2	ENSDARG00000028625	84.417	1.74384	0.665389	0.000868778	0.00800975	junctophilin 2 [Source:ZFIN;Acc:ZDB-GENE-030131-9848]
trpm6	ENSDARG00000103454	101.736	1.74338	0.482471	3.12e-05	0.000555369	transient receptor potential cation channel, subfamily M, member 6 [Source:ZFIN;Acc:ZDB-GENE-111212-1]
scube3	ENSDARG00000011490	63.313	1.74093	0.860292	0.00324675	0.0222499	signal peptide, CUB domain, EGF-like 3 [Source:ZFIN;Acc:ZDB-GENE-060717-1]
loxl4	ENSDARG00000025089	38.8946	1.74083	0.793034	0.00220578	0.0165426	lysyl oxidase-like 4 [Source:ZFIN;Acc:ZDB-GENE-080722-19]
pnpla3	ENSDARG00000102020	85.7979	1.74035	0.853508	0.00314884	0.0217297	patatin-like phospholipase domain containing 3 [Source:ZFIN;Acc:ZDB-GENE-040718-27]
runx1t1	ENSDARG00000003680	113.92	1.73857	0.722899	0.00148537	0.0122906	RUNX1 partner transcriptional co-repressor 1 [Source:ZFIN;Acc:ZDB-GENE-060929-164]
tnfsf10l3	ENSDARG00000032746	2349.15	1.73783	0.606799	0.000433351	0.00463851	tumor necrosis factor (ligand) superfamily, member 10 like 3 [Source:ZFIN;Acc:ZDB-GENE-070606-1]
rhag	ENSDARG00000019253	249.498	1.73706	0.87311	0.00365211	0.0243599	Rh associated glycoprotein [Source:ZFIN;Acc:ZDB-GENE-030131-8229]
dixdc1b	ENSDARG00000056267	711.259	1.73679	0.277559	5.43e-11	6.55e-09	DIX domain containing 1b [Source:ZFIN;Acc:ZDB-GENE-041008-148]
emx2	ENSDARG00000039701	25.1891	1.73492	0.870349	0.00377396	0.0249401	empty spiracles homeobox 2 [Source:ZFIN;Acc:ZDB-GENE-990415-54]
smyd1b	ENSDARG00000091253	65.797	1.73422	1.10624	0.00726215	0.0407923	SET and MYND domain containing 1b [Source:ZFIN;Acc:ZDB-GENE-060522-1]
gpr78a	ENSDARG00000074600	27.5535	1.73389	1.16056	0.00847679	0.0457823	G protein-coupled receptor 78a [Source:ZFIN;Acc:ZDB-GENE-110411-251]
LOC108191777	ENSDARG00000074150	167.869	1.73341	0.743327	0.00178938	0.0141946	si:ch211-226h7.5 [Source:ZFIN;Acc:ZDB-GENE-130531-3]
tspan33a	ENSDARG00000004497	281.721	1.73306	0.331144	2.09e-08	1.15e-06	tetraspanin 33a [Source:NCBI gene;Acc:436890]
si.ch73.334d15.4	ENSDARG00000056502	32.7896	1.73092	0.844086	0.00322474	0.0221357	si:ch73-334d15.4 [Source:ZFIN;Acc:ZDB-GENE-091204-184]
abcg2a	ENSDARG00000100075	333.186	1.72933	0.514853	8.94e-05	0.00130687	ATP-binding cassette, sub-family G (WHITE), member 2a [Source:ZFIN;Acc:ZDB-GENE-050517-35]
ier2b	ENSDARG00000086881	2537.17	1.7293	0.342847	6.75e-08	3.18e-06	immediate early response 2b [Source:ZFIN;Acc:ZDB-GENE-030131-8244]
alcama	ENSDARG00000026531	1110.71	1.72856	0.420976	4.95e-06	0.000122623	activated leukocyte cell adhesion molecule a [Source:NCBI gene;Acc:30194]
mctp1a	ENSDARG00000076404	77.6334	1.72791	0.517558	8.5e-05	0.00125592	multiple C2 domains, transmembrane 1a [Source:ZFIN;Acc:ZDB-GENE-110125-3]
arrdc1a	ENSDARG00000068148	203.859	1.72756	1.06557	0.00669736	0.0384421	arrestin domain containing 1a [Source:ZFIN;Acc:ZDB-GENE-030925-15]
m1ap	ENSDARG00000099485	25.2202	1.72384	0.935268	0.00492114	0.0304093	meiosis 1 associated protein [Source:ZFIN;Acc:ZDB-GENE-070410-19]
id2b	ENSDARG00000029544	1430.38	1.72224	0.412117	3.91e-06	0.000100187	inhibitor of DNA binding 2b [Source:ZFIN;Acc:ZDB-GENE-030131-15]
myo6b	ENSDARG00000042141	26.3454	1.71981	0.904298	0.00464673	0.0290424	myosin VIb [Source:ZFIN;Acc:ZDB-GENE-030318-3]
myof	ENSDARG00000006112	359.97	1.71894	0.580032	0.000330507	0.00375879	myoferlin [Source:ZFIN;Acc:ZDB-GENE-040426-1138]
lgals1l1	ENSDARG00000088711	65.9812	1.71805	0.802152	0.00263745	0.018997	lectin, galactoside-binding, soluble, 1 (galectin 1)-like 1 [Source:ZFIN;Acc:ZDB-GENE-030131-4905]
fkbp14	ENSDARG00000040695	519.613	1.71718	0.39922	2.15e-06	5.97e-05	FKBP prolyl isomerase 14 [Source:ZFIN;Acc:ZDB-GENE-040801-210]
si.ch211.251j10.3	ENSDARG00000042409	141.969	1.7166	0.448759	1.63e-05	0.000325461	si:ch211-251j10.3 [Source:ZFIN;Acc:ZDB-GENE-081105-110]
zgc.152670	ENSDARG00000017038	149.319	1.71623	0.940732	0.00472588	0.0294661	zgc:152670 [Source:ZFIN;Acc:ZDB-GENE-060929-954]
sox8b	ENSDARG00000037782	57.1805	1.71359	0.610662	0.000561783	0.00568747	SRY-box transcription factor 8b [Source:ZFIN;Acc:ZDB-GENE-031114-1]
gap43	ENSDARG00000099744	42.8976	1.71148	0.78493	0.00268299	0.0191983	growth associated protein 43 [Source:ZFIN;Acc:ZDB-GENE-990415-87]
LOC107988037	ENSDARG00000101892	89.9463	1.71134	0.891084	0.00421558	0.0271241	INO80 complex subunit E [Source:ZFIN;Acc:ZDB-GENE-040426-1818]
ms4a17a.3	ENSDARG00000091970	187.894	1.71028	0.741843	0.00194336	0.0150366	membrane-spanning 4-domains, subfamily A, member 17A.3 [Source:ZFIN;Acc:ZDB-GENE-080829-1]
cldn19	ENSDARG00000044569	84.5481	1.70557	0.852676	0.00379173	0.0250257	claudin 19 [Source:ZFIN;Acc:ZDB-GENE-050417-242]
efna1a	ENSDARG00000030326	224.942	1.70486	0.565209	0.000290375	0.00340698	ephrin-A1a [Source:ZFIN;Acc:ZDB-GENE-040426-1135]
ahsa1a	ENSDARG00000028664	46.1419	1.70403	0.861026	0.00387797	0.0254913	AHA1, activator of heat shock protein ATPase homolog 1a [Source:ZFIN;Acc:ZDB-GENE-030131-1869]
tnfrsf19	ENSDARG00000041869	113.751	1.70369	0.811776	0.00309903	0.0214717	tumor necrosis factor receptor superfamily, member 19 [Source:ZFIN;Acc:ZDB-GENE-030131-6760]
ngfrb	ENSDARG00000089223	441.775	1.70236	0.576159	0.000344447	0.00389384	nerve growth factor receptor b [Source:ZFIN;Acc:ZDB-GENE-070606-2]
zeb2b	ENSDARG00000078416	42.0111	1.70194	0.842689	0.00337551	0.0229203	zinc finger E-box binding homeobox 2b [Source:ZFIN;Acc:ZDB-GENE-080717-1]
ank2b	ENSDARG00000043313	679.851	1.70019	0.644178	0.000849808	0.0078558	ankyrin 2b, neuronal [Source:ZFIN;Acc:ZDB-GENE-041010-165]
pear1	ENSDARG00000060753	231.026	1.69987	0.441635	1.52e-05	0.000306707	platelet endothelial aggregation receptor 1 [Source:ZFIN;Acc:ZDB-GENE-091230-1]
si.ch73.55i23.1	ENSDARG00000042090	52.572	1.69778	0.674204	0.00123415	0.0105572	si:ch73-55i23.1 [Source:NCBI gene;Acc:100148818]
camk2d1	ENSDARG00000043010	130.877	1.69707	0.71477	0.00167451	0.01347	calcium/calmodulin-dependent protein kinase (CaM kinase) II delta 1 [Source:NCBI gene;Acc:445208]
si.ch211.274k16.2	ENSDARG00000093862	120.416	1.69349	0.59441	0.000488597	0.00508388	si:ch211-274k16.2 [Source:ZFIN;Acc:ZDB-GENE-110411-199]
dsc2l	ENSDARG00000039677	1101.47	1.69323	0.546151	0.000218387	0.00272577	desmocollin 2 like [Source:ZFIN;Acc:ZDB-GENE-031116-55]
LOC559843	ENSDARG00000028784	22.5518	1.69266	1.03191	0.00735563	0.0411503	si:dkey-24p1.6 [Source:ZFIN;Acc:ZDB-GENE-060503-67]
abca2	ENSDARG00000013500	607.486	1.69071	0.486595	5.98e-05	0.000941876	ATP-binding cassette, sub-family A (ABC1), member 2 [Source:ZFIN;Acc:ZDB-GENE-050517-1]
ucmaa	ENSDARG00000027799	28.8666	1.69049	0.944019	0.00565512	0.0339167	upper zone of growth plate and cartilage matrix associated a [Source:ZFIN;Acc:ZDB-GENE-070410-71]
vegfd	ENSDARG00000056624	192.769	1.68866	0.482556	5.37e-05	0.000859955	vascular endothelial growth factor D [Source:ZFIN;Acc:ZDB-GENE-070810-6]
LOC795051	ENSDARG00000108535	274.366	1.68847	0.414712	6.07e-06	0.000144795	neuroblast differentiation-associated protein AHNAK-like [Source:NCBI gene;Acc:795051]
sat1a.1	ENSDARG00000035652	135.578	1.68636	0.662122	0.00111659	0.00974031	spermidine/spermine N1-acetyltransferase 1a, duplicate 1 [Source:NCBI gene;Acc:565700]
grtp1a	ENSDARG00000029936	269.588	1.68569	0.495921	8.15e-05	0.00121336	growth hormone regulated TBC protein 1a [Source:NCBI gene;Acc:406711]
tcf15	ENSDARG00000067544	215.772	1.68417	0.486015	6.51e-05	0.00100494	transcription factor 15 [Source:ZFIN;Acc:ZDB-GENE-980605-20]
zgc.136908	ENSDARG00000011983	31.9406	1.68373	0.787602	0.00302093	0.0210572	zgc:136908 [Source:ZFIN;Acc:ZDB-GENE-060312-22]
ccdc3b	ENSDARG00000030632	325.582	1.68316	0.611108	0.00062857	0.00620612	coiled-coil domain containing 3b [Source:ZFIN;Acc:ZDB-GENE-050522-184]
cd44a	ENSDARG00000087863	1154.97	1.68249	0.436462	1.44e-05	0.000294176	CD44 molecule (Indian blood group) a [Source:ZFIN;Acc:ZDB-GENE-110429-1]
tll1	ENSDARG00000037429	32.7603	1.68135	1.01073	0.00730659	0.0409422	tolloid-like 1 [Source:NCBI gene;Acc:474335]
emp2	ENSDARG00000044588	1338.11	1.68116	0.497164	8.6e-05	0.00126738	epithelial membrane protein 2 [Source:NCBI gene;Acc:445506]
ntn1a	ENSDARG00000105112	431.573	1.6803	0.29902	2.59e-09	1.84e-07	netrin 1a [Source:ZFIN;Acc:ZDB-GENE-990415-169]
nrg1	ENSDARG00000104314	87.8392	1.68024	0.47537	4.63e-05	0.000768367	neuregulin 1 [Source:ZFIN;Acc:ZDB-GENE-050302-113]
tent5c	ENSDARG00000010437	449.708	1.67854	0.558747	0.000301424	0.00349547	terminal nucleotidyltransferase 5C [Source:NCBI gene;Acc:327154]
ccdc40	ENSDARG00000100584	43.5708	1.67829	0.815305	0.00347091	0.023387	coiled-coil domain containing 40 [Source:NCBI gene;Acc:568590]
itpr3	ENSDARG00000061741	180.176	1.6761	0.620952	0.000764323	0.00723978	inositol 1,4,5-trisphosphate receptor, type 3 [Source:ZFIN;Acc:ZDB-GENE-070605-1]
zgc.136930	ENSDARG00000055192	90.3755	1.67414	0.75395	0.00250802	0.0182907	zgc:136930 [Source:ZFIN;Acc:ZDB-GENE-060312-16]
nkd1	ENSDARG00000020053	189.827	1.67372	1.0522	0.00738268	0.0412682	NKD inhibitor of WNT signaling pathway 1 [Source:NCBI gene;Acc:751108]
pcdh7a	ENSDARG00000078898	84.3073	1.67307	1.07579	0.00788723	0.0433756	protocadherin 7a [Source:ZFIN;Acc:ZDB-GENE-120206-1]
si.ch211.15j1.5	ENSDARG00000091912	89.1874	1.67275	0.753745	0.00246801	0.0180495	si:ch211-15j1.5 [Source:ZFIN;Acc:ZDB-GENE-081031-11]
LOC405768	ENSDARG00000044615	76.2578	1.67267	0.55542	0.000314216	0.00361515	sterile alpha motif and leucine zipper containing kinase AZK [Source:ZFIN;Acc:ZDB-GENE-070912-386]
pank1a	ENSDARG00000008192	53.1144	1.67236	0.622006	0.000767761	0.00726239	pantothenate kinase 1a [Source:ZFIN;Acc:ZDB-GENE-040426-2846]
tfpi2	ENSDARG00000061351	174.565	1.67219	0.387437	2.07e-06	5.79e-05	tissue factor pathway inhibitor 2 [Source:ZFIN;Acc:ZDB-GENE-060503-38]
myb	ENSDARG00000053666	275.246	1.67184	0.416883	7.13e-06	0.000164761	v-myb avian myeloblastosis viral oncogene homolog [Source:ZFIN;Acc:ZDB-GENE-991110-14]
slc38a4	ENSDARG00000018149	205.081	1.66891	0.987769	0.00660037	0.0380857	solute carrier family 38 member 4 [Source:ZFIN;Acc:ZDB-GENE-041010-14]
col5a3a	ENSDARG00000098294	611.234	1.66849	0.364717	6.41e-07	2.17e-05	collagen, type V, alpha 3a [Source:ZFIN;Acc:ZDB-GENE-030131-968]
si.ch211.196i2.1	ENSDARG00000007912	110.484	1.66789	0.48064	6.79e-05	0.00104399	si:ch211-196i2.1 [Source:ZFIN;Acc:ZDB-GENE-091204-150]
ccl38a.3	ENSDARG00000041923	195.908	1.66653	0.598084	0.000578583	0.00580655	chemokine (C-C motif) ligand 38, duplicate 6 [Source:ZFIN;Acc:ZDB-GENE-041014-165]
ccl38.6	ENSDARG00000041923	195.908	1.66653	0.598084	0.000578583	0.00580655	chemokine (C-C motif) ligand 38, duplicate 6 [Source:ZFIN;Acc:ZDB-GENE-041014-165]
dap1b	ENSDARG00000086842	1504.03	1.66642	0.342043	1.53e-07	6.34e-06	death associated protein 1b [Source:ZFIN;Acc:ZDB-GENE-000511-4]
tox2	ENSDARG00000100055	97.0526	1.66609	0.656848	0.00120556	0.0103725	TOX high mobility group box family member 2 [Source:ZFIN;Acc:ZDB-GENE-040426-2095]
lbx2	ENSDARG00000025131	30.6452	1.666	0.823205	0.00399605	0.0260346	ladybird homeobox 2 [Source:ZFIN;Acc:ZDB-GENE-001206-2]
LOC110437942	ENSDARG00000078683	46.1609	1.66585	0.60988	0.000679959	0.00659732	zmp:0000000524 [Source:ZFIN;Acc:ZDB-GENE-130530-527]
myom1a	ENSDARG00000061249	40.6001	1.665	1.03978	0.00738729	0.0412829	myomesin 1a (skelemin) [Source:ZFIN;Acc:ZDB-GENE-030131-2856]
hbaa1	ENSDARG00000097011	1932.11	1.66488	0.384305	1.99e-06	5.6e-05	hemoglobin, alpha adult 1 [Source:NCBI gene;Acc:30507]
pkp3b	ENSDARG00000079438	259.925	1.66154	0.475469	6.17e-05	0.000963056	plakophilin 3b [Source:ZFIN;Acc:ZDB-GENE-130530-870]
tmem119b	ENSDARG00000068036	130.408	1.66117	0.468657	4.9e-05	0.000801068	transmembrane protein 119b [Source:ZFIN;Acc:ZDB-GENE-070410-49]
ppp1r9ala	ENSDARG00000063580	98.076	1.65884	0.64827	0.00115548	0.01005	protein phosphatase 1 regulatory subunit 9A-like A [Source:ZFIN;Acc:ZDB-GENE-091204-412]
il20ra	ENSDARG00000032571	67.9899	1.6588	1.09549	0.00840952	0.0455129	interleukin 20 receptor, alpha [Source:ZFIN;Acc:ZDB-GENE-040724-249]
tppp3	ENSDARG00000030463	4624.45	1.65813	0.290187	1.23e-09	9.51e-08	tubulin polymerization-promoting protein family member 3 [Source:ZFIN;Acc:ZDB-GENE-040426-1909]
si.dkey.16p21.8	ENSDARG00000096849	219	1.65606	0.392486	3.35e-06	8.79e-05	si:dkey-16p21.8 [Source:ZFIN;Acc:ZDB-GENE-131121-428]
itgb1b.2	ENSDARG00000022689	58.2778	1.65563	0.623779	0.000832102	0.00773694	integrin, beta 1b.2 [Source:ZFIN;Acc:ZDB-GENE-040426-2598]
creb5a	ENSDARG00000099002	279.453	1.65492	0.599959	0.000641726	0.00630898	cAMP responsive element binding protein 5a [Source:ZFIN;Acc:ZDB-GENE-120827-2]
LOC101885164	ENSDARG00000109678	743.68	1.65196	0.349453	3.11e-07	1.16e-05	death associated protein 1b [Source:ZFIN;Acc:ZDB-GENE-000511-4]
slc25a38a	ENSDARG00000059805	64.5673	1.65177	0.641677	0.000997746	0.00889821	solute carrier family 25 member 38a [Source:NCBI gene;Acc:767662]
spink2.1	ENSDARG00000102076	144.761	1.65076	0.542188	0.000279278	0.00331427	serine peptidase inhibitor, Kazal type 2, tandem duplicate 1 [Source:ZFIN;Acc:ZDB-GENE-070112-972]
cldn5a	ENSDARG00000043716	39.5602	1.65025	0.659204	0.0013778	0.0115572	claudin 5a [Source:ZFIN;Acc:ZDB-GENE-040426-2442]
rgs5a	ENSDARG00000002644	328.663	1.64976	0.464166	5.01e-05	0.000812414	regulator of G protein signaling 5a [Source:ZFIN;Acc:ZDB-GENE-030131-7570]
sod3b	ENSDARG00000079183	71.0526	1.64872	0.843671	0.00441821	0.0280537	superoxide dismutase 3, extracellular b [Source:ZFIN;Acc:ZDB-GENE-030131-8743]
st14a	ENSDARG00000061173	412.839	1.64747	0.867835	0.00477082	0.0296838	suppression of tumorigenicity 14a [Source:ZFIN;Acc:ZDB-GENE-030131-6496]
eevs	ENSDARG00000087873	372.49	1.64411	0.787363	0.00339738	0.0230311	2-epi-5-epi-valiolone synthase [Source:ZFIN;Acc:ZDB-GENE-131121-365]
bcar3	ENSDARG00000016981	171.564	1.64333	0.514982	0.000178037	0.00231548	BCAR3 adaptor protein, NSP family member [Source:ZFIN;Acc:ZDB-GENE-080513-4]
fblim1	ENSDARG00000071558	189.808	1.64235	0.506421	0.000141791	0.00192117	filamin binding LIM protein 1 [Source:ZFIN;Acc:ZDB-GENE-061013-662]
prf1.6	ENSDARG00000024522	295.424	1.64162	0.555494	0.000374503	0.0041516	perforin 1.6 [Source:ZFIN;Acc:ZDB-GENE-070410-126]
pcdh7b	ENSDARG00000060610	262.376	1.64093	0.760868	0.00295472	0.020707	protocadherin 7b [Source:ZFIN;Acc:ZDB-GENE-081104-299]
has2	ENSDARG00000036987	142.299	1.63869	0.55855	0.000390425	0.00427613	hyaluronan synthase 2 [Source:ZFIN;Acc:ZDB-GENE-020828-1]
lrrc58a	ENSDARG00000076773	45.1793	1.63825	0.910183	0.00573741	0.0342841	leucine rich repeat containing 58a [Source:ZFIN;Acc:ZDB-GENE-090312-76]
mgst2	ENSDARG00000071345	239.15	1.63802	0.33439	1.38e-07	5.79e-06	microsomal glutathione S-transferase 2 [Source:ZFIN;Acc:ZDB-GENE-060616-94]
pglyrp5	ENSDARG00000068382	595.966	1.63732	0.434272	2.25e-05	0.000419598	peptidoglycan recognition protein 5 [Source:ZFIN;Acc:ZDB-GENE-050419-71]
ehbp1l1a	ENSDARG00000057353	283.828	1.63597	0.50609	0.000152495	0.00204424	EH domain binding protein 1-like 1a [Source:ZFIN;Acc:ZDB-GENE-080917-27]
gp9	ENSDARG00000090638	58.7537	1.63568	0.533858	0.000241718	0.00296172	glycoprotein IX (platelet) [Source:ZFIN;Acc:ZDB-GENE-090313-5]
bhmt	ENSDARG00000013430	1533.5	1.63553	0.664674	0.0014506	0.0120558	betaine-homocysteine methyltransferase [Source:NCBI gene;Acc:322228]
selenbp1	ENSDARG00000024717	514.808	1.63493	0.252959	1.53e-11	2.09e-09	selenium binding protein 1 [Source:NCBI gene;Acc:393542]
angpt1	ENSDARG00000030364	74.0997	1.63205	0.597857	0.000753113	0.00715319	angiopoietin 1 [Source:ZFIN;Acc:ZDB-GENE-010817-1]
cyp24a1	ENSDARG00000103277	253.298	1.6316	0.932008	0.00630932	0.0367143	cytochrome P450, family 24, subfamily A, polypeptide 1 [Source:ZFIN;Acc:ZDB-GENE-060825-1]
p2rx1	ENSDARG00000016695	201.792	1.63129	0.474308	7.46e-05	0.00112485	purinergic receptor P2X, ligand-gated ion channel, 1 [Source:ZFIN;Acc:ZDB-GENE-030319-1]
tsku	ENSDARG00000040815	1215.83	1.62853	0.27026	2.43e-10	2.34e-08	tsukushi small leucine rich proteoglycan homolog (Xenopus laevis) [Source:NCBI gene;Acc:325958]
baiap2l1b	ENSDARG00000031119	65.0547	1.62844	0.69281	0.00202097	0.0155041	BAR/IMD domain containing adaptor protein 2 like 1b [Source:ZFIN;Acc:ZDB-GENE-050417-371]
ccdc141	ENSDARG00000095675	38.6203	1.62686	1.76174	0.00772175	0.0426464	coiled-coil domain containing 141 [Source:ZFIN;Acc:ZDB-GENE-081104-472]
ptk2ab	ENSDARG00000004672	280.908	1.62621	0.422953	1.59e-05	0.000318357	protein tyrosine kinase 2ab [Source:ZFIN;Acc:ZDB-GENE-020114-1]
spock3	ENSDARG00000070266	5382.01	1.62586	0.60869	0.000869423	0.00801214	SPARC (osteonectin), cwcv and kazal like domains proteoglycan 3 [Source:ZFIN;Acc:ZDB-GENE-090311-24]
lgr4	ENSDARG00000060542	67.6029	1.62257	0.945941	0.00677798	0.0387618	Danio rerio leucine-rich repeat containing G protein-coupled receptor 4 (lgr4), mRNA. [Source:RefSeq mRNA;Acc:NM_001353862]
fabp7b	ENSDARG00000034650	243.302	1.62224	0.364385	1.23e-06	3.79e-05	fatty acid binding protein 7, brain, b [Source:ZFIN;Acc:ZDB-GENE-040614-4]
snx9a	ENSDARG00000000837	142.619	1.62167	0.686712	0.0018465	0.0145365	sorting nexin 9a [Source:ZFIN;Acc:ZDB-GENE-030616-66]
zgc.172120	ENSDARG00000069199	74.2632	1.62111	0.877292	0.00553787	0.0333462	zgc:172120 [Source:ZFIN;Acc:ZDB-GENE-080204-46]
lsp1a	ENSDARG00000027310	368.166	1.61847	0.328778	1.18e-07	5.1e-06	lymphocyte specific protein 1 a [Source:ZFIN;Acc:ZDB-GENE-131127-171]
colec12	ENSDARG00000061140	575.163	1.61626	0.427614	2.11e-05	0.000401872	collectin sub-family member 12 [Source:NCBI gene;Acc:558942]
tmem204	ENSDARG00000045273	116.242	1.6147	0.468959	7.29e-05	0.00110416	transmembrane protein 204 [Source:ZFIN;Acc:ZDB-GENE-040724-12]
mmp14a	ENSDARG00000002235	1838.95	1.61324	0.260276	8.73e-11	9.73e-09	matrix metallopeptidase 14a (membrane-inserted) [Source:ZFIN;Acc:ZDB-GENE-030901-1]
ndrg2	ENSDARG00000011170	2184.78	1.61282	0.320568	6.97e-08	3.27e-06	NDRG family member 2 [Source:NCBI gene;Acc:494050]
si.zfos.2330d3.3	ENSDARG00000089667	97.9516	1.60942	0.534492	0.000331357	0.00376434	zgc:173915 [Source:ZFIN;Acc:ZDB-GENE-071004-112]
LOC799643	ENSDARG00000069566	29.0036	1.60831	0.982098	0.00804376	0.0439915	mucin, multiple PTS and SEA group, member 1 [Source:ZFIN;Acc:ZDB-GENE-061009-17]
msmo1	ENSDARG00000055876	1070.02	1.60739	0.36581	1.62e-06	4.72e-05	methylsterol monooxygenase 1 [Source:NCBI gene;Acc:406662]
adma	ENSDARG00000015263	1251.81	1.60692	0.30405	1.87e-08	1.05e-06	adrenomedullin a [Source:ZFIN;Acc:ZDB-GENE-120221-5]
c4b	ENSDARG00000038424	1797.01	1.60418	0.477106	0.000100649	0.0014489	complement 4B (Chido blood group) [Source:ZFIN;Acc:ZDB-GENE-100805-2]
ank3a	ENSDARG00000061736	39.0343	1.60401	0.881634	0.00573957	0.0342841	ankyrin 3a [Source:ZFIN;Acc:ZDB-GENE-060621-1]
si.ch73.281i18.7	ENSDARG00000103395	47.507	1.60243	0.603814	0.000980538	0.00877493	si:ch73-281i18.7 [Source:ZFIN;Acc:ZDB-GENE-141219-35]
zgc.112234.6	ENSDARG00000105414	35.0485	1.60233	0.690348	0.00214468	0.0162488	zgc:112234 [Source:NCBI gene;Acc:554097]
si.ch73.368j24.10	ENSDARG00000105414	35.0485	1.60233	0.690348	0.00214468	0.0162488	zgc:112234 [Source:NCBI gene;Acc:554097]
si.busm1.57f23.1	ENSDARG00000074425	363.52	1.60115	0.569232	0.000589246	0.00589076	si:busm1-57f23.1 [Source:ZFIN;Acc:ZDB-GENE-030616-512]
fkbp5	ENSDARG00000028396	13349	1.6003	0.3512	7.21e-07	2.38e-05	FKBP prolyl isomerase 5 [Source:ZFIN;Acc:ZDB-GENE-030616-630]
rflnb	ENSDARG00000093931	189.286	1.59843	0.410393	1.34e-05	0.000276628	refilin B [Source:ZFIN;Acc:ZDB-GENE-090409-1]
zgc.173915	ENSDARG00000088745	886.292	1.59799	0.409237	1.33e-05	0.000274729	zgc:173915 [Source:ZFIN;Acc:ZDB-GENE-071004-112]
slc35f1	ENSDARG00000053003	102.363	1.5979	1.00193	0.00821538	0.0446476	solute carrier family 35 member F1 [Source:ZFIN;Acc:ZDB-GENE-060503-463]
hbegfa	ENSDARG00000075121	462.193	1.59744	0.338165	3.3e-07	1.22e-05	heparin-binding EGF-like growth factor a [Source:ZFIN;Acc:ZDB-GENE-080204-119]
si.busm1.71b9.3	ENSDARG00000100449	330.964	1.59722	0.422955	2.13e-05	0.000404173	si:busm1-71b9.3 [Source:NCBI gene;Acc:568436]
eml6	ENSDARG00000102755	50.345	1.59684	0.580494	0.000652523	0.0063909	EMAP like 6 [Source:NCBI gene;Acc:100000931]
si.ch1073.159d7.13	ENSDARG00000105507	195.516	1.59596	0.360474	1.38e-06	4.19e-05	zgc:112234 [Source:NCBI gene;Acc:554097]
zgc.112234.9	ENSDARG00000105507	195.516	1.59596	0.360474	1.38e-06	4.19e-05	zgc:112234 [Source:NCBI gene;Acc:554097]
il2rb	ENSDARG00000075720	94.9288	1.59402	0.527421	0.000328271	0.00374157	interleukin 2 receptor, beta [Source:ZFIN;Acc:ZDB-GENE-080108-2]
mthfd1l	ENSDARG00000042221	482.464	1.59352	0.464975	7.97e-05	0.00119346	methylenetetrahydrofolate dehydrogenase (NADP+ dependent) 1 like [Source:ZFIN;Acc:ZDB-GENE-041001-133]
minpp1a	ENSDARG00000057058	222.352	1.59107	0.450447	5.57e-05	0.000887445	multiple inositol-polyphosphate phosphatase 1a [Source:ZFIN;Acc:ZDB-GENE-060929-1194]
selenow1	ENSDARG00000035136	1750.38	1.59067	0.360435	1.5e-06	4.49e-05	selenoprotein W, 1 [Source:NCBI gene;Acc:352915]
lmo7a	ENSDARG00000004930	863.823	1.58977	0.792418	0.00425315	0.0272981	LIM domain 7a [Source:ZFIN;Acc:ZDB-GENE-030219-74]
si.ch73.335l21.4	ENSDARG00000091234	25656	1.58885	0.228582	5.52e-13	1.04e-10	si:ch73-335l21.4 [Source:ZFIN;Acc:ZDB-GENE-160728-105]
mmp13b	ENSDARG00000100794	224.595	1.58701	1.0025	0.00822919	0.0446758	matrix metallopeptidase 13b [Source:ZFIN;Acc:ZDB-GENE-030131-6152]
reep1	ENSDARG00000014854	25.9656	1.58663	0.905962	0.00699923	0.0396769	receptor accessory protein 1 [Source:ZFIN;Acc:ZDB-GENE-110411-267]
pax7a	ENSDARG00000100398	156.26	1.5864	0.471458	9.97e-05	0.00143864	paired box 7a [Source:ZFIN;Acc:ZDB-GENE-990415-201]
mboat1	ENSDARG00000029356	52.162	1.58624	0.742276	0.00335196	0.0228277	membrane bound O-acyltransferase domain containing 1 [Source:ZFIN;Acc:ZDB-GENE-041114-98]
lgals3bpa	ENSDARG00000037805	757.541	1.58487	0.40296	1.2e-05	0.0002534	lectin, galactoside-binding, soluble, 3 binding protein a [Source:NCBI gene;Acc:677742]
si.dkey.21e2.13	ENSDARG00000094840	28.4926	1.58464	0.856636	0.00574303	0.0342841	si:dkey-21e2.13 [Source:ZFIN;Acc:ZDB-GENE-050208-379]
cpm	ENSDARG00000011769	35.7453	1.58382	0.714594	0.00262271	0.0189171	carboxypeptidase M [Source:ZFIN;Acc:ZDB-GENE-041210-191]
slc6a7	ENSDARG00000030006	188.417	1.5831	0.445221	5.04e-05	0.000816256	solute carrier family 6 member 7 [Source:ZFIN;Acc:ZDB-GENE-070112-1492]
fabp1b.2	ENSDARG00000103398	487.487	1.58277	0.518507	0.000290621	0.00340794	fatty acid binding protein 1b, liver, tandem duplicate 2 [Source:ZFIN;Acc:ZDB-GENE-100318-6]
si.dkey.178e17.3	ENSDARG00000058658	91.1145	1.58268	0.706074	0.00262913	0.0189436	si:dkey-178e17.3 [Source:ZFIN;Acc:ZDB-GENE-081104-335]
cmah	ENSDARG00000057714	108.14	1.58174	0.523943	0.000322793	0.00369006	cytidine monophospho-N-acetylneuraminic acid hydroxylase [Source:NCBI gene;Acc:431739]
sccpdha.1	ENSDARG00000075766	1042.07	1.5811	0.781438	0.00423145	0.0272093	saccharopine dehydrogenase a, tandem duplicate 1 [Source:ZFIN;Acc:ZDB-GENE-040718-51]
erg	ENSDARG00000077304	73.7176	1.57992	0.478468	0.000127848	0.0017657	ETS transcription factor ERG [Source:ZFIN;Acc:ZDB-GENE-041212-40]
runx3	ENSDARG00000052826	1595.57	1.57681	0.333582	3.16e-07	1.18e-05	RUNX family transcription factor 3 [Source:ZFIN;Acc:ZDB-GENE-000605-2]
ramp2	ENSDARG00000037895	2122.86	1.57668	0.292554	1.07e-08	6.28e-07	receptor (G protein-coupled) activity modifying protein 2 [Source:ZFIN;Acc:ZDB-GENE-080204-79]
rem1	ENSDARG00000020544	162.786	1.57467	0.621616	0.00129743	0.0109897	RAS (RAD and GEM)-like GTP-binding 1 [Source:ZFIN;Acc:ZDB-GENE-040317-1]
si.dkey.19b23.8	ENSDARG00000103211	123.007	1.57036	0.44205	4.94e-05	0.000805036	si:dkey-19b23.8 [Source:ZFIN;Acc:ZDB-GENE-030131-4634]
agtr2	ENSDARG00000035552	1495.08	1.56918	0.527594	0.000375852	0.00415823	angiotensin II receptor, type 2 [Source:ZFIN;Acc:ZDB-GENE-050306-56]
si.dkey.21e2.4	ENSDARG00000092532	250.312	1.56846	0.666818	0.00206407	0.0157647	si:dkey-21e2.8 [Source:ZFIN;Acc:ZDB-GENE-050208-459]
ppdpfa	ENSDARG00000007682	3333.38	1.56841	0.430629	3.74e-05	0.000647265	pancreatic progenitor cell differentiation and proliferation factor a [Source:NCBI gene;Acc:338304]
plvapa	ENSDARG00000076972	141.209	1.56716	0.786218	0.00446818	0.028293	plasmalemma vesicle associated protein a [Source:ZFIN;Acc:ZDB-GENE-070912-432]
si.dkey.30c15.2	ENSDARG00000069540	34.6918	1.56584	1.02907	0.00914522	0.0484005	si:dkey-30c15.2 [Source:ZFIN;Acc:ZDB-GENE-060503-543]
ttc36	ENSDARG00000011693	30.2104	1.56581	0.790339	0.0041503	0.0268038	tetratricopeptide repeat domain 36 [Source:NCBI gene;Acc:492516]
spata7	ENSDARG00000075898	43.906	1.56536	0.736897	0.00341669	0.0231318	spermatogenesis associated 7 [Source:ZFIN;Acc:ZDB-GENE-050419-61]
si.dkey.27j5.5	ENSDARG00000026383	132.966	1.56405	0.944287	0.00787636	0.0433388	si:dkey-27j5.5 [Source:ZFIN;Acc:ZDB-GENE-121214-264]
nfatc4	ENSDARG00000054162	73.1395	1.56256	0.771451	0.00405751	0.0263211	nuclear factor of activated T cells 4 [Source:ZFIN;Acc:ZDB-GENE-070912-659]
wu.fl23c11	ENSDARG00000105863	32.3616	1.56253	0.980069	0.00914626	0.0484005	wu:fl23c11 [Source:NCBI gene;Acc:335307]
cpamd8	ENSDARG00000056530	42.0888	1.56031	0.932079	0.00786013	0.0432839	C3 and PZP like alpha-2-macroglobulin domain containing 8 [Source:ZFIN;Acc:ZDB-GENE-050208-428]
hbba1	ENSDARG00000089087	4480.13	1.56027	0.407524	2.09e-05	0.000398762	hemoglobin, beta adult 1 [Source:NCBI gene;Acc:30216]
raraa	ENSDARG00000056783	170.826	1.56021	0.452157	8.14e-05	0.00121149	retinoic acid receptor, alpha a [Source:NCBI gene;Acc:30680]
col17a1a	ENSDARG00000069415	22.4159	1.55725	0.964646	0.0086433	0.0464372	collagen, type XVII, alpha 1a [Source:ZFIN;Acc:ZDB-GENE-090313-107]
plekhn1	ENSDARG00000087844	149.646	1.55647	0.471734	0.000131832	0.00181468	pleckstrin homology domain containing, family N member 1 [Source:ZFIN;Acc:ZDB-GENE-090313-357]
hif1al2	ENSDARG00000044550	122.531	1.55334	0.885934	0.00696413	0.0395683	hypoxia inducible factor 1 subunit alpha, like 2 [Source:ZFIN;Acc:ZDB-GENE-050211-2]
acsm3	ENSDARG00000004880	64.5492	1.55329	0.585413	0.00101378	0.00899689	acyl-CoA synthetase medium chain family member 3 [Source:ZFIN;Acc:ZDB-GENE-080220-22]
epha4b	ENSDARG00000011600	152.887	1.55283	0.727942	0.0034295	0.0232034	eph receptor A4b [Source:ZFIN;Acc:ZDB-GENE-030826-6]
cyp7a1	ENSDARG00000069018	699.781	1.55208	0.490956	0.000210335	0.00264918	cytochrome P450, family 7, subfamily A, polypeptide 1 [Source:ZFIN;Acc:ZDB-GENE-040426-1296]
zgc.194101	ENSDARG00000076828	309.238	1.55077	0.435835	5.47e-05	0.000873488	zgc:194101 [Source:ZFIN;Acc:ZDB-GENE-080723-68]
wnt7aa	ENSDARG00000044827	219.095	1.54738	0.827129	0.00576769	0.0343878	wingless-type MMTV integration site family, member 7Aa [Source:ZFIN;Acc:ZDB-GENE-051129-1]
sult1st7	ENSDARG00000079079	65.2948	1.54512	0.544666	0.000564405	0.00570011	sulfotransferase family 1, cytosolic sulfotransferase 7 [Source:ZFIN;Acc:ZDB-GENE-081112-3]
fthl30	ENSDARG00000077360	213.668	1.54224	0.386375	1.01e-05	0.000220233	ferritin, heavy polypeptide-like 30 [Source:ZFIN;Acc:ZDB-GENE-071004-57]
ly86	ENSDARG00000090649	154.99	1.54099	0.65585	0.00215998	0.0162933	lymphocyte antigen 86 [Source:ZFIN;Acc:ZDB-GENE-150709-1]
ngfb	ENSDARG00000014050	59.4433	1.54025	0.556754	0.000741069	0.00707443	nerve growth factor b (beta polypeptide) [Source:NCBI gene;Acc:58133]
znf185	ENSDARG00000103917	202.607	1.53914	0.63392	0.00183267	0.0144606	zinc finger protein 185 with LIM domain [Source:ZFIN;Acc:ZDB-GENE-061103-355]
si.ch211.221n20.8	ENSDARG00000039652	130.423	1.53858	0.466599	0.000135358	0.00185338	si:dkey-235d18.5 [Source:ZFIN;Acc:ZDB-GENE-041014-243]
epb41b	ENSDARG00000029019	52.7953	1.53807	0.734222	0.00395621	0.0258413	erythrocyte membrane protein band 4.1b [Source:ZFIN;Acc:ZDB-GENE-030130-1]
avpr1aa	ENSDARG00000077083	52.6037	1.53657	0.631243	0.00183758	0.0144817	arginine vasopressin receptor 1Aa [Source:ZFIN;Acc:ZDB-GENE-101028-2]
mpp7a	ENSDARG00000102470	132.17	1.5357	0.552983	0.00064878	0.00636326	membrane protein, palmitoylated 7a (MAGUK p55 subfamily member 7) [Source:NCBI gene;Acc:30166]
cish	ENSDARG00000060316	805.249	1.53494	0.282309	8.81e-09	5.35e-07	cytokine inducible SH2-containing protein [Source:ZFIN;Acc:ZDB-GENE-050907-1]
tmem238a	ENSDARG00000093684	135.956	1.53442	0.703416	0.00318332	0.0219167	transmembrane protein 238a [Source:ZFIN;Acc:ZDB-GENE-060503-785]
il12bb	ENSDARG00000054542	48.9558	1.53402	0.589365	0.00117286	0.0101713	interleukin 12B, b [Source:ZFIN;Acc:ZDB-GENE-030131-7937]
esyt3	ENSDARG00000006422	234.458	1.5338	0.638292	0.00194158	0.0150284	extended synaptotagmin-like protein 3 [Source:ZFIN;Acc:ZDB-GENE-050809-35]
mustn1a	ENSDARG00000054026	57.1322	1.53348	0.566295	0.000879784	0.00809324	musculoskeletal, embryonic nuclear protein 1a [Source:ZFIN;Acc:ZDB-GENE-111129-3]
gprc5c	ENSDARG00000100862	89.0138	1.53331	0.954775	0.00891137	0.0474358	G protein-coupled receptor, class C, group 5, member C [Source:ZFIN;Acc:ZDB-GENE-070928-27]
nfatc2a	ENSDARG00000100927	1779.84	1.53261	0.496317	0.000280377	0.00332541	nuclear factor of activated T cells 2a [Source:ZFIN;Acc:ZDB-GENE-120913-4]
ctsl.1	ENSDARG00000003902	181.822	1.52965	0.455984	0.000110447	0.0015592	cathepsin L.1 [Source:ZFIN;Acc:ZDB-GENE-040718-61]
ucp3	ENSDARG00000091209	88.7128	1.52874	0.754857	0.00422643	0.0271854	uncoupling protein 3 [Source:ZFIN;Acc:ZDB-GENE-040426-1317]
tgfb3	ENSDARG00000019367	716.099	1.52696	0.27435	4.22e-09	2.83e-07	transforming growth factor, beta 3 [Source:ZFIN;Acc:ZDB-GENE-030723-4]
si.ch211.5k11.8	ENSDARG00000079078	3003.37	1.52604	0.470133	0.000164265	0.00217039	si:ch211-5k11.8 [Source:ZFIN;Acc:ZDB-GENE-131121-640]
si.ch211.129c21.1	ENSDARG00000024775	146.516	1.52507	0.712255	0.003519	0.0236163	si:ch211-129c21.1 [Source:ZFIN;Acc:ZDB-GENE-030131-5796]
bzw2	ENSDARG00000035918	155.635	1.52485	0.503375	0.000317908	0.00365003	basic leucine zipper and W2 domains 2 [Source:NCBI gene;Acc:393892]
hmgcra	ENSDARG00000052734	111.375	1.52238	0.616944	0.00165178	0.0133273	3-hydroxy-3-methylglutaryl-CoA reductase a [Source:ZFIN;Acc:ZDB-GENE-040401-2]
gchfr	ENSDARG00000098588	220.481	1.52216	0.432241	6.29e-05	0.000978828	GTP cyclohydrolase I feedback regulator [Source:NCBI gene;Acc:393735]
zgc.91818	ENSDARG00000056704	43.8125	1.52142	0.682031	0.00296087	0.0207329	zgc:91818 [Source:ZFIN;Acc:ZDB-GENE-040718-446]
zgc.114045	ENSDARG00000069334	246.258	1.51945	0.467478	0.000159958	0.00212254	zgc:114045 [Source:ZFIN;Acc:ZDB-GENE-050913-119]
sult6b1	ENSDARG00000086826	525.982	1.51682	0.374425	7.76e-06	0.000176898	sulfotransferase family, cytosolic, 6b, member 1 [Source:NCBI gene;Acc:322462]
fosl1a	ENSDARG00000015355	5801.76	1.51676	0.456871	0.000133088	0.00182833	FOS-like antigen 1a [Source:ZFIN;Acc:ZDB-GENE-061207-7]
fam124a	ENSDARG00000075264	66.5723	1.51674	0.618657	0.00162536	0.0131757	si:dkeyp-74a11.1 [Source:ZFIN;Acc:ZDB-GENE-081104-474]
arhgef10lb	ENSDARG00000074244	226.857	1.51643	0.509384	0.000408894	0.00442698	Rho guanine nucleotide exchange factor (GEF) 10-like b [Source:ZFIN;Acc:ZDB-GENE-090313-222]
igfbp5b	ENSDARG00000025348	6367.12	1.51608	0.261927	1.18e-09	9.22e-08	insulin-like growth factor binding protein 5b [Source:ZFIN;Acc:ZDB-GENE-040319-2]
lsp1b	ENSDARG00000099385	1083.21	1.51449	0.341513	1.41e-06	4.26e-05	lymphocyte specific protein 1 b [Source:ZFIN;Acc:ZDB-GENE-141222-12]
iqsec2b	ENSDARG00000077709	233.332	1.51365	0.759361	0.00477241	0.0296848	IQ motif and Sec7 domain ArfGEF 2b [Source:ZFIN;Acc:ZDB-GENE-081105-73]
si.dkey.12l12.1	ENSDARG00000094422	616.507	1.51278	0.383937	1.22e-05	0.000256484	si:dkey-12l12.1 [Source:ZFIN;Acc:ZDB-GENE-091204-232]
aff2	ENSDARG00000052242	158.706	1.51129	0.512593	0.000440239	0.00468924	AF4/FMR2 family, member 2 [Source:ZFIN;Acc:ZDB-GENE-110411-190]
myo1eb	ENSDARG00000009133	109.213	1.51007	0.55413	0.000843973	0.00781579	myosin IEb [Source:ZFIN;Acc:ZDB-GENE-040426-1347]
panx3	ENSDARG00000004627	25.2947	1.50978	0.831383	0.0067984	0.0388074	pannexin 3 [Source:ZFIN;Acc:ZDB-GENE-091204-114]
cdc42bpab	ENSDARG00000016464	117.55	1.50933	0.656435	0.00267683	0.0191752	CDC42 binding protein kinase alpha (DMPK-like) b [Source:ZFIN;Acc:ZDB-GENE-080219-17]
igsf21a	ENSDARG00000031049	198.344	1.50928	0.410142	3.31e-05	0.000582815	immunoglobin superfamily, member 21a [Source:ZFIN;Acc:ZDB-GENE-050809-118]
hspb8	ENSDARG00000058365	273.724	1.50928	0.920813	0.00867906	0.0465697	heat shock protein b8 [Source:ZFIN;Acc:ZDB-GENE-030131-2480]
dla	ENSDARG00000010791	158.697	1.50778	0.854645	0.00715581	0.0403589	deltaA [Source:NCBI gene;Acc:30131]
thbs4b	ENSDARG00000020072	182.981	1.50775	0.597282	0.00144448	0.0120194	thrombospondin 4b [Source:NCBI gene;Acc:252850]
boka	ENSDARG00000052129	299.079	1.50761	0.667725	0.00276076	0.0196401	BCL2 family apoptosis regulator BOK a [Source:NCBI gene;Acc:445218]
ablim1b	ENSDARG00000045064	831.875	1.5075	0.374758	9.16e-06	0.000202243	actin binding LIM protein 1b [Source:ZFIN;Acc:ZDB-GENE-050327-91]
slc25a48	ENSDARG00000021250	335.885	1.5054	0.874209	0.00783428	0.0431639	solute carrier family 25 member 48 [Source:NCBI gene;Acc:436640]
noxo1a	ENSDARG00000041294	121.478	1.50505	0.650818	0.00244907	0.0179454	NADPH oxidase organizer 1a [Source:ZFIN;Acc:ZDB-GENE-030131-9700]
foxd3	ENSDARG00000021032	3603.91	1.50418	0.453705	0.000142484	0.0019293	forkhead box D3 [Source:ZFIN;Acc:ZDB-GENE-980526-143]
defbl1	ENSDARG00000075161	5251.99	1.50396	0.259376	1.13e-09	8.93e-08	defensin, beta-like 1 [Source:ZFIN;Acc:ZDB-GENE-070207-1]
pter	ENSDARG00000063375	202.826	1.50293	0.370161	7.14e-06	0.000164857	phosphotriesterase related [Source:NCBI gene;Acc:751664]
cd151	ENSDARG00000038288	368.008	1.49814	0.290716	4.28e-08	2.15e-06	CD151 molecule [Source:ZFIN;Acc:ZDB-GENE-041010-137]
usp13	ENSDARG00000079198	80.5745	1.49793	0.81953	0.00668373	0.0383958	ubiquitin specific peptidase 13 [Source:NCBI gene;Acc:558011]
dchs1a	ENSDARG00000070025	33.2278	1.4974	0.774366	0.00532243	0.0323304	dachsous cadherin-related 1a [Source:ZFIN;Acc:ZDB-GENE-120410-3]
plecb	ENSDARG00000021987	4513.35	1.49625	0.368511	9.11e-06	0.000201301	plectin b [Source:ZFIN;Acc:ZDB-GENE-100917-2]
cd82b	ENSDARG00000026070	1261.98	1.49596	0.314506	3.24e-07	1.2e-05	CD82 molecule b [Source:ZFIN;Acc:ZDB-GENE-030131-2857]
elovl4a	ENSDARG00000006773	261.438	1.49572	0.914157	0.00898967	0.0477668	ELOVL fatty acid elongase 4a [Source:ZFIN;Acc:ZDB-GENE-040426-1767]
hs3st1l2	ENSDARG00000035578	202.01	1.4951	0.670302	0.00305157	0.0212137	heparan sulfate (glucosamine) 3-O-sulfotransferase 1-like 2 [Source:ZFIN;Acc:ZDB-GENE-070202-3]
aqp3a	ENSDARG00000003808	8914.01	1.49393	0.249466	3.59e-10	3.27e-08	aquaporin 3a [Source:ZFIN;Acc:ZDB-GENE-040426-2826]
pih1d1	ENSDARG00000037955	475.777	1.49032	0.36624	7.6e-06	0.000173956	PIH1 domain containing 1 [Source:NCBI gene;Acc:553260]
cyp1a	ENSDARG00000098315	145.738	1.48996	0.731117	0.00460285	0.0288638	cytochrome P450, family 1, subfamily A [Source:ZFIN;Acc:ZDB-GENE-011219-1]
cyp46a1.3	ENSDARG00000089177	37.2003	1.48763	0.82786	0.00750484	0.0417486	cytochrome P450, family 46, subfamily A, polypeptide 1, tandem duplicate 3 [Source:ZFIN;Acc:ZDB-GENE-060519-40]
nbeal2	ENSDARG00000098641	123.054	1.48507	0.836386	0.00703508	0.0398296	neurobeachin-like 2 [Source:NCBI gene;Acc:100330830]
si.ch211.105j21.9	ENSDARG00000097845	212.199	1.48379	0.33515	1.59e-06	4.66e-05	si:ch211-105j21.9 [Source:ZFIN;Acc:ZDB-GENE-131127-499]
ar	ENSDARG00000067976	651.046	1.48326	0.477329	0.000283906	0.00335767	androgen receptor [Source:ZFIN;Acc:ZDB-GENE-060131-1]
ptprub	ENSDARG00000101081	168.257	1.483	0.424041	7.19e-05	0.00109516	protein tyrosine phosphatase receptor type Ub [Source:NCBI gene;Acc:335096]
galnt14	ENSDARG00000023448	191.126	1.48212	0.4125	5.28e-05	0.000850118	UDP-N-acetyl-alpha-D-galactosamine:polypeptide N-acetylgalactosaminyltransferase 14 (GalNAc-T14) [Source:ZFIN;Acc:ZDB-GENE-041014-351]
crybg1a	ENSDARG00000031782	1334.91	1.48203	0.247197	3.51e-10	3.22e-08	crystallin beta-gamma domain containing 1a [Source:ZFIN;Acc:ZDB-GENE-041008-100]
lypd6	ENSDARG00000004307	58.5636	1.48076	0.603421	0.00187345	0.0146653	LY6/PLAUR domain containing 6 [Source:NCBI gene;Acc:447932]
cd8a	ENSDARG00000044797	274.33	1.47945	0.592422	0.00163756	0.0132435	CD8a molecule [Source:ZFIN;Acc:ZDB-GENE-060210-2]
si.dkey.38p12.3	ENSDARG00000061844	52.844	1.47922	0.766802	0.00588175	0.0348404	si:dkey-38p12.3 [Source:ZFIN;Acc:ZDB-GENE-060810-103]
uts2r	ENSDARG00000009624	36.8294	1.47852	0.901962	0.00936057	0.0492374	urotensin 2 receptor [Source:NCBI gene;Acc:559133]
tns2b	ENSDARG00000068397	707.925	1.47794	0.543519	0.000896435	0.00819931	tensin 2b [Source:ZFIN;Acc:ZDB-GENE-101001-5]
mfge8a	ENSDARG00000015349	330.656	1.47762	0.407845	4.34e-05	0.000731404	milk fat globule-EGF factor 8 protein a [Source:ZFIN;Acc:ZDB-GENE-050327-9]
esrp1	ENSDARG00000011245	513.201	1.47587	0.813749	0.00696811	0.0395799	epithelial splicing regulatory protein 1 [Source:NCBI gene;Acc:560190]
tcf7l1b	ENSDARG00000007369	265.312	1.47512	0.399134	3.36e-05	0.000589358	transcription factor 7 like 1b [Source:NCBI gene;Acc:30556]
itgb4	ENSDARG00000028507	2231.78	1.47238	0.838486	0.00773115	0.0426756	integrin, beta 4 [Source:ZFIN;Acc:ZDB-GENE-030131-7209]
zgc.173737	ENSDARG00000058299	117.11	1.47207	0.469121	0.000241687	0.00296172	zgc:173737 [Source:ZFIN;Acc:ZDB-GENE-071004-109]
zgc.173738	ENSDARG00000058299	117.11	1.47207	0.469121	0.000241687	0.00296172	zgc:173737 [Source:ZFIN;Acc:ZDB-GENE-071004-109]
orai2	ENSDARG00000035148	64.6083	1.47189	0.546937	0.000920502	0.00836761	ORAI calcium release-activated calcium modulator 2 [Source:ZFIN;Acc:ZDB-GENE-060531-127]
agpat9l	ENSDARG00000006491	292.792	1.47135	0.345408	3.2e-06	8.46e-05	1-acylglycerol-3-phosphate O-acyltransferase 9, like [Source:NCBI gene;Acc:567414]
smkr1	ENSDARG00000107526	24.6438	1.4709	0.833212	0.00775724	0.0427969	small lysine rich protein 1 [Source:NCBI gene;Acc:103910385]
vcam1b	ENSDARG00000062479	411.669	1.4696	0.330205	1.46e-06	4.4e-05	vascular cell adhesion molecule 1b [Source:ZFIN;Acc:ZDB-GENE-070209-238]
esama	ENSDARG00000077039	91.8682	1.46952	0.871587	0.00884546	0.0472061	endothelial cell adhesion molecule a [Source:ZFIN;Acc:ZDB-GENE-090629-1]
si.ch211.195o20.7	ENSDARG00000089221	136.288	1.46792	0.697566	0.00412203	0.0266544	si:ch211-195o20.7 [Source:ZFIN;Acc:ZDB-GENE-131127-614]
sqlea	ENSDARG00000079946	94.3516	1.46672	0.570429	0.00140605	0.011742	squalene epoxidase a [Source:ZFIN;Acc:ZDB-GENE-071004-98]
ugt5b4	ENSDARG00000091916	72.955	1.46637	0.558021	0.00113478	0.00988656	UDP glucuronosyltransferase 5 family, polypeptide B4 [Source:ZFIN;Acc:ZDB-GENE-070112-2332]
ntf3	ENSDARG00000059043	295.891	1.46602	0.323718	1e-06	3.21e-05	neurotrophin 3 [Source:ZFIN;Acc:ZDB-GENE-031118-66]
map3k21	ENSDARG00000079473	153.846	1.46092	0.517346	0.000688695	0.00666649	mitogen-activated protein kinase kinase kinase 21 [Source:ZFIN;Acc:ZDB-GENE-090312-24]
mob2a	ENSDARG00000023214	235.356	1.45931	0.436481	0.000123193	0.00171051	MOB kinase activator 2a [Source:ZFIN;Acc:ZDB-GENE-040718-56]
lnx1	ENSDARG00000043323	247.401	1.45915	0.781098	0.00657639	0.0379684	ligand of numb-protein X 1 [Source:ZFIN;Acc:ZDB-GENE-030131-9439]
fstl3	ENSDARG00000025670	722.113	1.45816	0.338884	2.8e-06	7.54e-05	follistatin-like 3 (secreted glycoprotein) [Source:ZFIN;Acc:ZDB-GENE-050913-111]
ripk4	ENSDARG00000043211	171.81	1.45747	0.862328	0.00869712	0.0466545	receptor-interacting serine-threonine kinase 4 [Source:ZFIN;Acc:ZDB-GENE-040426-2042]
ahnak	ENSDARG00000061764	19401.8	1.45446	0.278989	3.43e-08	1.78e-06	AHNAK nucleoprotein [Source:ZFIN;Acc:ZDB-GENE-030131-8719]
armc2	ENSDARG00000022660	20.1344	1.45438	0.879818	0.00890056	0.047429	armadillo repeat containing 2 [Source:ZFIN;Acc:ZDB-GENE-041014-7]
slc9a3r1a	ENSDARG00000000068	664.891	1.45433	0.261276	4.59e-09	3.05e-07	SLC9A3 regulator 1a [Source:ZFIN;Acc:ZDB-GENE-031006-7]
snx33	ENSDARG00000014954	220.515	1.45126	0.466042	0.00027762	0.00330025	sorting nexin 33 [Source:ZFIN;Acc:ZDB-GENE-041111-209]
st6galnac	ENSDARG00000112644	490.01	1.45095	0.539864	0.00100405	0.00893343	ST6 (alpha-N-acetyl-neuraminyl-2,3-beta-galactosyl-1,3)-N-acetylgalactosaminide alpha-2,6-sialyltransferase [Source:NCBI gene;Acc:407706]
cped1	ENSDARG00000045747	160.595	1.44926	0.882527	0.00944799	0.0495259	cadherin-like and PC-esterase domain containing 1 [Source:ZFIN;Acc:ZDB-GENE-041210-247]
hepacam2	ENSDARG00000061365	85.7874	1.449	0.595079	0.00205361	0.0157037	HEPACAM family member 2 [Source:ZFIN;Acc:ZDB-GENE-060503-135]
hhipl1	ENSDARG00000062501	321.985	1.44828	0.398564	4.36e-05	0.000733222	HHIP-like 1 [Source:ZFIN;Acc:ZDB-GENE-090306-3]
zgc.112234.1	ENSDARG00000099514	65.8571	1.44695	0.615693	0.00253794	0.0184597	zgc:112234 [Source:NCBI gene;Acc:554097]
si.dkey.23a13.5	ENSDARG00000099514	65.8571	1.44695	0.615693	0.00253794	0.0184597	zgc:112234 [Source:NCBI gene;Acc:554097]
tprn	ENSDARG00000101102	149.889	1.44654	0.365819	1.31e-05	0.000272846	taperin [Source:ZFIN;Acc:ZDB-GENE-081104-254]
kank4	ENSDARG00000059473	220.374	1.44609	0.65391	0.00337234	0.0229138	KN motif and ankyrin repeat domains 4 [Source:ZFIN;Acc:ZDB-GENE-120423-1]
gpx8	ENSDARG00000013302	87.6259	1.44474	0.441284	0.000153697	0.00205673	glutathione peroxidase 8 (putative) [Source:NCBI gene;Acc:393191]
adamts3	ENSDARG00000060127	68.7426	1.44366	0.687534	0.00450847	0.0284808	ADAM metallopeptidase with thrombospondin type 1 motif, 3 [Source:ZFIN;Acc:ZDB-GENE-110223-1]
zgc.163057	ENSDARG00000045144	46.515	1.44355	0.640133	0.00302505	0.0210749	zgc:163057 [Source:ZFIN;Acc:ZDB-GENE-070410-131]
cdcp1b	ENSDARG00000110186	125.275	1.4421	0.628157	0.00284708	0.0200816	CUB domain containing protein 1b [Source:NCBI gene;Acc:560859]
col5a1	ENSDARG00000012593	8211.46	1.44137	0.304138	3.25e-07	1.2e-05	procollagen, type V, alpha 1 [Source:ZFIN;Acc:ZDB-GENE-041105-6]
il21	ENSDARG00000067847	90.6627	1.44128	0.47552	0.000368813	0.00410474	interleukin 21 [Source:ZFIN;Acc:ZDB-GENE-120510-4]
apoeb	ENSDARG00000040295	12871	1.44082	0.481735	0.000434471	0.0046481	apolipoprotein Eb [Source:NCBI gene;Acc:30314]
stk17al	ENSDARG00000015922	650.567	1.43929	0.383432	2.88e-05	0.000518923	serine/threonine kinase 17a like [Source:ZFIN;Acc:ZDB-GENE-061103-427]
pknox2	ENSDARG00000055349	87.6064	1.43764	0.809832	0.00809268	0.0441891	pbx/knotted 1 homeobox 2 [Source:ZFIN;Acc:ZDB-GENE-031118-112]
csf1rb	ENSDARG00000053624	41.5492	1.43553	0.709255	0.00533919	0.0324228	colony stimulating factor 1 receptor, b [Source:ZFIN;Acc:ZDB-GENE-091118-1]
plp1b	ENSDARG00000011929	578.592	1.43211	0.734607	0.00584736	0.0346862	proteolipid protein 1b [Source:ZFIN;Acc:ZDB-GENE-030710-6]
si.ch211.197g18.2	ENSDARG00000063268	33.7928	1.43094	0.739532	0.00590039	0.034891	si:ch211-197g18.2 [Source:ZFIN;Acc:ZDB-GENE-121214-166]
zmp.0000000991	ENSDARG00000090346	137.299	1.43089	0.697806	0.00496193	0.0306067	zmp:0000000991 [Source:ZFIN;Acc:ZDB-GENE-130530-994]
arf4b	ENSDARG00000100339	196.044	1.43006	0.563572	0.00156274	0.0127644	ADP-ribosylation factor 4b [Source:ZFIN;Acc:ZDB-GENE-050417-205]
samd4a	ENSDARG00000075759	275.776	1.42986	0.436362	0.00016438	0.00217052	sterile alpha motif domain containing 4A [Source:ZFIN;Acc:ZDB-GENE-070720-7]
si.ch1073.281m9.1	ENSDARG00000097208	270.045	1.4295	0.492924	0.00056153	0.00568747	si:ch1073-281m9.1 [Source:NCBI gene;Acc:100330987]
myo1cb	ENSDARG00000061579	669.484	1.42909	0.493364	0.000587099	0.00587779	myosin Ic, paralog b [Source:ZFIN;Acc:ZDB-GENE-090429-3]
pcdh2ab2	ENSDARG00000037691	68.321	1.42768	0.771944	0.00698286	0.0396153	protocadherin 2 alpha b2 [Source:ZFIN;Acc:ZDB-GENE-041118-2]
ccdc69	ENSDARG00000111091	402.268	1.42535	0.562469	0.00157997	0.012863	coiled-coil domain containing 69 [Source:NCBI gene;Acc:794166]
ms4a17a.4	ENSDARG00000014024	305.042	1.42347	0.519157	0.000892039	0.00818034	membrane-spanning 4-domains, subfamily A, member 17A.4 [Source:ZFIN;Acc:ZDB-GENE-070822-16]
kalrnb	ENSDARG00000063538	342.091	1.42289	0.343299	5.84e-06	0.000140622	kalirin RhoGEF kinase b [Source:ZFIN;Acc:ZDB-GENE-060421-7244]
ephb4b	ENSDARG00000027112	342.011	1.42049	0.480242	0.00046187	0.00487089	eph receptor B4b [Source:NCBI gene;Acc:30691]
plekhg4	ENSDARG00000075964	250.774	1.41922	0.365473	1.75e-05	0.000344181	pleckstrin homology domain containing, family G (with RhoGef domain) member 4 [Source:ZFIN;Acc:ZDB-GENE-030131-4824]
chac1	ENSDARG00000070426	7555.68	1.4184	0.283119	9.04e-08	4.07e-06	ChaC, cation transport regulator homolog 1 (E. coli) [Source:NCBI gene;Acc:563855]
fosb	ENSDARG00000055751	20342.1	1.41833	0.500568	0.000744893	0.00710416	FBJ murine osteosarcoma viral oncogene homolog B [Source:ZFIN;Acc:ZDB-GENE-041114-181]
si.dkey.52l18.4	ENSDARG00000075092	222.784	1.41813	0.370796	2.11e-05	0.000401872	si:dkey-52l18.4 [Source:ZFIN;Acc:ZDB-GENE-080303-19]
arg2	ENSDARG00000039269	2802.64	1.41542	0.361933	1.57e-05	0.00031457	arginase 2 [Source:ZFIN;Acc:ZDB-GENE-030131-1334]
ppap2d	ENSDARG00000069940	2018.04	1.41409	0.299126	3.99e-07	1.45e-05	phosphatidic acid phosphatase type 2D [Source:ZFIN;Acc:ZDB-GENE-061201-42]
clec11a	ENSDARG00000079107	121.877	1.41409	0.552471	0.00149233	0.0123334	C-type lectin domain containing 11A [Source:ZFIN;Acc:ZDB-GENE-130530-861]
ca10a	ENSDARG00000052644	32.9271	1.41104	0.829243	0.00946011	0.0495557	carbonic anhydrase Xa [Source:ZFIN;Acc:ZDB-GENE-051030-123]
ccn2a	ENSDARG00000042934	3450.16	1.41034	0.449406	0.000284939	0.00336666	cellular communication network factor 2a [Source:ZFIN;Acc:ZDB-GENE-030131-102]
dpep2	ENSDARG00000079216	186.636	1.4096	0.507489	0.000830051	0.00772748	dipeptidase 2 [Source:ZFIN;Acc:ZDB-GENE-120419-2]
vwf	ENSDARG00000077231	71.5577	1.40883	0.723046	0.00617084	0.0361706	von Willebrand factor [Source:ZFIN;Acc:ZDB-GENE-070103-1]
wu.fi04e12	ENSDARG00000076673	356.809	1.40872	0.701898	0.00552542	0.0333196	desmoplakin b [Source:ZFIN;Acc:ZDB-GENE-030131-1662]
lrp5	ENSDARG00000006921	463.018	1.40865	0.375975	3.02e-05	0.000539171	low density lipoprotein receptor-related protein 5 [Source:ZFIN;Acc:ZDB-GENE-050518-2]
ca16b	ENSDARG00000060123	97.0163	1.4086	0.816279	0.00902481	0.0479045	carbonic anhydrase XVI b [Source:ZFIN;Acc:ZDB-GENE-080818-1]
glis2a	ENSDARG00000078388	412.668	1.4085	0.340479	6.05e-06	0.000144604	GLIS family zinc finger 2a [Source:ZFIN;Acc:ZDB-GENE-130102-1]
prrx1b	ENSDARG00000042027	192.455	1.40488	0.446499	0.000264192	0.0031937	paired related homeobox 1b [Source:ZFIN;Acc:ZDB-GENE-030131-9033]
nxn	ENSDARG00000033978	509.76	1.40426	0.348089	9.3e-06	0.000204612	nucleoredoxin [Source:NCBI gene;Acc:553621]
cox5b2	ENSDARG00000068738	295.306	1.40417	0.629602	0.00341439	0.0231238	cytochrome c oxidase subunit 5B2 [Source:ZFIN;Acc:ZDB-GENE-060825-71]
fgd4a	ENSDARG00000101471	303.341	1.40205	0.481785	0.000558656	0.00568105	FYVE, RhoGEF and PH domain containing 4a [Source:ZFIN;Acc:ZDB-GENE-050420-347]
LOC101886891	ENSDARG00000113438	397.147	1.3996	0.382928	4.37e-05	0.000733475	ADP-ribosyl cyclase/cyclic ADP-ribose hydrolase 1-like [Source:NCBI gene;Acc:101886891]
ponzr6	ENSDARG00000036382	153.219	1.39793	0.350177	1.16e-05	0.000246475	plac8 onzin related protein 6 [Source:ZFIN;Acc:ZDB-GENE-081104-326]
nr4a2b	ENSDARG00000044532	1748.96	1.39759	0.558572	0.00180407	0.0142729	nuclear receptor subfamily 4, group A, member 2b [Source:ZFIN;Acc:ZDB-GENE-040718-103]
tgfb1a	ENSDARG00000041502	373.856	1.39559	0.383065	4.66e-05	0.000771688	transforming growth factor, beta 1a [Source:ZFIN;Acc:ZDB-GENE-030618-1]
peli1a	ENSDARG00000091592	2179.28	1.39522	0.529913	0.00129418	0.0109746	pellino E3 ubiquitin protein ligase 1a [Source:ZFIN;Acc:ZDB-GENE-110310-6]
unc119.1	ENSDARG00000009629	554.085	1.39397	0.442304	0.000271051	0.00324822	unc-119 homolog 1 [Source:NCBI gene;Acc:338230]
nrarpa	ENSDARG00000091419	727.232	1.39013	0.457466	0.000381116	0.00420289	NOTCH regulated ankyrin repeat protein a [Source:NCBI gene;Acc:353224]
fbxo41	ENSDARG00000078908	96.4891	1.38996	0.489582	0.000655808	0.00641399	F-box protein 41 [Source:ZFIN;Acc:ZDB-GENE-090313-350]
kazna	ENSDARG00000076923	23.6943	1.38641	0.793958	0.00947116	0.0495885	kazrin, periplakin interacting protein a [Source:NCBI gene;Acc:100003663]
loxl2a	ENSDARG00000044010	864.411	1.38571	0.496926	0.000842388	0.00781082	lysyl oxidase-like 2a [Source:NCBI gene;Acc:565508]
oprl1	ENSDARG00000071209	124.759	1.3849	0.67187	0.00479957	0.0297912	opiate receptor-like 1 [Source:ZFIN;Acc:ZDB-GENE-040312-4]
si.dkey.19a16.4	ENSDARG00000071657	93.7366	1.38435	0.609499	0.00321531	0.0220929	si:dkey-19a16.4 [Source:ZFIN;Acc:ZDB-GENE-050208-652]
cdh5	ENSDARG00000075549	138.178	1.38427	0.452246	0.000373839	0.00415019	cadherin 5 [Source:ZFIN;Acc:ZDB-GENE-040816-1]
si.dkey.23a13.22	ENSDARG00000105384	287.624	1.38384	0.458674	0.000393853	0.00430684	si:dkey-23a13.22 [Source:ZFIN;Acc:ZDB-GENE-160113-78]
flj13639	ENSDARG00000010764	318.022	1.38288	0.644086	0.0042854	0.0274456	flj13639 [Source:ZFIN;Acc:ZDB-GENE-030131-8104]
id1	ENSDARG00000040764	3373.57	1.38236	0.362347	2.42e-05	0.000446652	inhibitor of DNA binding 1, HLH protein [Source:ZFIN;Acc:ZDB-GENE-990415-96]
mllt3	ENSDARG00000006754	27.2512	1.38208	0.745157	0.00746606	0.0415975	MLLT3 super elongation complex subunit [Source:ZFIN;Acc:ZDB-GENE-050417-356]
olfml3b	ENSDARG00000062171	634.38	1.38069	0.391583	7.19e-05	0.00109516	olfactomedin-like 3b [Source:NCBI gene;Acc:562022]
LOC101886663	ENSDARG00000092778	56.5743	1.38034	0.772205	0.00828003	0.0449401	si:ch73-338o16.4 [Source:ZFIN;Acc:ZDB-GENE-131119-14]
prickle1a	ENSDARG00000040649	146.056	1.37995	0.598444	0.00294719	0.0206612	prickle homolog 1a [Source:ZFIN;Acc:ZDB-GENE-030724-5]
sorbs1	ENSDARG00000103435	1039.63	1.37952	0.388685	6.46e-05	0.000999938	sorbin and SH3 domain containing 1 [Source:ZFIN;Acc:ZDB-GENE-090313-168]
slc24a4a	ENSDARG00000015425	291.818	1.37923	0.606746	0.00311708	0.0215719	solute carrier family 24 member 4a [Source:ZFIN;Acc:ZDB-GENE-050417-291]
mettl27	ENSDARG00000069507	77.5527	1.37797	0.608129	0.00332732	0.0226897	methyltransferase like 27 [Source:ZFIN;Acc:ZDB-GENE-060421-5918]
si.dkey.28e7.3	ENSDARG00000074508	83.5705	1.37737	0.63003	0.00405779	0.0263211	si:dkey-28e7.3 [Source:ZFIN;Acc:ZDB-GENE-141215-28]
perp	ENSDARG00000063572	6482.29	1.37734	0.595323	0.00307535	0.0213218	p53 apoptosis effector related to pmp22 [Source:ZFIN;Acc:ZDB-GENE-050104-1]
ap1s3b	ENSDARG00000027966	116.516	1.37563	0.450493	0.000381307	0.00420289	adaptor related protein complex 1 subunit sigma 3b [Source:ZFIN;Acc:ZDB-GENE-040912-62]
hoxb7a	ENSDARG00000056030	138.712	1.37507	0.386794	6.91e-05	0.00106038	homeobox B7a [Source:NCBI gene;Acc:58044]
lpcat4	ENSDARG00000035028	161.459	1.37157	0.682737	0.00572217	0.034257	lysophosphatidylcholine acyltransferase 4 [Source:ZFIN;Acc:ZDB-GENE-030131-5777]
si.ch211.108d22.2	ENSDARG00000097615	488.231	1.3704	0.388082	7.29e-05	0.00110416	si:ch211-108d22.2 [Source:ZFIN;Acc:ZDB-GENE-131127-97]
tmem63bb	ENSDARG00000106631	79.005	1.36927	0.602372	0.00328585	0.0224511	transmembrane protein 63Bb [Source:NCBI gene;Acc:569678]
nog3	ENSDARG00000053528	30.9087	1.3686	0.686961	0.00588984	0.0348585	noggin 3 [Source:NCBI gene;Acc:30173]
gba2	ENSDARG00000061472	98.5388	1.36755	0.60911	0.00346277	0.0233449	glucosidase, beta (bile acid) 2 [Source:ZFIN;Acc:ZDB-GENE-070522-3]
sh2d5	ENSDARG00000014324	77.0749	1.36678	0.501775	0.00101399	0.00899689	SH2 domain containing 5 [Source:ZFIN;Acc:ZDB-GENE-050327-67]
si.dkey.30j10.5	ENSDARG00000093186	1937.34	1.36654	0.646653	0.00478184	0.0297199	si:dkey-30j10.5 [Source:ZFIN;Acc:ZDB-GENE-091118-81]
slc7a6	ENSDARG00000054423	49.5042	1.3661	0.530878	0.00150369	0.0124075	solute carrier family 7 member 6 [Source:NCBI gene;Acc:57957]
arl4aa	ENSDARG00000099918	198.403	1.36576	0.429989	0.000250806	0.00305341	ADP-ribosylation factor-like 4aa [Source:ZFIN;Acc:ZDB-GENE-040426-1878]
tpst1	ENSDARG00000073872	1098.37	1.36522	0.283062	2.7e-07	1.03e-05	tyrosylprotein sulfotransferase 1 [Source:NCBI gene;Acc:30677]
fam102ba	ENSDARG00000053104	188.789	1.36475	0.492771	0.000908047	0.00828708	family with sequence similarity 102 member Ba [Source:ZFIN;Acc:ZDB-GENE-060616-312]
zgc.153372	ENSDARG00000068967	52.4089	1.36361	0.554881	0.00216721	0.0163277	zgc:153372 [Source:ZFIN;Acc:ZDB-GENE-060929-680]
zgc.113363	ENSDARG00000101206	342.205	1.36312	0.347145	1.55e-05	0.00031205	zgc:113363 [Source:ZFIN;Acc:ZDB-GENE-050327-7]
slc27a2b	ENSDARG00000100731	114.426	1.36308	0.46756	0.000588692	0.00589076	zgc:101540 [Source:ZFIN;Acc:ZDB-GENE-041212-67]
irf1a	ENSDARG00000043492	56.2996	1.36259	0.598999	0.00335996	0.0228671	interferon regulatory factor 1a [Source:ZFIN;Acc:ZDB-GENE-060421-4031]
gxylt1b	ENSDARG00000022550	57.9188	1.36126	0.592524	0.00296601	0.0207511	glucoside xylosyltransferase 1b [Source:NCBI gene;Acc:556315]
kdm6ba	ENSDARG00000088087	1309.84	1.36065	0.356398	2.39e-05	0.000444733	lysine (K)-specific demethylase 6B, a [Source:ZFIN;Acc:ZDB-GENE-091005-1]
ildr2	ENSDARG00000014180	158.079	1.36022	0.533268	0.00164698	0.0133041	immunoglobulin-like domain containing receptor 2 [Source:ZFIN;Acc:ZDB-GENE-050706-83]
dzip1	ENSDARG00000000943	124.036	1.35748	0.57749	0.0025991	0.0187794	DAZ interacting zinc finger protein 1 [Source:NCBI gene;Acc:402875]
sox9b	ENSDARG00000043923	230.96	1.35619	0.46622	0.000594066	0.00592466	SRY-box transcription factor 9b [Source:ZFIN;Acc:ZDB-GENE-001103-2]
bscl2l	ENSDARG00000025912	312.565	1.35612	0.648578	0.00493542	0.0304613	BSCL2 lipid droplet biogenesis associated, seipin, like [Source:ZFIN;Acc:ZDB-GENE-050320-130]
calm2a	ENSDARG00000031427	819.446	1.35611	0.502162	0.00110483	0.00967032	calmodulin 2a (phosphorylase kinase, delta) [Source:ZFIN;Acc:ZDB-GENE-030804-3]
creb3l1	ENSDARG00000015793	150.242	1.35559	0.552373	0.00210899	0.0160546	cAMP responsive element binding protein 3-like 1 [Source:ZFIN;Acc:ZDB-GENE-030219-181]
jdp2b	ENSDARG00000020133	33210.5	1.35532	0.365111	3.96e-05	0.000679504	Jun dimerization protein 2b [Source:NCBI gene;Acc:436766]
tgif1	ENSDARG00000059337	4022.37	1.35359	0.29998	1.09e-06	3.44e-05	TGFB-induced factor homeobox 1 [Source:ZFIN;Acc:ZDB-GENE-030131-475]
si.ch211.285f17.1	ENSDARG00000059333	353.488	1.35311	0.525854	0.0015651	0.012772	si:ch211-285f17.1 [Source:ZFIN;Acc:ZDB-GENE-000607-77]
si.ch1073.396h14.1	ENSDARG00000057590	118.849	1.34933	0.610253	0.00391412	0.0256612	si:ch1073-396h14.1 [Source:ZFIN;Acc:ZDB-GENE-070705-6]
vstm4a	ENSDARG00000010154	280.844	1.34841	0.396724	0.000118832	0.00166108	V-set and transmembrane domain containing 4a [Source:ZFIN;Acc:ZDB-GENE-060810-69]
nmrk1.1	ENSDARG00000079353	1149.47	1.34654	0.37154	5.18e-05	0.000836306	si:ch211-165d12.4 [Source:ZFIN;Acc:ZDB-GENE-080303-7]
si.ch211.165d12.4	ENSDARG00000079353	1149.47	1.34654	0.37154	5.18e-05	0.000836306	si:ch211-165d12.4 [Source:ZFIN;Acc:ZDB-GENE-080303-7]
hsp70.2	ENSDARG00000092362	4985.48	1.34615	0.50894	0.00134948	0.0113381	heat shock cognate 70-kd protein, tandem duplicate 2 [Source:ZFIN;Acc:ZDB-GENE-110405-1]
adss2	ENSDARG00000002071	98.134	1.34581	0.576358	0.00289969	0.0203764	adenylosuccinate synthase 2 [Source:NCBI gene;Acc:550502]
adamtsl5	ENSDARG00000052118	49.2295	1.34553	0.585573	0.00315997	0.0217848	ADAMTS like 5 [Source:ZFIN;Acc:ZDB-GENE-161017-76]
ppp1r15a	ENSDARG00000069135	7094.58	1.34529	0.28499	4.6e-07	1.63e-05	protein phosphatase 1, regulatory subunit 15A [Source:ZFIN;Acc:ZDB-GENE-030131-4408]
ormdl3	ENSDARG00000025555	102.569	1.34479	0.419711	0.000228	0.00282704	ORMDL sphingolipid biosynthesis regulator 3 [Source:NCBI gene;Acc:450067]
nuak1a	ENSDARG00000020086	104.005	1.34325	0.638402	0.00492821	0.0304258	NUAK family, SNF1-like kinase, 1a [Source:ZFIN;Acc:ZDB-GENE-041210-122]
[truncated: 1,926 more rows]
[truncated: 5,000 more columns]
