# Supplementary material for: Lipid droplets are a metabolic vulnerability in melanoma
Source: Nat Commun. 2023 Jun 2;14:3192. doi: 10.1038/s41467-023-38831-9 (PMC10238408; doi:10.1038/s41467-023-38831-9)
Supplement: Supplementary file 7 — Source Data [file 41467_2023_38831_MOESM7_ESM.xlsx]

## Sheet: Fig. 2b
Basal OCR			OCR/ECAR
Melanoblast	Melanocyte		Melanoblast	Melanocyte
11.5114	24.2705		1.39696	3.43309
14.602	30.8391		1.71566	3.68471
14.086	34.6061		1.55229	3.32531
13.7634	34.5216		1.56798	3.61327
14.1138	42.0468		1.39495	3.6465
13.9146	39.36		1.5473	3.2556
14.662	34.3963		1.61246	3.70256
11.7651	37.6726		1.25719	3.86994
14.2015	42.3158		1.31429	3.74545
14.3571	49.3409		2.04599	3.35969
10.633	49.5136		1.63904	3.55174
12.3639	34.9597		1.61608	3.35852
13.8833	51.0883		1.97673	3.40458
13.5292	51.2102		1.56769	3.95693
12.9193	52.2058		1.70539	3.62659
15.0335	46.0575		1.61223	3.63781
11.4572	53.6223		1.46815	3.91626
11.7414	59.5764		1.43219	4.6857
11.6985	24.636		1.58738	2.66335
12.1102	36.8098		1.79486	3.08353
12.0228	40.8473		1.99465	3.4741
11.7269	41.2675		1.75952	3.56254
11.6152	46.4575		1.71734	3.25941
13.2309	43.9283		2.01807	3.90088
14.6649	43.7416		2.08591	3.94165
11.5376	45.5865		1.52008	3.81362
13.5102	54.042		1.58554	3.5736
12.076	47.008		1.47344	4.22359
11.8537	29.9128		1.83512	3.7006
11.7733	32.3278		1.70746	4.33428
11.1913	36.8442		1.45282	3.80855
12.1086	33.3204		1.45273	4.38214
11.9037	47.6976		1.27494	3.48337
11.1966	54.4094		1.50112	4.28402
17.4077	41.9214		1.62926	4.10222
13.8081	21.8836		1.55992	2.9166
13.3979	17.1486		1.38318	2.24138
16.7752	22.6876		1.46127	2.21743
14.9994	17.6473		1.49143	2.01183
15.5847	22.7684		1.46184	2.26009
18.4049	18.9688		1.05077	2.58788
12.3211	20.7763		1.08114	2.11571
16.2535	28.3132		1.10595	2.55233
11.6029	22.8325		1.13024	2.53115
13.7709	21.6389		1.11094	3.08725
10.9122	28.1672		1.07891	2.78066
15.2909	20.4971		1.04162	2.53853
13.7657	18.7805		1.17664	1.92845
16.4137	22.9591		1.08002	2.27423
14.7475	21.0834		1.14173	2.39904
15.7692	30.1956		1.13669	2.51897
15.1534	29.9377		1.07025	2.22963
12.4565	20.8929		1.30901	2.88432
13.4179	24.9109		1.00206	2.13038
19.4422	17.0728		1.09075	2.14588
20.4307	19.9115		1.23419	2.2275
15.0142	24.0616		1.24004	2.46371
13.8195	19.9511		1.13471	3.01421
14.9366	27.2564		1.29688	2.04033
13.4475	23.1292		1.17722	2.48604
10.7123	21.5783		1.4024	2.50895
12.902	17.3368		1.17698	2.8869
14.6418	18.4122		1.33784	3.59912
20.5411	21.5035		1.15739	2.56316
17.74	22.0941		1.61586	3.02601
13.8918	18.6671		1.45041	3.0379
16.5648	19.5674		1.43038	3.89725
12.0307	20.3632		1.02662	4.12183
15.6843	23.89		1.25479	1.81107
12.6295	27.1223		1.19393	1.72883
11.5336	25.3233		1.3355	1.7473
11.8441	24.514		1.06388	1.78351
14.5529	27.2549		1.02365	1.77181
18.5461	19.058		1.09595	1.76909
15.5416	20.8736		1.12869	1.73403
11.3439	21.355		1.21655	1.78392
14.3049	18.748		1.37814	1.9268
18.3097	19.5632		1.34266	2.23514
15.3044	20.2172		1.28585	1.92586
11.0843	22.7043		1.45147	1.81264
6.87071	18.6685		1.47628	1.43154
5.88793	20.583		1.19091	1.90011
7.88763	22.9077		1.22718	1.93454
8.00328	24.4997		1.55158	1.67995
10.2669	19.7487		1.69653	1.84923
6.31516	21.5402		1.28775	1.94436
9.32172	17.3156		1.17502	2.28211
6.50085	17.2386		1.33425	2.1046
6.38915	18.2938		1.33029	1.81723
6.97067	22.0583		1.33845	1.86297
8.54483	26.2539		1.24269	1.66019
7.38507	19.8401		1.32379	2.43315
6.8813	20.7439		1.45451	2.01345
6.56528	20.8358		1.07605	1.74736
9.37289	18.3003		1.32407	1.84129
9.17119	19.0775		1.52819	1.7998
7.35818	18.9518		1.50607	2.29633
7.62897	18.5616		1.52697	2.11746
6.15396	17.6641		1.525	1.82186
6.76656	23.3544		1.44769	2.03062
9.15327	18.436		1.80976	1.99836
6.69839	14.2694		1.75298	2.24056
6.00797	18.4409		1.23171	2.30796
8.5108	19.0644		1.18215	2.56466
6.80521	21.0843		1.06279	2.18548
6.99399	15.7067		1.32167	2.03614
6.40631	15.1275		1.24433	2.49038
7.30295	14.1967		1.35204	3.06148
9.67235			1.27486
9.49082			1.50885
9.74686			1.77806

## Sheet: Fig. 2e
Basal OCR				OCR/ECAR
DMSO	IBMX	Forskolin		DMSO	IBMX	Forskolin
452.562	431.511	505.259		2.05049	2.25336	2.42354
461.402	488.484	611.695		1.98825	2.54252	2.53682
487.861	470.281	608.861		2.00136	2.60648	2.71395
463.107	557.287	612.06		1.96681	2.89114	2.7101
461.053	476.971	479.297		1.93869	2.57957	2.43502
495.876	535.83	575.529		1.83831	2.30845	2.41121
441.696	555.611	589.381		1.85429	2.51862	2.42153
441.398	540.45	591.911		1.82633	2.18095	2.70556
380.562	667.815	584.611		1.92638	2.59124	2.63276
469.171	564.696	572.589		2.15184	2.84656	2.34579
345.04	555.394	559.202		1.69742	2.62703	2.51713
447.408	526.771	504.353		1.91038	2.48143	2.84045
321.602	510.679	544.137		2.14389	2.47043	2.49069
602.58	486.637	647.558		1.6462	2.34135	2.00331
611.013	632.508	790.099		1.69581	2.43979	2.22522
528.588	656.904	716.486		1.82116	2.15319	1.96337
676.758	703.152	682.075		1.62053	2.38353	2.36808
644.375	743.987	757.442		1.6759	2.6646	2.1057
537.383	716.154	729.777		1.83501	2.65933	2.46847
682.375	711.929	875.116		1.92758	2.61322	2.43366
535.654	867.263	674.671		1.71558	2.33539	2.15282
668.37	665.849	712.212		1.5969	2.26944	2.21945
642.393	703.65	745.096		1.8636	2.4894	2.18982
592.108	771.035	823.791		1.58754	2.48365	2.22823
596.167	820.693	752.018		1.65254	2.77163	2.00292
699.994	616.369	777.409		1.6618	2.26678	2.62199
481.716	792.32	700.463		1.45898	2.96986	2.05602
668.34	847.35	691.28		1.77658	2.86394	2.05925
644.059	654.023	689.264		2.01361	2.10008	2.05256
452.377	830.891	397.77		1.56408	2.4265	2.39146
679.977	502.334	434.129		1.69363	2.13636	2.13333
741.148	640.288	455.332		1.57618	2.37188	2.51997
544.092	719.825	571.348		1.6467	2.10345	2.32783
649.635	575.292	475.887		1.68405	2.27256	2.27173
512.726	485.746	498.94		2.15307	2.25805	2.74461
583.75	484.995	542.257		1.83797	2.36708	2.43008
357.19	564.683	570.073		2.06115	2.5542	2.60732
488.134	483.224	599.8		1.81153	2.61581	2.55283
680.732	555.832	625.176		1.87266	2.66242	2.64912
391.127	553.151	566.572		1.79186	2.63849	2.41857
588.552	466.75	617.625		1.96454	2.78526	2.53227
625.081	657.79	577.075		2.152	2.34423	2.34382
360.335	542.698	536.617		1.92648	2.4017	2.75132
575.332	537.554	540.035		1.88197	2.51087	2.77601
649.688	637.333	532.618		2.00041	2.34397	2.70885
359.601	555.604	414.833		1.86796	2.37318	2.58694
602.584	494.419	461.227		1.95873	2.62742	2.44116
625.506	657.701	469.685		2.05013	2.29015	2.17266
420.955	579.472	471.814		1.94883	2.79599	2.62694
490.218	537.949	408.596		1.92283	2.52456	2.35827
574.541	630.862	408.672		1.83696	2.2034	2.49664
501.009	576.587	474.147		1.85738	2.46396	2.11245
520.264	460.661			1.85153	2.36472
407.652	483.198			1.74156	2.04407
453.536	491.292			2.0492	2.14105
	337.272				2.24173

## Sheet: Fig. 3c
BSA + Vehicle				OA + Vehicle
DMSO	IBMX	Forskolin		DMSO	IBMX	Forskolin
1.43817	1.08326	1.53055		1.3825	2.47911	2.10148
0.661259	1.3765	0.955832		1.43803	1.86868	2.07353
1.62116	0.666071	0.991876		1.02903	1.46872	1.0543
0.90467	0.743838	0.720337		1.68561	1.67741	1.497
0.536029	0.99089	1.06805		0.866055	1.71075	1.38074
0.838712	1.13944	0.7728		1.24806	1.35675	1.3005
0.987895	1.14431	0.960558		0.749057	0.848457	1.1767
1.14105	0.847006	1.16753		1.21386	1.06517	1.16345
0.888471	0.938552	0.977078		0.899045	0.912934	0.971031
0.996241	0.957646	0.986043		1.0832	1.37908	0.925271
0.758506	0.937514	0.962281		0.858702	1.14931	1.12422
1.22784	1.03221	1.05338		0.957183	1.13857	0.875209
0.799606	1.14276	0.895447		0.816139	0.976223	1.17118
1.10409	0.887259	1.01427		1.00345	1.07428	0.704031
1.22654	1.11282	0.943972		0.676652	1.46196	1.14264
0.941144	1.22309	1.05684		1.12596	1.33711	1.2318
1.03316	0.911177	1.00837		1.18573	2.04148	1.21534
0.980459	0.976842	1.0906		0.99212	1.32034	1.29576
0.915007	0.842146	0.881478		1.65544	1.92636	1.13313
	1.16204	0.988715		1.39614	1.49835	1.16575
	0.884627	0.914046		1.50319	1.64168	1.22419
		1.24264		1.264	1.56257
		0.817311		1.68168
				1.42481

## Sheet: Fig. 3d
OA + Vehicle				OA + Etomoxir
DMSO	IBMX	Forskolin		DMSO	IBMX	Forskolin
1.31224	1.54018	1.5351		0.70862	0.6404	0.640934
1.16624	1.16484	1.32135		0.85822	0.670676	0.628022
0.863372	0.755166	0.632816		1.04249	0.779091	0.911748
1.30972	0.904989	0.967099		1.28269	0.810502	0.801481
0.713098	0.895743	0.89398		0.817513	0.730827	0.759665
1.0079	0.739082	0.849376		1.20462	0.848818	0.363262
0.660882	0.709538	0.800278		0.756981	0.409466	0.631758
0.966544	1.05145	1.15482		0.968147	0.688486	0.82846
1.01797	0.862759	0.940463		0.691584	1.0418	0.635301
1.1994	1.31958	0.992023		0.641367	0.85031	0.664481
0.918714	1.08291	1.11897		0.985268	0.683547	0.504277
1.01541	1.12626	0.970442		0.772956	0.524363	0.599114
0.860193	0.887783	1.13763		0.831258	0.981815	0.842733
1.04492	0.959714	0.685652		1.03798	0.688359	0.764289
0.75596	0.917427	0.958491		1.11935	0.764671	0.784073
1.18743	0.830511	1.03295		0.976536	1.01373	0.825024
0.86867	1.29152	1.00112		1.19239	0.644006	0.759517
0.718218	0.832229	1.07025		1.03389	0.948713	0.814391
1.18764	1.22109	0.93904		1.18194	0.779776	0.811454
0.969463	0.89549	0.967632		0.852538	0.794836	0.793053
1.08957	1.04108	1.03052		0.704261	0.895935
0.929481	0.970649			0.794703	0.703539
1.21694					0.647682
1.02002

## Sheet: Fig. 3e
Fold change fatty acid uptake
Minutes	DMSO																									IBMX															Forskolin
0	0.912879	0.835031	1.12238	0.957527	0.867086	1.16359	0.81557	0.91059	1.28333	0.849558	1.59234	1.07007	1.24851	0.514435	1.29204	0.989951	0.471825	1.08342	0.824086	1.21363	1.1342	0.842995	1.10017	1.28548	1.05424	1.24373	1.51391	1.10063	1.41889	1.09491	1.00332	0.927898	0.720441	1.78529	2.0885	0.895981	0.985629	1.2347	0.874872	0.704144	1.30097	1.19107	1.54024	1.2735	1.27808	1.57344	1.74974	1.76577	1.54139
0.833333	0.739782	0.814196	1.034	0.896623	0.82221	0.983629	0.582942	0.861133	1.22109	0.8439	1.77238	1.35601	1.77238	0.664007	1.68243	0.898374	0.709277	1.05613	0.977795	1.09503	1.11719	0.689827	1.08747	1.27333	0.972932	1.13703	1.51368	1.10155	1.37859	1.05346	0.91723	0.920789	1.00493	1.69694	1.88989	0.846801	0.875682	1.21498	0.810849	0.675239	1.20572	1.18855	1.49994	1.17367	1.2	1.54345	1.80446	1.66938	1.51254
1.66667	0.705209	0.848311	0.98569	0.933028	0.955924	0.938752	0.585003	0.925014	1.45321	1.11954	1.77673	1.44451	1.92326	0.801828	2.05963	0.884651	0.666379	1.01918	0.953806	1.07861	1.09698	0.696094	1.14777	1.24177	1.00729	1.17687	1.56153	1.13337	1.36806	1.18489	1.06125	1.14711	1.21674	1.81155	1.97548	1.2356	0.884651	1.2958	0.815495	0.642066	1.27647	1.16199	1.59702	1.39897	1.41042	1.55123	1.834	1.70006	1.6348
2.5	0.774699	0.917802	1.08609	0.959015	1.00023	0.975043	0.624728	1.03915	1.51618	1.19701	1.92239	1.66415	2.1429	0.655883	2.09647	0.893025	0.712572	1.09023	0.981631	1.09077	1.15668	0.681236	1.17829	1.25987	1.0027	1.117	1.64934	1.33566	1.46617	1.35283	1.02999	1.23038	1.32903	1.87596	2.18497	1.38271	0.958399	1.29445	0.875736	0.635313	1.38603	1.22232	1.54058	1.4593	1.42496	1.65049	1.81649	1.82335	1.77871
3.33333	0.853578	1.00469	1.05965	1.00813	1.05049	0.960046	0.677275	1.06537	1.91934	1.42028	2.00203	1.73945	2.19208	0.841433	2.10648	0.839916	0.743206	1.11168	1.03171	1.10735	1.05765	0.733481	1.163	1.25053	1.01551	1.18558	1.72021	1.34585	1.51986	1.27144	1.07453	1.33614	1.40142	1.87146	2.02669	1.57696	0.937706	1.32887	0.94581	0.663245	1.47064	1.22679	1.44659	1.48666	1.45919	1.80034	1.87247	1.83125	1.73051
4.16667	0.847853	0.96806	1.09056	1.1684	1.07796	1.11116	0.689868	1.17298	1.77093	1.29508	1.99144	1.67228	2.24967	0.840998	2.0988	0.89497	0.744233	1.18726	1.11216	1.10622	1.08677	0.784213	1.21698	1.2321	1.03976	1.20618	1.78546	1.40195	1.53589	1.36302	1.17871	1.24721	1.39809	1.82025	2.16118	1.60554	0.996542	1.36987	0.997623	0.743692	1.47064	1.32295	1.64236	1.5897	1.57367	1.7763	2.03045	1.92055	1.81866
5	0.894677	1.13738	1.17172	1.13509	1.18546	1.14997	0.795077	1.23698	1.88974	1.59524	1.8999	1.64602	2.14507	1.04106	2.24518	0.887892	0.797126	1.18126	1.12994	1.08509	1.01864	0.813334	1.21854	1.16073	1.06348	1.17974	1.64453	1.42587	1.55295	1.40412	1.04694	1.46322	1.52561	1.91876	2.27709	1.55752	0.972176	1.42493	0.970555	0.711762	1.54264	1.28163	1.63766	1.75558	1.63766	1.88266	2.10475	1.93188	1.89639
5.83333	0.9249	1.11151	1.07716	1.20882	1.18019	1.12982	0.663881	1.23744	1.88046	1.45104	1.98056	1.74699	2.18076	0.960685	2.21848	0.865417	0.802204	1.26036	1.11394	1.03668	0.94916	0.788697	1.25334	1.17608	1.11989	1.22713	1.74574	1.5099	1.63011	1.4332	1.13898	1.42928	1.55114	1.98491	2.22864	1.60917	1.00427	1.41596	1.03668	0.765465	1.51677	1.42633	1.65072	1.65644	1.69651	1.88426	2.13497	1.96898	1.93463
6.66667	0.981683	1.19576	1.17859	1.37321	1.10647	1.13967	0.797367	1.19691	2.04875	1.53518	2.0618	1.91818	2.14449	1.15654	2.3476	0.888973	0.750122	1.31093	1.17208	1.06672	0.976498	0.842509	1.29634	1.15641	1.10616	1.2759	1.83572	1.45106	1.55982	1.498	1.21523	1.49311	1.72378	2.10242	2.22429	1.69621	1.0597	1.48868	0.971635	0.82522	1.48884	1.37436	1.71093	1.74871	1.76817	1.86434	2.22954	2.07155	1.89868
7.5	0.973669	1.12593	1.19691	1.20034	1.08128	1.15455	0.825987	1.17974	2.11229	1.72204	2.07602	1.7438	2.15146	1.11562	2.46917	0.920147	0.799665	1.34264	1.12761	1.11519	1.01902	0.910422	1.27187	1.15247	1.07359	1.34345	1.79908	1.53463	1.6308	1.45335	1.19462	1.42318	1.76121	1.95706	2.18192	1.72349	1.02226	1.47879	1.0617	0.808309	1.68231	1.43847	1.65827	1.78535	1.76703	1.88952	2.21465	2.02919	1.89067
8.33333	1.07327	1.28163	1.16142	1.23583	1.29307	1.19462	0.931311	1.26102	2.09488	1.67706	2.14856	1.99478	2.1355	1.14029	2.43726	0.958453	0.883894	1.37447	1.15241	1.10217	1.0168	0.881733	1.31504	1.10811	1.16484	1.32398	1.83915	1.53692	1.66171	1.498	1.1992	1.62194	1.74815	2.17757	2.25736	1.86711	1.07299	1.54249	1.08434	0.852018	1.51631	1.52891	1.76359	1.83114	1.80595	1.97997	2.29594	2.13795	2.02118
9.16667	1.00882	1.28014	1.20572	1.30532	1.28586	1.29044	0.882885	1.27098	2.12897	1.84898	2.20151	1.95488	2.21457	1.29334	2.64979	0.981685	0.869307	1.37933	1.14431	1.17564	1.04436	0.897401	1.3172	1.10595	1.13566	1.2996	1.77699	1.55031	1.6316	1.48163	1.24465	1.57334	1.93167	2.0811	2.40751	1.84608	1.11135	1.48306	1.13999	0.870387	1.5652	1.46331	1.75982	1.87659	1.81133	2.05976	2.33681	2.12044	1.97962
10	0.986949	1.27544	1.14837	1.37848	1.30406	1.22164	0.807212	1.24453	2.21544	1.80342	2.30683	1.97171	2.14145	1.35224	2.53315	1.00049	0.962127	1.47323	1.21065	1.17175	1.09666	1.03831	1.28899	1.20795	1.14906	1.24797	1.86388	1.53188	1.65552	1.40824	1.23194	1.74104	1.97896	2.20528	2.3402	1.89627	1.10638	1.58723	1.16959	0.876222	1.62118	1.59256	1.77459	1.76314	1.73452	1.97607	2.35501	2.13291	2.00927
10.8333	1.00836	1.33692	1.2419	1.33463	1.2854	1.2522	0.99004	1.24877	2.1651	1.84303	2.32903	2.05484	2.22603	1.28884	2.48281	1.04268	0.965962	1.4976	1.29769	1.19288	1.14263	1.07024	1.26798	1.19666	1.1972	1.25335	1.85094	1.55329	1.60137	1.49491	1.23389	1.78645	1.92137	2.38126	2.4596	1.89961	1.1167	1.60241	1.18964	0.904911	1.65404	1.60939	1.81889	1.84064	1.82805	2.02152	2.43251	2.18867	2.02725
11.6667	1.05301	1.33921	1.20069	1.34035	1.34608	1.32547	0.963709	1.20641	2.30248	1.80923	2.32859	2.09502	2.2517	1.44074	2.52445	1.04247	0.982495	1.51791	1.29207	1.22778	1.12297	1.04679	1.31152	1.21752	1.17916	1.34837	1.88643	1.65976	1.73188	1.41477	1.27052	1.81503	2.11969	2.35471	2.51719	1.90207	1.13539	1.52709	1.17591	0.993841	1.62656	1.54642	1.84637	1.86697	1.82461	2.02496	2.37298	2.14058	2.11998
12.5	1.18351	1.3415	1.22129	1.37584	1.41362	1.29571	0.977447	1.28311	2.27999	1.96518	2.39315	2.24953	2.43667	1.38343	2.68475	1.05786	1.00924	1.52304	1.2756	1.17564	1.11243	1.0114	1.34583	1.25939	1.16862	1.35638	1.93795	1.65976	1.72616	1.4411	1.3083	1.84477	2.14653	2.32062	2.50486	1.96083	1.16916	1.57977	1.21022	0.943865	1.6838	1.71242	1.85094	1.9265	1.91048	2.0822	2.38329	2.16234	2.05701
13.3333	1.07911	1.3779	1.25312	1.35157	1.41339	1.2474	1.05163	1.32868	2.35674	2.06224	2.58015	2.39591	2.32482	1.33976	2.62803	1.09385	1.08898	1.52823	1.29105	1.25755	1.15436	1.08682	1.34129	1.2824	1.24296	1.28517	1.90223	1.67212	1.73623	1.46949	1.24167	1.99405	2.26969	2.50762	2.53953	2.21166	1.24512	1.61792	1.23432	0.952293	1.6435	1.69388	1.90223	1.88964	1.98008	2.15867	2.46205	2.25369	2.10258
14.1667	1.1328	1.38351	1.27132	1.38122	1.41786	1.24728	0.99771	1.3091	2.3917	2.04642	2.49616	2.40621	2.37719	1.45017	2.6833	1.0516	1.03323	1.59025	1.36874	1.22557	1.16722	1.12615	1.35955	1.30337	1.25582	1.35146	1.86892	1.62278	1.67086	1.43961	1.26789	1.87379	2.16974	2.50486	2.46569	2.12622	1.15695	1.59079	1.22557	1.02026	1.77046	1.72582	1.95592	1.96966	1.83228	2.16886	2.47567	2.28334	2.20206
15	1.14803	1.4514	1.3644	1.39187	1.42851	1.34035	1.05644	1.39531	2.30901	2.16829	2.47875	2.31916	2.2974	1.42405	2.74568	1.10449	1.11313	1.52915	1.36544	1.1542	1.17527	1.14879	1.36815	1.28116	1.26873	1.35867	1.87728	1.6609	1.71929	1.42736	1.25793	2.05368	2.30756	2.53823	2.53097	2.18424	1.25847	1.57183	1.27576	0.970501	1.70326	1.71471	2.01923	2.01122	1.97573	2.07762	2.46571	2.2482	2.19325
15.8333	1.1257	1.38214	1.33062	1.53898	1.47144	1.37413	1.1486	1.43824	2.45742	2.03235	2.51835	2.42695	2.30364	1.49703	2.64312	1.12588	1.08861	1.58836	1.40629	1.25069	1.21503	1.16208	1.41709	1.34092	1.25663	1.40046	1.88128	1.74963	1.77138	1.44511	1.32604	2.10199	2.22385	2.61555	2.63296	2.13971	1.19666	1.62564	1.30688	0.997299	1.61912	1.75192	1.98546	1.9328	2.00492	2.21099	2.4743	2.3747	2.20641
16.6667	1.17035	1.37069	1.30544	1.44396	1.50464	1.32147	1.00893	1.29513	2.46206	2.18932	2.58102	2.40258	2.4287	1.59161	2.71594	1.14523	1.11551	1.62175	1.37971	1.19925	1.2857	1.15117	1.4132	1.31703	1.32136	1.40847	1.97172	1.67521	1.70498	1.42564	1.18523	2.11388	2.13274	2.69273	2.69563	2.19222	1.21924	1.64768	1.25004	1.06418	1.81832	1.85381	1.98661	1.89845	1.94539	2.14001	2.48346	2.18122	2.18466
17.5	1.18294	1.48288	1.37985	1.44625	1.51952	1.35581	1.12914	1.34551	2.46729	2.14232	2.4963	2.42376	2.35703	1.55186	2.68055	1.19731	1.14922	1.60576	1.38533	1.24972	1.29618	1.14382	1.4145	1.26917	1.22486	1.40847	1.82404	1.64888	1.74276	1.36726	1.22873	2.01175	2.21921	2.57029	2.60075	2.17569	1.23891	1.59441	1.2924	0.9839	1.77367	1.71986	2.00034	2.02667	1.99118	2.14574	2.54299	2.42507	2.33578
18.3333	1.2024	1.5138	1.32833	1.44625	1.60424	1.3684	1.12799	1.36497	2.49978	2.29813	2.66807	2.54766	2.36486	1.63804	2.62165	1.17408	1.17084	1.65601	1.37452	1.25458	1.29132	1.18326	1.34697	1.30807	1.28483	1.38214	1.91105	1.72215	1.85152	1.45197	1.3478	2.14145	2.19658	2.84941	2.89148	2.13274	1.21244	1.60144	1.21892	0.989302	1.82061	1.84007	2.03812	2.10681	1.96256	2.15718	2.54642	2.34837	2.25678
19.1667	1.26926	1.49136	1.38947	1.60469	1.44442	1.45129	1.15936	1.32765	2.44494	2.1722	2.60888	2.50733	2.39127	1.7805	2.5581	1.21946	1.15733	1.59657	1.4064	1.24539	1.30374	1.1476	1.39127	1.32806	1.36642	1.39863	1.90807	1.79244	1.73291	1.33337	1.20286	2.13448	2.30277	2.73219	2.81053	2.17075	1.2643	1.55497	1.2616	1.08925	1.73635	1.78558	2.12444	2.11414	2.0672	2.15879	2.58924	2.29388	2.34081
20	1.27808	1.53223	1.40744	1.56428	1.61122	1.4269	1.20595	1.34791	2.36951	2.24329	2.65675	2.57261	2.43624	1.74133	2.60017	1.13102	1.20017	1.61997	1.3763	1.28878	1.35037	1.2126	1.40494	1.31309	1.27041	1.49674	1.89399	1.77836	1.78981	1.45323	1.34448	2.22153	2.29116	2.68867	2.81779	2.30567	1.21368	1.59241	1.23637	1.03539	1.94093	1.85392	2.08632	2.11265	2.04854	2.31299	2.61179	2.44465	2.30956
20.8333	1.24465	1.40263	1.39805	1.50567	1.58351	1.46789	1.21374	1.33852	2.39069	2.27172	2.68809	2.66778	2.34571	1.6392	2.52125	1.16073	1.19585	1.5989	1.42007	1.25906	1.3212	1.20395	1.39467	1.33794	1.27527	1.47247	1.93955	1.74493	1.92238	1.41294	1.25152	2.3225	2.25141	2.79544	2.75047	2.2282	1.27365	1.5935	1.2542	1.0154	1.79416	1.76554	2.02656	2.01168	2.06892	2.24293	2.66766	2.3929	2.37802
21.6667	1.30143	1.41591	1.38958	1.45827	1.58649	1.49376	1.19611	1.40332	2.41462	2.40882	2.88612	2.60612	2.51327	1.80821	2.68446	1.19904	1.17094	1.61289	1.40326	1.27846	1.31682	1.20066	1.37247	1.34437	1.25415	1.46629	1.90017	1.69868	1.90704	1.44453	1.35982	2.24198	2.29711	2.89192	2.87016	2.30437	1.29575	1.62045	1.25199	1.01372	1.7605	1.81774	2.06274	2.10395	2.05816	2.28025	2.59393	2.32376	2.27796
22.5	1.29994	1.49113	1.43618	1.60332	1.65369	1.46823	1.12021	1.38809	2.4638	2.35355	2.6553	2.47976	2.39997	1.54113	2.62774	1.20757	1.14436	1.55713	1.41882	1.27079	1.34372	1.17678	1.41666	1.3005	1.25188	1.42931	2.00973	1.85175	1.85747	1.44076	1.30681	2.19106	2.33179	2.79457	2.81634	2.36515	1.29186	1.63818	1.28483	1.02496	1.88838	1.80366	2.11276	2.12536	1.99714	2.27418	2.62679	2.5478	2.39554
23.3333	1.24625	1.55306	1.39508	1.57023	1.60343	1.434	1.15924	1.39164	2.42304	2.16626	2.67837	2.63195	2.36936	1.71072	2.7364	1.21881	1.11994	1.63483	1.3917	1.28473	1.34956	1.21125	1.40953	1.34848	1.2669	1.38477	1.98466	1.72021	1.77745	1.36646	1.18443	2.31713	2.24605	2.79298	2.90759	2.27651	1.30796	1.61484	1.26528	1.00918	1.8427	1.89078	2.07739	2.1644	2.00412	2.21706	2.53532	2.40023	2.33726
24.1667	1.32662	1.51322	1.39645	1.55902	1.64602	1.52811	1.22129	1.3747	2.50501	2.37589	2.71681	2.57609	2.5021	1.68823	2.52677	1.21195	1.14442	1.62256	1.40375	1.25031	1.37349	1.17683	1.39673	1.28435	1.2622	1.40332	1.9597	1.78569	1.77768	1.43537	1.24877	2.20905	2.32076	2.8909	2.82272	2.35268	1.24545	1.60257	1.24923	1.01259	1.85094	1.83034	2.14745	2.09136	2.10166	2.2482	2.57676	2.3913	2.45426
25	1.2427	1.57584	1.43618	1.54379	1.6182	1.48884	1.26674	1.332	2.51052	2.39591	2.6672	2.69621	2.59321	1.75903	2.66575	1.21038	1.118	1.64531	1.4038	1.27468	1.34761	1.20606	1.36598	1.34545	1.20552	1.45793	1.96623	1.81855	1.79794	1.41328	1.23927	2.24938	2.23633	2.86595	2.88771	2.28565	1.24604	1.57237	1.25253	0.985088	1.77619	1.80481	2.13566	2.21809	2.06125	2.31196	2.6577	2.51574	2.38981
25.8333	1.37699	1.47086	1.41362	1.47888	1.64717	1.45713	1.20527	1.4079	2.59843	2.36776	2.61149	2.59553	2.49253	1.70477	2.76092	1.21222	1.169	1.59204	1.44886	1.30137	1.33	1.17926	1.46939	1.30083	1.25274	1.44224	1.9265	1.74562	1.89903	1.4846	1.33578	2.31554	2.28652	2.84941	2.93791	2.28942	1.30623	1.66497	1.20196	1.10471	1.8269	1.77997	2.08334	2.17264	2.02267	2.32604	2.66949	2.45999	2.46571
26.6667	1.36772	1.63446	1.45587	1.5589	1.72604	1.44556	1.19027	1.45014	2.44872	2.38924	2.79399	2.69244	2.31235	1.70884	2.67068	1.19126	1.16046	1.57918	1.47328	1.275	1.31012	1.11724	1.46356	1.2777	1.21017	1.48449	1.96302	1.77527	1.88861	1.4158	1.2063	2.19629	2.19919	2.97824	2.87378	2.11359	1.31498	1.60457	1.27716	1.00648	1.89433	1.8474	2.16108	2.16451	2.10498	2.28701	2.66136	2.48277	2.42438
27.5	1.32444	1.47785	1.34047	1.42404	1.69422	1.51677	1.11952	1.37596	2.48934	2.30654	2.79544	2.54156	2.59669	1.76106	2.72871	1.2401	1.13961	1.58534	1.44108	1.30493	1.36112	1.19742	1.36923	1.2844	1.14987	1.39084	1.85678	1.75947	1.90258	1.37023	1.20767	2.29494	2.10344	2.89119	3.0087	2.18323	1.2871	1.62316	1.20552	1.01372	1.87739	1.77665	2.11551	2.08346	2.08804	2.30899	2.6593	2.44064	2.50819
28.3333	1.37333	1.56108	1.39737	1.62061	1.69388	1.36073	1.15238	1.4672	2.49311	2.35964	2.57725	2.66285	2.48586	1.57769	2.64544	1.26809	1.15463	1.66573	1.47501	1.28916	1.43611	1.17354	1.43287	1.29564	1.21298	1.41225	1.95375	1.73967	1.89651	1.44774	1.26457	2.26389	2.15073	2.89206	2.9617	2.39301	1.28591	1.64034	1.2227	1.01848	1.8759	1.86674	2.1976	2.17127	2.10372	2.351	2.61431	2.48266	2.41626
29.1667	1.29319	1.59428	1.39622	1.5336	1.64236	1.50498	1.20275	1.40996	2.44074	2.29566	2.757	2.64674	2.4712	1.67764	2.59597	1.21941	1.12054	1.60625	1.43876	1.27235	1.37717	1.16862	1.42255	1.27073	1.22049	1.43057	2.01557	1.87705	1.80836	1.46949	1.2348	2.23038	2.17815	2.72944	2.93979	2.32613	1.31612	1.60462	1.20752	1.00654	1.82095	1.85758	2.1747	2.16783	1.97092	2.31666	2.58454	2.44259	2.36817
30	1.38855	1.50303	1.37596	1.54539	1.71139	1.54997	1.19851	1.41488	2.56245	2.33614	2.7525	2.59292	2.49282	1.63978	2.69592	1.28089	1.17013	1.66071	1.41542	1.24523	1.43703	1.18418	1.40191	1.30034	1.15663	1.45037	1.97127	1.90601	1.77779	1.44236	1.27178	2.26505	2.15189	2.86131	2.99188	2.29697	1.3079	1.60128	1.23605	1.05019	1.95066	1.89685	2.16474	2.21053	2.12238	2.2838	2.58832	2.54482	2.51505
	DMSO	IBMX	Forskolin
Total Area	44.43	49.4	50.57
Std. Error	1.717	1.745	1.562
95% Confidence Interval	41.06 to 47.79	45.98 to 52.82	47.50 to 53.63
		Adjusted P Value
DMSO v IBMX		0.049981
DMSO v Forskolin		0.022429
[truncated: 13 more columns]

## Sheet: Fig. 3g
RPMI-7951
	DMEM 10%	DMEM 1%
Best-fit values
Slope	0.489	0.4093
Std. Error	0.04901	0.02644
F = 2.045. DFn = 1, DFd = 22
P=0.1668
A2058
	DMEM 10%	DMEM 1%
Best-fit values
Slope	1.004	1.054
Std. Error	0.02248	0.08207
F = 0.3505. DFn = 1, DFd = 22
P=0.5599
SKMEL5
	DMEM 10%	DMEM 1%
Best-fit values
Slope	1.176	1.543
Std. Error	0.06636	0.0623
F = 16.22. DFn = 1, DFd = 22
P=0.0006
SKMEL28
	DMEM 10%	DMEM 1%
Best-fit values
Slope	0.3794	0.6449
Std. Error	0.05678	0.1004
F = 5.297. DFn = 1, DFd = 22
P=0.0312

## Sheet: Fig. 4b
	BSA												Oleic Acid
RPMI-7951	50886	51680	53303	59974	40406	39156	40176	40118	50928	52184	49320	56898	145275	150378	154085	166441	120214	109238	129070	127152	127602	135378	136308	144370
A2058	47802	49503	50512	55141	44044	44518	44846	45782	51686	54878	54932	58452	188922	195798	193747	181698	168208	191742	226886	216762	201220	211630	205122	231930
SKMEL5	96315	92271	89855	93179	93750	96450	96456	106410	97492	102222	94846	110658	324902	308194	363637	324832	289740	272564	258550	261468	282062	331862	367222	342824
SKMEL28	317078	183182	351014	306860	70700	68668	67664	54642	56592	60504	60344	57246	455520	454492	538156	540934	153272	154012	171784	153074	233808	235502	260900	215684

## Sheet: Fig. 4e
BODIPY C16 fluorescence area (normalized to cell area)
RPMI-7951	A2058	SKMEL5	SKMEL28
0.0366688	0.00959983	0.0247115	0.0318286
0.0166812	0.0122012	0.0213693	0.0669416
0.0207223	0.0404749	0.0326199	0.0771174
0.0507615	0.0401054	0.0687854	0.0886519
0.0118491	0.0154388	0.0200855	0.0793771
0.0595666	0.0458281	0.0584726	0.0934576
0.0196251	0.018226	0.134858	0.0903376
0.00869435	0.00413889	0.0356409	0.06955
0.0136965	0.0156267	0.094681
0.0280967		0.0577667
		0.0353181
PLIN2 fluorescence area (normalized to cell area)
RPMI-7951	A2058	SKMEL5	SKMEL28
0.0420324	0.00967053	0.0147893	0.0346828
0.0195959	0.0115435	0.011458	0.0630187
0.0325502	0.0371977	0.0210367	0.0664898
0.0602946	0.0292832	0.0597593	0.0419731
0.0101343	0.0161228	0.0191447	0.0303979
0.0583565	0.0480444	0.0312022	0.0496575
0.0215122	0.0129349	0.0562621	0.0886477
0.0108068	0.00288751	0.0353595	0.0664782
0.0108337	0.0175988	0.031365
0.0261843		0.0231721
		0.0358719

## Sheet: Fig. 5c
TEAZ tumor quantification
Week	sgNT
2	0.0483476	0	0.202116	0.0263881	0	0.0132858	0.0323889	0.40232	0.0191818	0.0134954	0.137312	0.181493	0.0824398	0.258614	0.295929	0.851966	0.0985557	0.0116087	0.185503	0.103299	0.105841	0.100495	0.00073373	0.145305	0.740963	1.23387	0.139487	0.263855	0.0212258	2.26618	1.22816	0.359135	1.63983	0.0221429	1.09124	0.625636	0.267785	0.41178	0.70632	0.00940747	0.342966	0.0401193	0.372656	0.559626	0.818974	0.282722	0.850629	0.494875	0.240716
4	2.15025	0.0411937	1.90319	1.17669	0.405962	0.349256	0.232592	1.22281	4.15469	0.355125	0.965694	0.286784	0.438875	1.02838	1.10678	0.00251565	1.51002	2.53357	1.26841	1.14147	6.0342	2.17572	5.58673	1.89732	0.827019	0.119912	3.35881	3.56383	0.155865	1.95633	11.7144	6.84182	2.41722	2.37425	0.840121	0.766014	2.34783	1.00668	1.93149	0.292025	3.83825	0.0382588	4.74608	4.11025	2.86417	0.656584
6	11.2487	3.01542	0.0005262	0.00010524	0.485784	7.81443	4.88994	9.4995	3.18303	1.10888	1.56767	3.45765	7.78058	1.60488	5.0271	4.33121	1.70645	3.09435	5.78756	4.17943	4.26161	5.74825	2.11954	2.95232	1.39849	3.42736	2.67738	2.64153	4.15752	11.6247	0.390659	4.50206	0.469168	17.9264	5.07636	14.5955	5.21252	1.29388	8.31327	7.78624	4.13834	9.2799	0.146012	0.376508	7.19066	5.1902	1.15468	0.642328	3.0845
8	0	13.086	15.671	4.97249	1.08456	2.89341	6.89088	7.88005	16.9427	3.84967	5.65329	11.3284	11.9582	3.28103	11.0761	3.99443	2.42162	4.43917	2.07247	9.88848	3.70932	12.5865	5.22384	18.3377		7.53415	4.03007	12.9102	4.63644	3.95931	6.59508	11.1549	4.01235	1.21841	1.09745	1.77405
[truncated: 69 more columns]

## Sheet: Fig. 5d
Blastula tumor quantification
DMSO	1 µM	5 µM
1.35333	1.26297	0.84331
1.5915	0.0669626	0.0143629
0.055168	2.0201	0.0372582
0.470999	0.0123786	0.00298184
0.620237	0.00353009	0.00307944
1.59505	0.00798955	0.0154225
1.07959	0.0254262	0.00969866
0.296359	0.00397789	0.0482446
0.562024	0.0696867	0.00630332
1.87235	0.0508524	0.0029584
1.4003	0.0606948	0.0348433
0.121719	0.00149983	0.0767976
0.400085	0.0230864	0.198057
1.21084	0.0587981	0.699137
0.46359	0.0324403	0.726813
1.06583	0.0052557	0.633916
2.25127	0.117596	0.080142
0.932472	0.0767976	1.06447
0.381033	0.0247571	0.038988
3.74788	0.083624
0.382091	0.0058162
0.799111	0.020216
0.347163	0.052706
0.907795	0.412021
0.364851	0.0233447
1.69694	1.07963
2.29524	0.204085
0.122981
0.778557
1.00454
0.829097

[truncated: 5 more sheets: Supp Fig. 4, Supp Fig. 6d, Supp Fig. 6e, Supp Fig. 7b, Supplementary Fig. 10]
